# Supplementary material for: Modularly prepared segmented fluorinated silicones and their anomalous microstructure dependent flow behavior
Source: RSC Adv. 2025 Jun 24;15(27):21429–38. doi: 10.1039/d5ra03087k (PMC12186765; doi:10.1039/d5ra03087k)
Supplement: RA-015-D5RA03087K-s002 [file RA-015-D5RA03087K-s002.cif]

# Supplementary Information (SI) for RSC Advances.
# This journal is © The Royal Society of Chemistry 2025

####################################################################### 
# 
# This file contains crystal structure data downloaded from the 
# Cambridge Structural Database (CSD) hosted by the Cambridge 
# Crystallographic Data Centre (CCDC).
# 
# Full information about CCDC data access policies and citation 
# guidelines are available at http://www.ccdc.cam.ac.uk/access/V1 
# 
# Audit and citation data items may have been added by the CCDC. 
# Please retain this information to preserve the provenance of 
# this file and to allow appropriate attribution of the data. 
# 
#######################################################################

data_m1jan23abs
_audit_block_doi                 10.5517/ccdc.csd.cc2mx93z
_database_code_depnum_ccdc_archive 'CCDC 2440261'
loop_
_audit_author_name
_audit_author_address
'Nathan Weeks'
;United States Air Force Academy
United States of America
;
_audit_update_record             
;
2025-04-01 deposited with the CCDC.	2025-06-17 downloaded from the CCDC.
;
_audit_creation_date             2025-04-01
_audit_creation_method           
;
Olex2 1.5
(compiled 2025.03.04 svn.red2d20d0 for OlexSys, GUI svn.r7188)
;
_shelx_SHELXL_version_number     2019/3
_chemical_name_common            ?
_chemical_name_systematic        ?
_chemical_formula_moiety         'C25 H22 F6 O4'
_chemical_formula_sum            'C25 H22 F6 O4'
_chemical_formula_weight         500.42
_chemical_melting_point          ?
_chemical_oxdiff_formula         'C25 H22 F6 O4'
loop_
_atom_type_symbol
_atom_type_description
_atom_type_scat_dispersion_real
_atom_type_scat_dispersion_imag
_atom_type_scat_source
C C 0.0181 0.0091 'International Tables Vol C Tables 4.2.6.8 and 6.1.1.4'
H H 0.0000 0.0000 'International Tables Vol C Tables 4.2.6.8 and 6.1.1.4'
O O 0.0492 0.0322 'International Tables Vol C Tables 4.2.6.8 and 6.1.1.4'
F F 0.0727 0.0534 'International Tables Vol C Tables 4.2.6.8 and 6.1.1.4'

_shelx_space_group_comment       
;
The symmetry employed for this shelxl refinement is uniquely defined
by the following loop, which should always be used as a source of
symmetry information in preference to the above space-group names.
They are only intended as comments.
;
_space_group_crystal_system      monoclinic
_space_group_IT_number           14
_space_group_name_H-M_alt        'P 1 21/c 1'
_space_group_name_Hall           '-P 2ybc'
loop_
_space_group_symop_operation_xyz
'x, y, z'
'-x, y+1/2, -z+1/2'
'-x, -y, -z'
'x, -y-1/2, z-1/2'

_cell_length_a                   11.34020(10)
_cell_length_b                   23.04830(10)
_cell_length_c                   8.64280(10)
_cell_angle_alpha                90
_cell_angle_beta                 94.1900(10)
_cell_angle_gamma                90
_cell_volume                     2252.95(3)
_cell_formula_units_Z            4
_cell_measurement_reflns_used    30411
_cell_measurement_temperature    100.0(2)
_cell_measurement_theta_max      68.7110
_cell_measurement_theta_min      3.8230
_cell_oxdiff_angle_alpha         90.0068(8)
_cell_oxdiff_angle_beta          94.1395(8)
_cell_oxdiff_angle_gamma         89.9984(7)
_cell_oxdiff_length_a            11.34125(9)
_cell_oxdiff_length_b            23.0434(2)
_cell_oxdiff_length_c            8.64328(10)
_cell_oxdiff_measurement_reflns_used 30411
_cell_oxdiff_volume              2252.95(4)
_shelx_estimated_absorpt_T_max   0.856
_shelx_estimated_absorpt_T_min   0.657
_exptl_absorpt_coefficient_mu    1.148
_exptl_absorpt_correction_T_max  1.000
_exptl_absorpt_correction_T_min  0.558
_exptl_absorpt_correction_type   gaussian
_exptl_absorpt_process_details   
;
CrysAlisPro 1.171.43.90 (Rigaku Oxford Diffraction, 2023)
Numerical absorption correction based on gaussian integration over
a multifaceted crystal model
Empirical absorption correction using spherical harmonics,
implemented in SCALE3 ABSPACK scaling algorithm.
;
_exptl_absorpt_special_details   ?
_exptl_crystal_colour            'clear colourless'
_exptl_crystal_colour_lustre     clear
_exptl_crystal_colour_primary    colourless
_exptl_crystal_density_diffrn    1.475
_exptl_crystal_density_meas      ?
_exptl_crystal_density_method    ?
_exptl_crystal_description       irregular
_exptl_crystal_F_000             1032
loop_
_exptl_crystal_face_index_h
_exptl_crystal_face_index_k
_exptl_crystal_face_index_l
_exptl_crystal_face_perp_dist
0 -2 -1 0.1003
-2 0 -1 0.0698
1 -1 0 0.0878
-1 1 0 0.0830
0 2 -1 0.1928
-2 -1 -1 0.0550
2 1 1 0.0854
-3 12 3 0.0849
-6 1 3 0.1015
7 -3 -2 0.1074
-7 5 2 0.0568
-6 9 -1 0.1049
2 10 4 0.0953
-2 -10 -4 0.0965
0 -13 3 0.1674
4 -11 1 0.1316
-7 -5 1 0.0922
0 -15 1 0.1470
4 8 -4 0.2067
-2 7 5 0.0951
7 3 1 0.0897
3 12 2 0.1230
4 -12 -1 0.1058
-6 -6 -2 0.0524

_exptl_crystal_preparation       ?
_exptl_crystal_recrystallization_method 'Solvent evaporation'
_exptl_crystal_size_max          0.4
_exptl_crystal_size_mid          0.2
_exptl_crystal_size_min          0.14
loop_
_exptl_oxdiff_crystal_face_indexfrac_h
_exptl_oxdiff_crystal_face_indexfrac_k
_exptl_oxdiff_crystal_face_indexfrac_l
_exptl_oxdiff_crystal_face_x
_exptl_oxdiff_crystal_face_y
_exptl_oxdiff_crystal_face_z
0.0001 -2.0010 -1.0001 0.0893 0.1962 -0.0581
-1.9994 -0.0022 -0.9999 0.0883 0.2131 0.2448
0.9998 -0.9994 -0.0001 0.0005 -0.0084 -0.1514
-0.9998 0.9994 0.0001 -0.0005 0.0084 0.1514
-0.0002 1.9997 -1.0005 0.2115 -0.0033 0.0715
-1.9993 -1.0023 -0.9998 0.0577 0.2630 0.2124
1.9993 1.0023 0.9998 -0.0577 -0.2630 -0.2124
-3.0157 11.6394 2.8295 -0.1636 -0.6775 0.7171
-6.2336 0.5125 3.3136 -0.6758 0.0187 0.7368
6.7523 -3.3742 -2.2088 0.4384 -0.0126 -0.8987
-6.8047 4.5737 1.6513 -0.3196 0.0096 0.9475
-5.5818 8.9137 -1.1734 0.2755 -0.0061 0.9613
1.8460 9.7358 3.9079 -0.2331 -0.9700 0.0692
-1.5965 -9.9768 -3.9005 0.2323 0.9668 -0.1068
-0.3823 -12.9306 2.8195 -0.8305 0.3957 -0.3921
4.3594 -11.3615 1.2660 -0.4020 0.1906 -0.8956
-6.7642 -5.3682 1.2913 -0.5678 0.5379 0.6231
-0.2150 -14.5525 1.2959 -0.6458 0.6137 -0.4543
3.8575 7.7930 -3.9830 0.9563 -0.2299 -0.1804
-1.5594 7.1075 4.8644 -0.5627 -0.7324 0.3833
6.9622 2.5814 1.1578 0.1206 -0.6464 -0.7534
3.0265 12.4227 1.9360 0.1820 -0.9829 0.0288
4.3133 -11.9482 -1.0003 -0.0806 0.4409 -0.8939
-6.2586 -6.0989 -1.5198 -0.1517 0.8158 0.5581

_exptl_transmission_factor_max   ?
_exptl_transmission_factor_min   ?
_diffrn_reflns_av_R_equivalents  0.0380
_diffrn_reflns_av_unetI/netI     0.0150
_diffrn_reflns_Laue_measured_fraction_full 1.000
_diffrn_reflns_Laue_measured_fraction_max 0.997
_diffrn_reflns_limit_h_max       12
_diffrn_reflns_limit_h_min       -13
_diffrn_reflns_limit_k_max       27
_diffrn_reflns_limit_k_min       -27
_diffrn_reflns_limit_l_max       10
_diffrn_reflns_limit_l_min       -10
_diffrn_reflns_number            42048
_diffrn_reflns_point_group_measured_fraction_full 1.000
_diffrn_reflns_point_group_measured_fraction_max 0.997
_diffrn_reflns_theta_full        67.684
_diffrn_reflns_theta_max         68.842
_diffrn_reflns_theta_min         3.836
_diffrn_ambient_environment      N~2~
_diffrn_ambient_temperature      100.0(2)
_diffrn_detector                 'Hybrid Pixel Array Detector'
_diffrn_detector_area_resol_mean 10.0000
_diffrn_detector_type            HyPix3000
_diffrn_measured_fraction_theta_full 1.000
_diffrn_measured_fraction_theta_max 0.997
_diffrn_measurement_details      
;
List of Runs (angles in degrees, time in seconds):

  # Type    Start    End  Width  t~exp~   \w     \q     \k     \f   Frames
#--------------------------------------------------------------------------
  1  \w    -22.00  48.00   0.50    0.20    --   42.38 -43.00 120.00  140
  2  \w    -23.00  37.00   0.50    0.20    --   42.38 -32.00  30.00  120
  3  \w    -31.00  24.00   0.50    0.20    --   42.38 -11.00 -30.00  110
  4  \w     28.00  83.00   0.50    0.20    --   94.43 -68.00 -60.00  110
  5  \w     28.00  83.00   0.50    0.20    --   94.43 -68.00-120.00  110
  6  \w     26.00 106.00   0.50    0.20    --   94.43 -77.00-150.00  160
  7  \w     26.00 106.00   0.50    0.20    --   94.43 -77.00-150.00  160
  8  \w     28.00  83.00   0.50    0.20    --   94.43 -68.00-180.00  110
  9  \w     28.00  68.00   0.50    0.20    --   94.43 -59.00 -30.00   80
 10  \w     28.00  57.00   0.50    0.20    --   94.43 -50.00-120.00   58
 11  \w     28.00  68.00   0.50    0.20    --   94.43 -59.00  60.00   80
 12  \w     28.00  57.00   0.50    0.20    --   94.43 -50.00  60.00   58
 13  \w     28.00  57.00   0.50    0.20    --   94.43 -50.00  90.00   58
 14  \w     28.00  57.00   0.50    0.20    --   94.43 -50.00 120.00   58
 15  \w    -22.00  69.00   0.50    0.20    --   42.38 -83.00  60.00  182
 16  \w     44.00 126.00   0.50    0.20    --   94.43-144.00  60.00  164
 17  \w     33.00 110.00   0.50    0.20    --   94.43-117.00  60.00  154
 18  \w     44.00 126.00   0.50    0.20    --   94.43-144.00  60.00  164
 19  \w     33.00 110.00   0.50    0.20    --   94.43-117.00 -30.00  154
 20  \w     33.00 110.00   0.50    0.20    --   94.43-117.00 -30.00  154
 21  \w     44.00 126.00   0.50    0.20    --   94.43-144.00-120.00  164
 22  \w     33.00 110.00   0.50    0.20    --   94.43-117.00 -90.00  154
 23  \w     33.00 110.00   0.50    0.20    --   94.43-117.00-180.00  154
 24  \w     18.00  78.00   0.50    0.20    --   42.38-104.00 -60.00  120
 25  \w     25.00 106.00   0.50    0.20    --   94.43 -96.00  60.00  162
 26  \w     25.00 106.00   0.50    0.20    --   94.43 -96.00  60.00  162
 27  \w     26.00 123.00   0.50    0.20    --   94.43 -86.00 120.00  194
 28  \w     26.00 123.00   0.50    0.20    --   94.43 -86.00 120.00  194
 29  \w     26.00 121.00   0.50    0.20    --   94.43 -83.00  60.00  190
 30  \w     26.00 123.00   0.50    0.20    --   94.43 -86.00 -60.00  194
 31  \w    -37.00  23.00   0.50    0.20    --  -42.38  32.00   0.00  120
 32  \w    -24.00  32.00   0.50    0.20    --  -42.38  11.00 -30.00  112
 33  \w    -28.00  27.00   0.50    0.20    --  -42.38  21.00 -60.00  110
 34  \w    -24.00  32.00   0.50    0.20    --  -42.38  11.00-180.00  112
 35  \w    -84.00 -18.00   0.50    0.20    --  -80.25 117.00-120.00  132
 36  \w    -69.00  26.00   0.50    0.20    --  -42.38  83.00-178.00  190
 37  \w    -69.00  26.00   0.50    0.20    --  -42.38  83.00-178.00  190
 38  \w   -107.00 -11.00   0.50    0.20    --  -80.25  83.00-178.00  192
 39  \w   -107.00 -11.00   0.50    0.20    --  -80.25  83.00-178.00  192
 40  \w    -47.00 -14.00   0.50    0.20    --  -80.25  42.00 -90.00   66
 41  \w    -47.00 -14.00   0.50    0.20    --  -80.25  42.00-150.00   66
 42  \w    -57.00 -14.00   0.50    0.20    --  -80.25  50.00  30.00   86
 43  \w    -47.00 -14.00   0.50    0.20    --  -80.25  42.00  60.00   66
 44  \w   -110.00 -17.00   0.50    0.20    --  -42.38 -77.00  30.00  186
 45  \w   -148.00 -78.00   0.50    0.20    --  -80.25 -83.00  60.00  140
 46  \w   -148.00 -78.00   0.50    0.20    --  -80.25 -86.00 120.00  140
 47  \w   -109.00 -64.00   0.50    0.20    --  -42.38-138.00 -90.00   90
 48  \w     33.00 108.00   0.50    0.20    --   42.38  32.00 -30.00  150
 49  \w     72.00 161.00   0.50    0.20    --   94.43  68.00-150.00  178
 50  \w     21.00 109.00   0.50    0.20    --   42.38  65.00-180.00  176
 51  \w     84.00 160.00   0.50    0.20    --   94.43  33.00 -90.00  152
 52  \w     33.00 108.00   0.50    0.20    --   42.38  32.00 -30.00  150
 53  \w     75.00 160.00   0.50    0.20    --   94.43  59.00  90.00  170
 54  \w     81.00 159.00   0.50    0.20    --   94.43  42.00 150.00  156
 55  \w     86.00 162.00   0.50    0.20    --   94.43  25.00  90.00  152
 56  \w     84.00 160.00   0.50    0.20    --   94.43  33.00   0.00  152
 57  \w     86.00 162.00   0.50    0.20    --   94.43  25.00-120.00  152
 58  \w    100.00 162.00   0.50    0.20    --   94.43  83.00-178.00  124
 59  \w     99.00 156.00   0.50    0.20    --   94.43 117.00 -90.00  114
 60  \w     81.00 161.00   0.50    0.20    --   94.43 144.00 -60.00  160
 61  \w     81.00 161.00   0.50    0.20    --   94.43 144.00 -60.00  160
 62  \w    105.00 164.00   0.50    0.20    --   94.43  96.00 -60.00  118
 63  \w    105.00 164.00   0.50    0.20    --   94.43  96.00  90.00  118
 64  \w     99.00 156.00   0.50    0.20    --   94.43 117.00 150.00  114
 65  \w     15.00  43.00   0.50    0.20    --   42.38  85.00 122.81   56
;
_diffrn_measurement_device       'four-circle diffractometer'
_diffrn_measurement_device_type  'XtaLAB Synergy, Dualflex, HyPix3000'
_diffrn_measurement_method       '\w scans'
_diffrn_orient_matrix_type       
'CrysAlisPro convention (1999,Acta A55,543-557)'
_diffrn_orient_matrix_UB_11      0.0310061000
_diffrn_orient_matrix_UB_12      0.0305278000
_diffrn_orient_matrix_UB_13      -0.1503440000
_diffrn_orient_matrix_UB_21      -0.0583260000
_diffrn_orient_matrix_UB_22      -0.0498905000
_diffrn_orient_matrix_UB_23      -0.0963694000
_diffrn_orient_matrix_UB_31      -0.1191010000
_diffrn_orient_matrix_UB_32      0.0323813000
_diffrn_orient_matrix_UB_33      -0.0066968000
_diffrn_radiation_monochromator  mirror
_diffrn_radiation_probe          x-ray
_diffrn_radiation_type           'Cu K\a'
_diffrn_radiation_wavelength     1.54184
_diffrn_source                   'micro-focus sealed X-ray tube'
_diffrn_source_type              'PhotonJet (Cu) X-ray Source'
_reflns_Friedel_coverage         0.000
_reflns_Friedel_fraction_full    .
_reflns_Friedel_fraction_max     .
_reflns_number_gt                3938
_reflns_number_total             4163
_reflns_special_details          
;
 Reflections were merged by SHELXL according to the crystal
 class for the calculation of statistics and refinement.
 
 _reflns_Friedel_fraction is defined as the number of unique
 Friedel pairs measured divided by the number that would be
 possible theoretically, ignoring centric projections and
 systematic absences.
;
_reflns_threshold_expression     'I > 2\s(I)'
_computing_cell_refinement       'CrysAlisPro 1.171.43.90 (Rigaku OD, 2023)'
_computing_data_collection       
'CrysAlisPro system (CCD 43.105a 64-bit (release 11-01-2024))'
_computing_data_reduction        'CrysAlisPro 1.171.43.90 (Rigaku OD, 2023)'
_computing_molecular_graphics    'Olex2 1.5 (Dolomanov et al., 2009)'
_computing_publication_material  'Olex2 1.5 (Dolomanov et al., 2009)'
_computing_structure_refinement  'SHELXL 2019/3 (Sheldrick, 2015)'
_computing_structure_solution    'SHELXT 2018/2 (Sheldrick, 2018)'
_refine_diff_density_max         0.255
_refine_diff_density_min         -0.181
_refine_diff_density_rms         0.036
_refine_ls_extinction_coef       0.00172(15)
_refine_ls_extinction_expression Fc^*^=kFc[1+0.001xFc^2^\l^3^/sin(2\q)]^-1/4^
_refine_ls_extinction_method     'SHELXL-2019/2 (Sheldrick 2019)'
_refine_ls_goodness_of_fit_ref   1.028
_refine_ls_hydrogen_treatment    mixed
_refine_ls_matrix_type           full
_refine_ls_number_parameters     381
_refine_ls_number_reflns         4163
_refine_ls_number_restraints     13
_refine_ls_R_factor_all          0.0317
_refine_ls_R_factor_gt           0.0303
_refine_ls_restrained_S_all      1.027
_refine_ls_shift/su_max          0.000
_refine_ls_shift/su_mean         0.000
_refine_ls_structure_factor_coef Fsqd
_refine_ls_weighting_details     
'w=1/[\s^2^(Fo^2^)+(0.0379P)^2^+0.8666P] where P=(Fo^2^+2Fc^2^)/3'
_refine_ls_weighting_scheme      calc
_refine_ls_wR_factor_gt          0.0767
_refine_ls_wR_factor_ref         0.0778
_refine_special_details          ?
_olex2_refinement_description    
;
1. Fixed Uiso
 At 1.2 times of:
  All C(H) groups, All C(H,H) groups
 At 1.5 times of:
  All C(H,H,H) groups
2. Shared sites
{C3, C3A}
3. Restrained distances
 C1-C2 \\sim C1A-C2A
 with sigma of 0.02
 C2-C3 \\sim C2A-C3A
 with sigma of 0.02
 C3-C4 \\sim C3A-C4
 with sigma of 0.02
 C1-C3 \\sim C1A-C3A
 with sigma of 0.04
 C2-C4 \\sim C2A-C4
 with sigma of 0.04
4. Restrained planarity
 C3A, C4, C5, C6, C7, C8, C9
 with sigma of 0.1
 C3, C4, C5, C6, C7, C8, C9
 with sigma of 0.1
5. Uiso/Uaniso restraints and constraints
Uanis(C3) = Uanis(C3A)
Uanis(C1) = Uanis(C1A)
6. Others
 Sof(C3A)=Sof(H3AA)=Sof(H3AB)=Sof(C2A)=Sof(H2A)=Sof(C1A)=Sof(H1AA)=Sof(H1AB)=1-
 FVAR(1)
 Sof(C1)=Sof(H1A)=Sof(H1B)=Sof(C2)=Sof(H2)=Sof(C3)=Sof(H3A)=Sof(H3B)=FVAR(1)
7.a Secondary CH2 refined with riding coordinates:
 C3(H3A,H3B), C3A(H3AA,H3AB)
7.b Aromatic/amide H refined with riding coordinates:
 C2(H2), C2A(H2A)
7.c X=CH2 refined with riding coordinates:
 C1(H1A,H1B), C1A(H1AA,H1AB)
;
_atom_sites_solution_hydrogens   mixed
_atom_sites_solution_primary     dual
_atom_sites_solution_secondary   ?
loop_
_atom_site_label
_atom_site_type_symbol
_atom_site_fract_x
_atom_site_fract_y
_atom_site_fract_z
_atom_site_U_iso_or_equiv
_atom_site_adp_type
_atom_site_occupancy
_atom_site_site_symmetry_order
_atom_site_calc_flag
_atom_site_refinement_flags_posn
_atom_site_refinement_flags_adp
_atom_site_refinement_flags_occupancy
_atom_site_disorder_assembly
_atom_site_disorder_group
F1 F 0.08772(6) 0.41931(4) 0.57058(9) 0.0382(2) Uani 1 1 d . . . . .
F2 F 0.12316(7) 0.37683(4) 0.79276(9) 0.0427(2) Uani 1 1 d . . . . .
F3 F 0.05301(7) 0.31418(4) 0.47835(10) 0.0431(2) Uani 1 1 d . . . . .
F4 F 0.16593(8) 0.27874(4) 0.66979(10) 0.0449(2) Uani 1 1 d . . . . .
F5 F 0.23185(6) 0.33896(3) 0.32013(8) 0.03325(19) Uani 1 1 d . . . . .
F6 F 0.31306(7) 0.26912(3) 0.45800(10) 0.0392(2) Uani 1 1 d . . . . .
O1 O 0.31881(7) 0.44420(4) 0.73671(10) 0.0265(2) Uani 1 1 d . . . . .
O2 O 0.45711(7) 0.37156(3) 0.50641(9) 0.02114(18) Uani 1 1 d . . . . .
O3 O 0.41759(8) 0.38200(4) 0.96943(10) 0.0268(2) Uani 1 1 d . . . . .
O4 O 0.66982(7) 0.40107(4) 0.45058(9) 0.02437(19) Uani 1 1 d . . . . .
C1 C 0.9414(7) 0.5204(5) 0.7643(10) 0.0396(10) Uani 0.731(4) 1 d D . P A 1
H1A H 0.923969 0.560154 0.780275 0.048 Uiso 0.731(4) 1 calc R U P A 1
H1B H 0.998686 0.509787 0.694458 0.048 Uiso 0.731(4) 1 calc R U P A 1
C2 C 0.88673(15) 0.48032(8) 0.8381(2) 0.0282(5) Uani 0.731(4) 1 d D . P A 1
H2 H 0.907586 0.441278 0.817758 0.034 Uiso 0.731(4) 1 calc R U P A 1
C3 C 0.79657(12) 0.48904(7) 0.94916(15) 0.0351(3) Uani 0.731(4) 1 d D . P A 1
H3A H 0.800025 0.529928 0.984298 0.042 Uiso 0.731(4) 1 calc R U P A 1
H3B H 0.816385 0.464288 1.041006 0.042 Uiso 0.731(4) 1 calc R U P A 1
C4 C 0.67081(11) 0.47560(5) 0.88723(13) 0.0247(3) Uani 1 1 d D . . . .
C5 C 0.61855(11) 0.50592(5) 0.76095(14) 0.0254(3) Uani 1 1 d . . . . .
H5 H 0.6648(13) 0.5345(7) 0.7118(17) 0.030 Uiso 1 1 d . U . . .
C6 C 0.50229(11) 0.49488(5) 0.70824(13) 0.0244(3) Uani 1 1 d . . . . .
H6 H 0.4658(13) 0.5166(6) 0.6245(18) 0.029 Uiso 1 1 d . U . . .
C7 C 0.44030(10) 0.45293(5) 0.78070(13) 0.0221(2) Uani 1 1 d . . . . .
C8 C 0.48946(11) 0.42169(5) 0.90744(13) 0.0220(2) Uani 1 1 d . . . . .
C9 C 0.60598(11) 0.43345(5) 0.95923(13) 0.0233(2) Uani 1 1 d . . . . .
H9 H 0.6423(13) 0.4127(6) 1.0465(17) 0.028 Uiso 1 1 d . U . . .
C10 C 0.46674(13) 0.34975(6) 1.10049(15) 0.0311(3) Uani 1 1 d . . . . .
H10A H 0.5369(16) 0.3255(8) 1.073(2) 0.047 Uiso 1 1 d . U . . .
H10B H 0.4020(16) 0.3242(8) 1.130(2) 0.047 Uiso 1 1 d . U . . .
H10C H 0.4896(15) 0.3759(8) 1.188(2) 0.047 Uiso 1 1 d . U . . .
C11 C 0.28761(10) 0.39839(5) 0.64795(13) 0.0218(2) Uani 1 1 d . . . . .
C12 C 0.16070(11) 0.38064(6) 0.64876(14) 0.0288(3) Uani 1 1 d . . . . .
C13 C 0.15543(11) 0.32188(6) 0.56483(15) 0.0314(3) Uani 1 1 d . . . . .
C14 C 0.26424(11) 0.32239(5) 0.46868(14) 0.0271(3) Uani 1 1 d . . . . .
C15 C 0.34475(10) 0.36539(5) 0.55043(13) 0.0206(2) Uani 1 1 d . . . . .
C16 C 0.54850(10) 0.34425(5) 0.59750(12) 0.0190(2) Uani 1 1 d . . . . .
C17 C 0.53024(10) 0.30301(5) 0.70823(13) 0.0213(2) Uani 1 1 d . . . . .
H17 H 0.4514(13) 0.2915(6) 0.7269(16) 0.026 Uiso 1 1 d . U . . .
C18 C 0.62707(11) 0.27931(5) 0.79466(13) 0.0228(2) Uani 1 1 d . . . . .
H18 H 0.6134(12) 0.2506(6) 0.8734(17) 0.027 Uiso 1 1 d . U . . .
C19 C 0.74084(10) 0.29730(5) 0.77104(13) 0.0221(2) Uani 1 1 d . . . . .
C20 C 0.75785(10) 0.33850(5) 0.65615(13) 0.0216(2) Uani 1 1 d . . . . .
H20 H 0.8364(13) 0.3515(6) 0.6385(16) 0.026 Uiso 1 1 d . U . . .
C21 C 0.66258(10) 0.36187(5) 0.56757(13) 0.0199(2) Uani 1 1 d . . . . .
C22 C 0.78480(11) 0.42225(6) 0.42295(17) 0.0308(3) Uani 1 1 d . . . . .
H22A H 0.7734(15) 0.4502(8) 0.337(2) 0.046 Uiso 1 1 d . U . . .
H22B H 0.8372(15) 0.3894(8) 0.392(2) 0.046 Uiso 1 1 d . U . . .
H22C H 0.8217(15) 0.4421(7) 0.516(2) 0.046 Uiso 1 1 d . U . . .
C23 C 0.84548(11) 0.27453(6) 0.87211(14) 0.0261(3) Uani 1 1 d . . . . .
H23A H 0.8320(13) 0.2333(7) 0.8903(17) 0.031 Uiso 1 1 d . U . . .
H23B H 0.9197(14) 0.2769(6) 0.8177(18) 0.031 Uiso 1 1 d . U . . .
C24 C 0.86105(11) 0.30621(6) 1.02411(14) 0.0277(3) Uani 1 1 d . . . . .
H24 H 0.7908(14) 0.3083(7) 1.0835(18) 0.033 Uiso 1 1 d . U . . .
C25 C 0.96016(14) 0.32984(7) 1.08134(17) 0.0368(3) Uani 1 1 d . . . . .
H25A H 1.0289(16) 0.3274(7) 1.025(2) 0.044 Uiso 1 1 d . U . . .
H25B H 0.9664(15) 0.3502(7) 1.181(2) 0.044 Uiso 1 1 d . U . . .
C3A C 0.79657(12) 0.48904(7) 0.94916(15) 0.0351(3) Uani 0.269(4) 1 d D . P A 2
H3AA H 0.794392 0.503774 1.056507 0.042 Uiso 0.269(4) 1 calc R U P A 2
H3AB H 0.841927 0.452306 0.954423 0.042 Uiso 0.269(4) 1 calc R U P A 2
C2A C 0.8594(4) 0.5302(2) 0.8620(6) 0.0337(15) Uani 0.269(4) 1 d D . P A 2
H2A H 0.829646 0.568651 0.864505 0.040 Uiso 0.269(4) 1 calc R U P A 2
C1A C 0.950(2) 0.5238(14) 0.781(3) 0.0396(10) Uani 0.269(4) 1 d D . P A 2
H1AA H 0.985090 0.486700 0.771834 0.048 Uiso 0.269(4) 1 calc R U P A 2
H1AB H 0.980823 0.556292 0.729321 0.048 Uiso 0.269(4) 1 calc R U P A 2

loop_
_atom_site_aniso_label
_atom_site_aniso_U_11
_atom_site_aniso_U_22
_atom_site_aniso_U_33
_atom_site_aniso_U_23
_atom_site_aniso_U_13
_atom_site_aniso_U_12
F1 0.0222(4) 0.0476(5) 0.0436(5) 0.0062(4) -0.0051(3) 0.0101(3)
F2 0.0303(4) 0.0679(6) 0.0310(4) 0.0056(4) 0.0090(3) -0.0046(4)
F3 0.0235(4) 0.0575(5) 0.0460(5) 0.0042(4) -0.0132(3) -0.0129(4)
F4 0.0438(5) 0.0410(5) 0.0481(5) 0.0195(4) -0.0076(4) -0.0126(4)
F5 0.0311(4) 0.0429(4) 0.0240(4) -0.0037(3) -0.0100(3) -0.0020(3)
F6 0.0364(4) 0.0261(4) 0.0525(5) -0.0098(3) -0.0150(4) 0.0010(3)
O1 0.0228(4) 0.0302(5) 0.0257(4) -0.0059(3) -0.0032(3) 0.0044(3)
O2 0.0171(4) 0.0268(4) 0.0188(4) 0.0023(3) -0.0031(3) 0.0022(3)
O3 0.0309(4) 0.0241(4) 0.0251(4) 0.0025(3) 0.0000(3) -0.0034(3)
O4 0.0201(4) 0.0289(4) 0.0238(4) 0.0082(3) -0.0012(3) 0.0005(3)
C1 0.0338(15) 0.0472(18) 0.038(2) -0.0027(15) 0.0011(16) -0.0092(10)
C2 0.0256(9) 0.0305(10) 0.0275(9) -0.0041(7) -0.0050(7) -0.0015(7)
C3 0.0290(7) 0.0478(8) 0.0277(7) -0.0002(6) -0.0042(5) -0.0061(6)
C4 0.0269(6) 0.0268(6) 0.0200(6) -0.0043(5) -0.0004(5) 0.0001(5)
C5 0.0305(6) 0.0237(6) 0.0223(6) -0.0005(5) 0.0035(5) -0.0011(5)
C6 0.0316(6) 0.0231(6) 0.0180(5) 0.0001(5) -0.0005(5) 0.0061(5)
C7 0.0221(6) 0.0233(6) 0.0203(5) -0.0054(4) -0.0028(4) 0.0034(4)
C8 0.0277(6) 0.0187(5) 0.0194(5) -0.0035(4) 0.0008(4) 0.0006(4)
C9 0.0279(6) 0.0238(6) 0.0175(5) -0.0006(5) -0.0036(4) 0.0028(5)
C10 0.0428(8) 0.0253(6) 0.0252(6) 0.0047(5) 0.0032(6) -0.0003(6)
C11 0.0202(6) 0.0249(6) 0.0193(5) 0.0041(4) -0.0040(4) 0.0011(4)
C12 0.0209(6) 0.0405(7) 0.0248(6) 0.0078(5) -0.0002(5) 0.0027(5)
C13 0.0220(6) 0.0373(7) 0.0330(7) 0.0105(6) -0.0106(5) -0.0078(5)
C14 0.0257(6) 0.0260(6) 0.0281(6) -0.0008(5) -0.0093(5) 0.0001(5)
C15 0.0178(5) 0.0235(6) 0.0197(5) 0.0034(4) -0.0039(4) 0.0000(4)
C16 0.0191(5) 0.0196(5) 0.0175(5) -0.0035(4) -0.0045(4) 0.0033(4)
C17 0.0223(6) 0.0202(6) 0.0212(6) -0.0019(4) -0.0005(4) -0.0008(4)
C18 0.0283(6) 0.0191(6) 0.0205(5) 0.0012(4) -0.0012(5) 0.0019(5)
C19 0.0252(6) 0.0203(6) 0.0202(5) -0.0030(4) -0.0035(4) 0.0049(4)
C20 0.0193(6) 0.0225(6) 0.0225(6) -0.0018(4) -0.0016(4) 0.0021(4)
C21 0.0225(6) 0.0195(5) 0.0173(5) -0.0009(4) -0.0012(4) 0.0015(4)
C22 0.0221(6) 0.0354(7) 0.0348(7) 0.0117(6) 0.0017(5) -0.0014(5)
C23 0.0259(6) 0.0257(6) 0.0259(6) 0.0030(5) -0.0045(5) 0.0058(5)
C24 0.0294(6) 0.0300(7) 0.0230(6) 0.0058(5) -0.0029(5) 0.0042(5)
C25 0.0415(8) 0.0391(8) 0.0285(7) 0.0037(6) -0.0060(6) -0.0051(6)
C3A 0.0290(7) 0.0478(8) 0.0277(7) -0.0002(6) -0.0042(5) -0.0061(6)
C2A 0.031(3) 0.032(3) 0.036(3) 0.005(2) -0.007(2) -0.006(2)
C1A 0.0338(15) 0.0472(18) 0.038(2) -0.0027(15) 0.0011(16) -0.0092(10)

_geom_special_details            
;
 All esds (except the esd in the dihedral angle between two l.s. planes)
 are estimated using the full covariance matrix.  The cell esds are taken
 into account individually in the estimation of esds in distances, angles
 and torsion angles; correlations between esds in cell parameters are only
 used when they are defined by crystal symmetry.  An approximate (isotropic)
 treatment of cell esds is used for estimating esds involving l.s. planes.
;
loop_
_geom_bond_atom_site_label_1
_geom_bond_atom_site_label_2
_geom_bond_distance
_geom_bond_site_symmetry_2
_geom_bond_publ_flag
F1 C12 1.3617(14) . ?
F2 C12 1.3474(15) . ?
F3 C13 1.3462(14) . ?
F4 C13 1.3454(15) . ?
F5 C14 1.3640(14) . ?
F6 C14 1.3528(14) . ?
O1 C7 1.4166(14) . ?
O1 C11 1.3374(15) . ?
O2 C15 1.3636(14) . ?
O2 C16 1.4038(13) . ?
O3 C8 1.3607(14) . ?
O3 C10 1.4332(15) . ?
O4 C21 1.3629(14) . ?
O4 C22 1.4286(15) . ?
C1 H1A 0.9500 . ?
C1 H1B 0.9500 . ?
C1 C2 1.305(8) . ?
C2 H2 0.9500 . ?
C2 C3 1.466(2) . ?
C3 H3A 0.9900 . ?
C3 H3B 0.9900 . ?
C3 C4 1.5181(17) . ?
C4 C5 1.3914(17) . ?
C4 C9 1.3923(17) . ?
C4 C3A 1.5181(17) . ?
C5 H5 0.960(16) . ?
C5 C6 1.3867(18) . ?
C6 H6 0.950(15) . ?
C6 C7 1.3732(18) . ?
C7 C8 1.3928(16) . ?
C8 C9 1.3905(17) . ?
C9 H9 0.961(15) . ?
C10 H10A 1.014(18) . ?
C10 H10B 0.989(18) . ?
C10 H10C 0.988(18) . ?
C11 C12 1.4967(16) . ?
C11 C15 1.3374(17) . ?
C12 C13 1.535(2) . ?
C13 C14 1.5372(19) . ?
C14 C15 1.4903(16) . ?
C16 C17 1.3753(16) . ?
C16 C21 1.3980(16) . ?
C17 H17 0.958(14) . ?
C17 C18 1.3936(16) . ?
C18 H18 0.969(15) . ?
C18 C19 1.3845(17) . ?
C19 C20 1.3974(17) . ?
C19 C23 1.5149(16) . ?
C20 H20 0.962(15) . ?
C20 C21 1.3866(16) . ?
C22 H22A 0.985(18) . ?
C22 H22B 1.011(18) . ?
C22 H22C 0.993(18) . ?
C23 H23A 0.978(16) . ?
C23 H23B 0.995(16) . ?
C23 C24 1.5021(18) . ?
C24 H24 0.980(16) . ?
C24 C25 1.313(2) . ?
C25 H25A 0.948(18) . ?
C25 H25B 0.981(18) . ?
C3A H3AA 0.9900 . ?
C3A H3AB 0.9900 . ?
C3A C2A 1.432(5) . ?
C2A H2A 0.9500 . ?
C2A C1A 1.293(16) . ?
C1A H1AA 0.9500 . ?
C1A H1AB 0.9500 . ?

loop_
_geom_angle_atom_site_label_1
_geom_angle_atom_site_label_2
_geom_angle_atom_site_label_3
_geom_angle
_geom_angle_site_symmetry_1
_geom_angle_site_symmetry_3
_geom_angle_publ_flag
C11 O1 C7 118.51(9) . . ?
C15 O2 C16 117.61(9) . . ?
C8 O3 C10 116.76(10) . . ?
C21 O4 C22 117.10(9) . . ?
H1A C1 H1B 120.0 . . ?
C2 C1 H1A 120.0 . . ?
C2 C1 H1B 120.0 . . ?
C1 C2 H2 116.5 . . ?
C1 C2 C3 127.0(4) . . ?
C3 C2 H2 116.5 . . ?
C2 C3 H3A 108.5 . . ?
C2 C3 H3B 108.5 . . ?
C2 C3 C4 115.04(12) . . ?
H3A C3 H3B 107.5 . . ?
C4 C3 H3A 108.5 . . ?
C4 C3 H3B 108.5 . . ?
C5 C4 C3 120.62(11) . . ?
C5 C4 C9 119.50(11) . . ?
C5 C4 C3A 120.62(11) . . ?
C9 C4 C3 119.86(11) . . ?
C9 C4 C3A 119.86(11) . . ?
C4 C5 H5 118.5(9) . . ?
C6 C5 C4 120.38(11) . . ?
C6 C5 H5 121.1(9) . . ?
C5 C6 H6 120.3(9) . . ?
C7 C6 C5 119.05(11) . . ?
C7 C6 H6 120.6(9) . . ?
C6 C7 O1 119.86(10) . . ?
C6 C7 C8 122.27(11) . . ?
C8 C7 O1 117.59(10) . . ?
O3 C8 C7 116.13(10) . . ?
O3 C8 C9 125.92(11) . . ?
C9 C8 C7 117.95(11) . . ?
C4 C9 H9 119.3(9) . . ?
C8 C9 C4 120.84(11) . . ?
C8 C9 H9 119.9(9) . . ?
O3 C10 H10A 111.6(10) . . ?
O3 C10 H10B 105.1(10) . . ?
O3 C10 H10C 110.8(10) . . ?
H10A C10 H10B 109.9(14) . . ?
H10A C10 H10C 110.3(14) . . ?
H10B C10 H10C 108.9(14) . . ?
O1 C11 C12 115.29(10) . . ?
O1 C11 C15 133.67(11) . . ?
C15 C11 C12 110.96(10) . . ?
F1 C12 C11 111.62(10) . . ?
F1 C12 C13 109.97(10) . . ?
F2 C12 F1 106.22(10) . . ?
F2 C12 C11 113.02(10) . . ?
F2 C12 C13 112.02(11) . . ?
C11 C12 C13 104.07(10) . . ?
F3 C13 C12 112.39(11) . . ?
F3 C13 C14 113.26(11) . . ?
F4 C13 F3 107.89(10) . . ?
F4 C13 C12 109.56(11) . . ?
F4 C13 C14 109.58(11) . . ?
C12 C13 C14 104.10(10) . . ?
F5 C14 C13 109.84(10) . . ?
F5 C14 C15 111.93(10) . . ?
F6 C14 F5 105.86(10) . . ?
F6 C14 C13 112.26(11) . . ?
F6 C14 C15 113.35(10) . . ?
C15 C14 C13 103.71(10) . . ?
O2 C15 C14 119.32(10) . . ?
C11 C15 O2 128.48(10) . . ?
C11 C15 C14 111.64(10) . . ?
C17 C16 O2 123.89(10) . . ?
C17 C16 C21 121.20(10) . . ?
C21 C16 O2 114.91(10) . . ?
C16 C17 H17 119.9(8) . . ?
C16 C17 C18 119.41(11) . . ?
C18 C17 H17 120.6(8) . . ?
C17 C18 H18 118.9(8) . . ?
C19 C18 C17 120.66(11) . . ?
C19 C18 H18 120.4(8) . . ?
C18 C19 C20 119.13(10) . . ?
C18 C19 C23 120.69(11) . . ?
C20 C19 C23 120.14(11) . . ?
C19 C20 H20 120.1(8) . . ?
C21 C20 C19 120.92(11) . . ?
C21 C20 H20 119.0(8) . . ?
O4 C21 C16 115.88(10) . . ?
O4 C21 C20 125.48(10) . . ?
C20 C21 C16 118.63(10) . . ?
O4 C22 H22A 106.2(10) . . ?
O4 C22 H22B 110.5(10) . . ?
O4 C22 H22C 110.9(10) . . ?
H22A C22 H22B 109.7(14) . . ?
H22A C22 H22C 109.7(14) . . ?
H22B C22 H22C 109.8(14) . . ?
C19 C23 H23A 107.7(9) . . ?
C19 C23 H23B 111.3(9) . . ?
H23A C23 H23B 106.1(12) . . ?
C24 C23 C19 111.90(10) . . ?
C24 C23 H23A 110.0(9) . . ?
C24 C23 H23B 109.7(9) . . ?
C23 C24 H24 115.7(9) . . ?
C25 C24 C23 125.03(13) . . ?
C25 C24 H24 119.3(9) . . ?
C24 C25 H25A 119.8(10) . . ?
C24 C25 H25B 122.3(10) . . ?
H25A C25 H25B 117.9(14) . . ?
C4 C3A H3AA 108.3 . . ?
C4 C3A H3AB 108.3 . . ?
H3AA C3A H3AB 107.4 . . ?
C2A C3A C4 116.1(2) . . ?
C2A C3A H3AA 108.3 . . ?
C2A C3A H3AB 108.3 . . ?
C3A C2A H2A 114.5 . . ?
C1A C2A C3A 131.0(15) . . ?
C1A C2A H2A 114.5 . . ?
C2A C1A H1AA 120.0 . . ?
C2A C1A H1AB 120.0 . . ?
H1AA C1A H1AB 120.0 . . ?

loop_
_geom_torsion_atom_site_label_1
_geom_torsion_atom_site_label_2
_geom_torsion_atom_site_label_3
_geom_torsion_atom_site_label_4
_geom_torsion
_geom_torsion_site_symmetry_1
_geom_torsion_site_symmetry_2
_geom_torsion_site_symmetry_3
_geom_torsion_site_symmetry_4
_geom_torsion_publ_flag
F1 C12 C13 F3 -24.98(14) . . . . ?
F1 C12 C13 F4 -144.91(10) . . . . ?
F1 C12 C13 C14 97.97(11) . . . . ?
F2 C12 C13 F3 92.90(12) . . . . ?
F2 C12 C13 F4 -27.03(14) . . . . ?
F2 C12 C13 C14 -144.15(10) . . . . ?
F3 C13 C14 F5 25.22(15) . . . . ?
F3 C13 C14 F6 -92.27(13) . . . . ?
F3 C13 C14 C15 145.01(11) . . . . ?
F4 C13 C14 F5 145.74(10) . . . . ?
F4 C13 C14 F6 28.24(14) . . . . ?
F4 C13 C14 C15 -94.48(12) . . . . ?
F5 C14 C15 O2 -69.60(13) . . . . ?
F5 C14 C15 C11 102.50(12) . . . . ?
F6 C14 C15 O2 50.06(15) . . . . ?
F6 C14 C15 C11 -137.85(11) . . . . ?
O1 C7 C8 O3 5.15(15) . . . . ?
O1 C7 C8 C9 -174.86(10) . . . . ?
O1 C11 C12 F1 71.71(13) . . . . ?
O1 C11 C12 F2 -47.95(15) . . . . ?
O1 C11 C12 C13 -169.72(9) . . . . ?
O1 C11 C15 O2 -3.5(2) . . . . ?
O1 C11 C15 C14 -174.74(12) . . . . ?
O2 C16 C17 C18 -178.76(10) . . . . ?
O2 C16 C21 O4 -2.60(14) . . . . ?
O2 C16 C21 C20 177.81(9) . . . . ?
O3 C8 C9 C4 -179.38(11) . . . . ?
C1 C2 C3 C4 104.8(6) . . . . ?
C2 C3 C4 C5 -60.60(18) . . . . ?
C2 C3 C4 C9 120.79(14) . . . . ?
C3 C4 C5 C6 -177.74(11) . . . . ?
C3 C4 C9 C8 178.01(11) . . . . ?
C4 C5 C6 C7 -1.15(18) . . . . ?
C4 C3A C2A C1A -112.3(19) . . . . ?
C5 C4 C9 C8 -0.61(17) . . . . ?
C5 C4 C3A C2A -5.4(3) . . . . ?
C5 C6 C7 O1 174.99(10) . . . . ?
C5 C6 C7 C8 1.20(18) . . . . ?
C6 C7 C8 O3 179.07(10) . . . . ?
C6 C7 C8 C9 -0.94(17) . . . . ?
C7 O1 C11 C12 160.80(10) . . . . ?
C7 O1 C11 C15 -22.74(18) . . . . ?
C7 C8 C9 C4 0.63(17) . . . . ?
C9 C4 C5 C6 0.87(18) . . . . ?
C9 C4 C3A C2A 176.0(3) . . . . ?
C10 O3 C8 C7 -179.65(10) . . . . ?
C10 O3 C8 C9 0.36(17) . . . . ?
C11 O1 C7 C6 103.61(13) . . . . ?
C11 O1 C7 C8 -82.31(13) . . . . ?
C11 C12 C13 F3 -144.67(10) . . . . ?
C11 C12 C13 F4 95.40(11) . . . . ?
C11 C12 C13 C14 -21.72(12) . . . . ?
C12 C11 C15 O2 173.03(10) . . . . ?
C12 C11 C15 C14 1.83(14) . . . . ?
C12 C13 C14 F5 -97.15(11) . . . . ?
C12 C13 C14 F6 145.36(10) . . . . ?
C12 C13 C14 C15 22.64(12) . . . . ?
C13 C14 C15 O2 172.05(10) . . . . ?
C13 C14 C15 C11 -15.85(13) . . . . ?
C15 O2 C16 C17 13.29(15) . . . . ?
C15 O2 C16 C21 -166.95(10) . . . . ?
C15 C11 C12 F1 -105.54(12) . . . . ?
C15 C11 C12 F2 134.79(11) . . . . ?
C15 C11 C12 C13 13.02(13) . . . . ?
C16 O2 C15 C11 88.77(14) . . . . ?
C16 O2 C15 C14 -100.63(12) . . . . ?
C16 C17 C18 C19 0.63(17) . . . . ?
C17 C16 C21 O4 177.17(10) . . . . ?
C17 C16 C21 C20 -2.42(16) . . . . ?
C17 C18 C19 C20 -1.75(17) . . . . ?
C17 C18 C19 C23 175.92(11) . . . . ?
C18 C19 C20 C21 0.78(17) . . . . ?
C18 C19 C23 C24 -81.17(14) . . . . ?
C19 C20 C21 O4 -178.29(10) . . . . ?
C19 C20 C21 C16 1.26(17) . . . . ?
C19 C23 C24 C25 -128.44(14) . . . . ?
C20 C19 C23 C24 96.46(13) . . . . ?
C21 C16 C17 C18 1.49(17) . . . . ?
C22 O4 C21 C16 176.70(10) . . . . ?
C22 O4 C21 C20 -3.75(17) . . . . ?
C23 C19 C20 C21 -176.89(10) . . . . ?
C3A C4 C5 C6 -177.74(11) . . . . ?
C3A C4 C9 C8 178.01(11) . . . . ?

loop_
_diffrn_refln_index_h
_diffrn_refln_index_k
_diffrn_refln_index_l
_diffrn_refln_intensity_net
_diffrn_refln_intensity_u
0 0 1 0.64 0.23
0 0 1 0.07 0.12
0 0 1 0.39 0.18
0 0 2 1454.53 38.07
0 0 2 1311.19 37.91
0 0 -3 0.09 0.33
0 0 3 0.79 0.51
0 0 3 1.18 0.53
0 0 -3 -0.07 0.31
0 0 4 1324.86 39.57
0 0 -4 1396.25 38.75
0 0 -4 1395.26 39.28
0 0 5 -0.21 0.88
0 0 5 0.19 1.12
0 0 -5 3.83 1.09
0 0 -5 2.63 0.82
0 0 5 0.14 0.61
0 0 -6 58.73 4.19
0 0 6 60.6 4.93
0 0 -6 71.5 4.1
0 0 6 63.39 4.11
0 0 -7 0.24 0.85
0 0 7 0.4 0.69
0 0 -7 0.89 0.71
0 0 -7 0.54 0.68
0 0 -7 -0.29 0.7
0 0 7 0.33 1.39
0 0 -7 -0.22 0.72
0 0 7 -0.33 0.96
0 0 7 -0.33 0.9
0 0 -7 0.25 0.68
0 0 8 197.86 10.66
0 0 -8 187.65 9.27
0 0 -8 188.14 8.32
0 0 8 188.41 8.69
0 0 9 0.3 1.1
0 0 9 1.45 0.95
0 0 -9 0.47 0.59
0 0 -9 -0.42 0.83
0 0 -10 25.03 2.27
0 -1 -1 874.97 23.52
0 -1 1 851.89 23.41
0 1 1 881.15 23.64
0 1 1 841.87 23.61
0 1 -1 869.61 23.73
0 -1 1 824.03 23.78
0 1 1 893.73 23.59
0 -1 -1 900.6 23.65
0 -1 -2 477.01 13.4
0 1 2 469.73 13.41
0 -1 2 474.42 13.67
0 -1 2 441.69 12.91
0 1 2 436.45 13.41
0 -1 -3 43.47 2.45
0 -1 3 39.26 2.57
0 1 -3 37.59 2.36
0 1 3 43.04 2.6
0 1 -3 41.62 2.38
0 -1 -3 38.27 2.16
0 1 4 27.47 2.32
0 -1 4 25.94 2.4
0 1 -4 27.02 2.2
0 -1 -4 25.04 1.87
0 1 -4 26.05 2.01
0 1 4 26.26 2.37
0 -1 -4 26.36 2.13
0 -1 5 7.65 1.74
0 -1 -5 5.16 1.26
0 1 5 9.12 1.78
0 -1 5 6.05 1.43
0 -1 -5 7.68 1.36
0 1 -5 6 1.27
0 1 -5 7.28 1.19
0 -1 -5 6.03 1.09
0 1 5 6.22 1.17
0 -1 5 6.89 1.25
0 -1 -6 612.93 20.42
0 1 -6 624.86 21.28
0 1 6 592.95 21.6
0 -1 6 616.91 21.78
0 -1 6 617.98 21.53
0 1 -6 585.15 19.54
0 -1 -6 597 19.44
0 1 -6 691.27 20.33
0 1 6 612.79 19.96
0 -1 6 614.47 19.96
0 -1 -7 17.12 2.46
0 1 -7 13.89 2.24
0 1 -7 23.1 2.4
0 -1 -7 14.74 2
0 -1 7 16.92 2.2
0 1 7 14.5 2.07
0 -1 -7 16.04 2.03
0 1 -7 19.56 2.27
0 1 7 17.65 2.98
0 -1 7 24.33 3.42
0 -1 -7 15.92 2.37
0 1 -7 13.57 2.45
0 -1 -7 18.6 2.78
0 1 7 21.68 3.21
0 -1 7 17.25 2.94
0 -1 7 20.4 3.18
0 1 7 14.56 2.72
0 -1 -7 13.56 2.4
0 1 -7 13.91 2.48
0 -1 -8 6.83 1.58
0 1 8 6.6 2.02
0 -1 8 8.38 2.36
0 -1 -8 5.35 1.63
0 1 -8 6.36 1.7
0 1 8 7.39 1.59
0 1 -8 4.9 1.33
0 -1 8 6.42 1.55
0 -1 -8 6.88 1.43
0 -1 9 179.04 9.31
0 1 9 153.13 8.71
0 -1 -9 153.36 7.59
0 1 -9 151.93 7.4
0 1 -9 151.08 7.55
0 1 -9 155.74 6.83
0 1 9 150.64 7.18
0 -1 -9 153.78 6.91
0 -1 9 142.14 6.99
0 -1 -10 118.05 5.52
0 1 -10 122.26 5.6
0 2 0 76.69 1.55
0 -2 0 13.7 1.09
0 -2 0 79.9 1.39
0 -2 0 14.6 1.1
0 -2 0 82.94 1.65
0 -2 0 83.55 1.38
0 2 1 6216.8 166.5
0 -2 1 6498.59 166.6
0 2 -1 6110.81 166.61
0 -2 1 6444.99 166.82
0 2 1 6435.75 166.32
0 -2 -1 6578.97 166.46
0 -2 1 6279.68 166.3
0 -2 -1 6466.94 166.37
0 2 1 6263.23 166.51
0 2 2 1197.78 33.97
0 -2 2 1241.12 34.53
0 -2 -2 1256.6 34.07
0 -2 2 1226.23 33.61
0 -2 -2 1233.94 33.78
0 2 2 1285.43 34.23
0 2 -3 9.25 1.12
0 -2 3 8.56 1.22
0 -2 -3 7.98 1.01
0 2 3 8.64 1.08
0 2 3 7.48 1.06
0 -2 3 8.46 0.81
0 -2 -3 8.25 0.88
0 2 -3 9.53 1.11
0 2 4 60.94 3.66
0 2 4 67.44 4.04
0 2 -4 69.73 3.78
0 -2 4 63.29 4
0 2 -4 67.55 3.6
0 -2 -4 68.9 3.32
0 2 4 68.39 3.98
0 -2 -4 69.19 3.67
0 -2 -5 39.97 3.09
0 2 5 43.27 3.6
0 -2 5 41.82 3.64
0 -2 5 39 3.46
0 2 -5 40.81 2.93
0 -2 -5 42.12 2.74
0 2 -5 39.26 3.01
0 -2 5 44.19 3.07
0 2 -5 35.65 2.98
0 -2 -5 38.77 2.98
0 2 5 41.15 2.92
0 -2 6 767.34 25.61
0 2 6 748.09 25.58
0 2 -6 811.76 25.42
0 -2 6 777.05 25.8
0 -2 -6 763.98 24.33
0 -2 -6 781.2 23.36
0 2 -6 749.9 23.59
0 2 -6 827.02 24.33
0 2 -6 795.48 24.66
0 2 6 702.6 23.53
0 -2 6 747.46 23.82
0 -2 -6 666.66 23.16
0 2 -7 5.87 1.57
0 -2 -7 10.03 1.97
0 2 7 6.51 1.49
0 2 -7 6.88 1.39
0 -2 -7 7.25 1.44
0 -2 7 5.2 1.34
0 2 -7 5.97 1.35
0 -2 -7 7.64 1.5
0 -2 7 4.27 1.73
0 -2 -7 7.1 1.61
0 2 7 8.45 2.2
0 2 -7 7.57 1.86
0 -2 -7 8.54 1.95
0 -2 7 4.31 1.86
0 2 7 7.31 2.09
0 2 7 6.59 2.01
0 -2 7 5.68 1.94
0 -2 -7 4.49 1.64
0 2 -7 3.54 1.42
0 -2 8 27.12 3.74
0 -2 -8 29.73 3.15
0 2 8 35.05 4.2
0 -2 8 28.54 2.88
0 -2 -8 27.5 2.79
0 2 8 26.3 2.86
0 2 -8 27.03 2.67
0 2 -8 27.99 3.22
0 -2 -8 26.98 3.13
0 -2 9 6.02 1.87
0 -2 -9 5.8 1.43
0 2 9 6.24 1.82
0 -2 9 5.42 1.35
0 -2 -9 6.45 1.33
0 2 -9 9.72 1.76
0 -2 -9 5.3 1.42
0 2 -9 5.64 1.4
0 -2 -10 31.55 2.27
0 -2 -10 29.49 2.47
0 2 -10 30.1 2.48
0 -3 0 0.3 0.16
0 -3 0 0.15 0.11
0 -3 0 0.4 0.17
0 3 1 8423.71 218.13
0 -3 1 7956.46 218.26
0 -3 -1 8425.16 217.96
0 3 -1 7769.35 217.9
0 3 1 8489.59 217.78
0 3 -1 8259.17 218.2
0 3 -1 8419.27 218.26
0 -3 1 7807.44 218.44
0 3 1 8345.62 218.17
0 -3 1 8185.64 217.94
0 -3 -1 7892.07 217.94
0 -3 -2 18.52 1.22
0 -3 2 18.05 1.04
0 -3 -2 18.62 1.12
0 3 2 20.58 1.39
0 3 2 17.2 1.26
0 3 2 20.02 1.22
0 3 -2 19.52 1.37
0 -3 2 18.08 1.48
0 -3 -3 2.91 0.63
0 3 -3 6.64 0.96
0 3 3 3.45 0.73
0 -3 3 4.54 0.97
0 3 3 6.46 1.01
0 3 -3 3.89 0.78
0 -3 -3 3.48 0.62
0 -3 4 19.72 2.12
0 3 -4 18.66 1.85
0 -3 4 16.6 2.04
0 3 4 17.66 2.05
0 3 -4 13.13 1.56
0 -3 -4 19.86 1.58
0 3 4 16.31 1.9
0 -3 -4 21.5 1.86
0 -3 5 115.24 6.42
0 -3 5 113.95 6.24
0 3 5 108.36 6.08
0 3 -5 108.45 5.88
0 -3 -5 115.81 5.68
0 -3 -5 107.92 4.9
0 3 -5 102.61 5.23
0 3 5 99.4 5.93
0 3 -5 113.36 5.63
0 -3 5 112.76 5.4
0 3 -5 106.21 5.57
0 3 5 106.43 5.23
0 3 -6 129.18 7.18
0 -3 6 132.56 7.73
0 -3 -6 122.27 6.64
0 3 6 139.42 7.71
0 -3 6 123.58 7.36
0 3 -6 120.45 6.18
0 3 6 124.72 6.32
0 -3 -6 128.58 6.15
0 3 -6 144.3 6.8
0 -3 6 137.05 6.53
0 3 -6 137.9 6.92
0 3 -7 91.44 5.81
0 -3 -7 89.91 5.7
0 -3 7 88.04 5.29
0 3 -7 99.62 5.73
0 3 7 85.53 5.33
0 -3 -7 84.51 5.05
0 -3 -7 86.44 5.07
0 3 -7 94.5 5.37
0 -3 7 81.38 6.42
0 -3 -7 94.79 5.85
0 -3 -7 95.29 6.33
0 3 7 94.17 6.66
0 -3 7 79.62 6.3
0 3 -7 96.9 6.49
0 -3 7 100.79 6.93
0 -3 7 96.64 6.84
0 3 7 95.15 6.8
0 3 7 86.23 6.52
0 3 -7 79.45 5.87
0 -3 -7 67.65 5.33
0 -3 -8 0.47 0.89
0 -3 8 -0.69 1.81
0 3 8 0.34 1.57
0 3 8 3.47 1.32
0 -3 -8 2.26 1.01
0 -3 8 2.04 1
0 3 -8 2.17 1.21
0 -3 -8 0.71 1
0 3 9 219.59 10.68
0 -3 9 213.19 10.64
0 -3 -9 218.34 9.34
0 -3 -9 222.7 8.91
0 -3 9 207.95 8.88
0 3 -9 211.82 9.44
0 -3 -9 228.08 9.51
0 3 -9 221.78 9.51
0 -3 -10 7.1 1.23
0 -3 -10 8.24 1.2
0 3 -10 8.73 1.3
0 -3 -10 9.12 1.39
0 3 -10 9.28 1.39
0 -4 0 1721.68 47.18
0 4 0 1770.45 46.66
0 -4 0 1800.01 46.89
0 -4 0 1683.52 47.16
0 -4 0 1784.78 47.22
0 4 0 1667.38 47.09
0 4 1 43.72 1.85
0 4 1 46.27 1.85
0 -4 1 44.46 1.98
0 4 -1 44.97 1.74
0 4 -1 46.37 1.88
0 4 -1 45.78 1.88
0 -4 1 39.77 2.04
0 -4 -1 45.52 2
0 -4 -1 43.95 1.65
0 -4 2 6098.66 134.66
0 -4 -2 6158.34 134.3
0 -4 2 5803.38 133.93
0 4 -2 6095.6 134.75
0 4 -2 5846.3 134.72
0 4 2 6017.12 134.62
0 4 2 6085.55 134.62
0 4 -3 1190.66 33.31
0 -4 -3 1229.7 32.62
0 4 -3 1143.27 33.41
0 4 3 1173.74 33.41
0 -4 -3 1187.93 32.92
0 4 -4 115.08 5.47
0 4 4 106.43 5.45
0 4 -4 119.3 5.38
0 -4 4 94.77 5.52
0 -4 4 116.98 5.68
0 4 -4 104.1 5.11
0 -4 -4 119.75 4.71
0 4 4 112.03 5.5
0 -4 -4 126.75 5.17
0 -4 5 456.49 16.77
0 4 -5 470.27 16.25
0 4 5 471.27 16.48
0 -4 5 459.23 16.47
0 -4 -5 466.98 15.77
0 4 -5 446.03 15.45
0 4 5 451.25 16.43
0 4 5 461.56 15.3
0 4 -5 477.31 15.88
0 -4 -5 434.27 14.87
0 -4 5 470.7 15.51
0 4 -5 493.42 16.03
0 4 6 34.01 3.67
0 -4 6 39.81 4.14
0 4 -6 45.93 3.98
0 -4 -6 32.22 3.21
0 -4 6 39.47 3.91
0 -4 -6 36.84 2.91
0 4 -6 37.12 3.15
0 -4 -6 34.89 2.9
0 4 6 37.49 3.14
0 -4 6 40.95 3.29
0 4 -6 40.36 3.4
0 4 -6 40.6 3.51
0 4 -6 35.65 3.42
0 -4 -6 32.68 3.35
0 4 -7 62.52 4.69
0 -4 -7 64.24 4.71
0 -4 -7 69.58 4.41
0 -4 7 61.45 4.34
0 4 7 59.3 4.36
0 4 -7 68.19 4.73
0 4 -7 63.89 4.36
0 -4 -7 61.23 4.13
0 4 7 71.79 5.71
0 -4 -7 60.05 4.97
0 4 -7 67.93 5.38
0 -4 7 52.47 5.14
0 -4 -7 65.49 4.77
0 -4 7 64.65 5.48
0 4 -7 66.7 5.28
0 -4 7 67.67 5.66
0 4 7 68.97 5.67
0 -4 7 70.9 5.82
0 4 7 69.16 5.7
0 4 -7 55.69 4.73
0 -4 -7 41.16 4.07
0 -4 -8 105.25 6.29
0 -4 8 105.59 7.3
0 4 8 103.19 7.19
0 4 8 101.25 6.03
0 -4 -8 111.23 5.88
0 -4 8 104.94 5.88
0 4 -8 97.72 6.11
0 -4 -8 101.2 6.17
0 4 -8 98.85 6.32
0 4 9 53.67 4.74
0 -4 9 45.2 4.42
0 -4 -9 50.89 3.89
0 -4 9 51.41 3.65
0 -4 -9 59.01 3.77
0 4 -9 51.17 4.01
0 4 -9 48.28 3.83
0 -4 -9 52.57 3.87
0 -4 -10 0.24 0.6
0 -4 -10 0.32 0.48
0 4 -10 0.12 0.58
0 -4 -10 0.12 0.5
0 4 -10 -0.37 0.52
0 -5 0 -0.05 0.18
0 -5 0 0.3 0.31
0 5 0 -0.12 0.23
0 5 1 761.97 20.76
0 5 1 769.05 20.68
0 -5 1 786.36 21
0 5 -1 695.61 20.56
0 5 -1 747.66 20.66
0 -5 1 658.86 20.93
0 5 -1 742.2 20.62
0 -5 -1 752.18 20.9
0 -5 -1 773.65 20.4
0 -5 2 4505.9 119.95
0 -5 -2 4378.38 119.35
0 -5 2 4614.81 119.34
0 5 2 4627.24 119.91
0 5 2 4446.81 119.8
0 5 -2 4613.98 119.99
0 5 -2 4420.08 119.88
0 5 -3 1.34 0.65
0 5 3 0.83 0.55
0 5 3 0.6 0.49
0 5 -3 0.2 0.46
0 -5 3 1.35 0.68
0 5 -4 2253.52 60.53
0 -5 4 1994.6 60.87
0 5 4 2152 60.58
0 5 -4 2108.9 60.04
0 -5 4 2155.73 60.66
0 5 4 2220.88 60.66
0 5 -4 2159.33 60.27
0 5 5 797.92 25.59
0 -5 5 787.82 26.09
0 -5 -5 783.01 24.83
0 5 -5 865.98 25.6
0 -5 5 818.15 25.78
0 5 -5 803.04 24.81
0 -5 -5 777.52 23.72
0 5 5 784.14 25.71
0 -5 5 807.96 24.74
0 -5 -5 773.37 23.99
0 5 -5 784.08 24.85
0 5 5 792.81 24.44
0 5 -5 820.09 25.23
0 5 -6 103.13 6.2
0 -5 6 88.61 6.09
0 -5 6 94.7 6.55
0 -5 -6 85.62 5.44
0 5 6 95.47 6.2
0 -5 -6 92.25 4.89
0 5 -6 92.74 5.32
0 -5 6 99.73 5.44
0 5 -6 91.56 5.55
0 5 -6 93.97 5.58
0 -5 -6 92.83 5.04
0 5 6 88.71 5.21
0 -5 -6 89.82 5.63
0 5 -6 79.29 5.43
0 -5 -7 1.57 1.01
0 5 -7 0.69 0.79
0 -5 -7 1.85 1.04
0 5 7 3.05 1.09
0 5 -7 2.01 1.09
0 -5 7 5.34 1.33
0 5 -7 1.43 0.83
0 -5 -7 1.19 0.86
0 -5 -7 2.78 1.29
0 5 -7 2.06 1.12
0 5 -7 1.5 1.09
0 -5 7 0.97 1.17
0 5 7 1.89 1.19
0 -5 7 1.35 1.1
0 5 7 0.97 1.11
0 5 7 -0.32 1.12
0 -5 7 2.28 1.33
0 -5 7 1.97 1.24
0 5 -7 0.99 0.9
0 5 8 17.08 2.98
0 -5 8 20.56 3.25
0 -5 -8 14.06 2.3
0 -5 8 15.66 2.14
0 -5 -8 16.66 2.17
0 5 -8 17.78 2.59
0 5 -8 16.63 2.46
0 -5 -8 18.63 2.49
0 -5 -9 0.58 0.77
0 -5 9 -1.37 1.67
0 -5 -9 0.48 0.7
0 -5 9 0.97 0.77
0 -5 -9 0.36 0.87
0 5 -9 1.32 1.01
0 5 -9 0.2 0.8
0 -5 -10 0.36 0.51
0 5 -10 0.97 0.64
0 -5 -10 0.83 0.57
0 -6 0 2133.86 57.67
0 6 0 2123.35 57.59
0 6 1 1169.49 31.57
0 6 -1 1130.18 31.88
0 6 1 1166.38 31.67
0 -6 1 1106.84 31.88
0 6 -1 1133.54 31.56
0 6 -1 1222.04 31.6
0 -6 1 1083.2 31.91
0 6 -1 1122.64 31.4
0 -6 -1 1145.32 31.82
0 -6 -1 1184.97 31.28
0 -6 2 357.33 11.16
0 -6 -2 359.78 10.45
0 6 2 365.9 11.03
0 6 2 367.72 10.95
0 6 -2 356.03 10.95
0 6 -2 365.63 11.02
0 -6 -3 1506.97 41.57
0 6 -3 1491.26 42.81
0 6 3 1496.36 42.55
0 6 3 1508.05 42.4
0 6 -3 1585.46 42.54
0 -6 3 1442.26 43.09
0 6 -3 1522.79 42.34
0 6 -3 1596.38 43.05
0 6 3 1423.45 42.82
0 6 -4 69.59 4.2
0 6 4 61.26 4.08
0 6 -4 68.52 3.87
0 6 -4 64.17 3.88
0 -6 4 62.93 4.33
0 6 4 66.93 4.09
0 -6 -4 64.54 3.24
0 6 -4 68.75 4.02
0 6 -5 204.54 9.08
0 6 -5 207.54 8.92
0 -6 5 202.4 9.58
0 -6 -5 194.64 8.43
0 -6 5 197.58 9.01
0 -6 -5 197.36 7.53
0 6 -5 197.63 8.46
0 6 5 184.38 8.86
0 6 5 182.97 8.05
0 -6 5 195.36 8.3
0 6 -5 195.86 8.41
0 -6 -5 198.85 7.81
0 6 -5 209.1 8.83
0 -6 6 29.25 2.93
0 6 6 33.51 3.06
0 6 -6 34.06 3.28
0 -6 -6 31.81 2.79
0 6 -6 35.34 3.15
0 -6 -6 31.06 3.09
0 6 -6 38.22 3.74
0 -6 6 27.92 3.38
0 -6 6 34.91 4
0 6 -6 33.86 3.46
0 6 6 33.26 3.73
0 6 -6 22.18 2.81
0 6 -7 281.17 12.57
0 6 -7 293.51 12.68
0 -6 7 281.09 13.15
0 -6 7 260.36 12.4
0 -6 -7 271.11 11.54
0 6 -7 258.24 10.83
0 -6 -7 285.39 10.88
0 6 -7 275.41 11.45
0 6 7 245.22 10.92
0 -6 7 241.6 10.65
0 6 -7 268.05 11.22
0 -6 -7 256.04 11
0 -6 -8 2.26 0.99
0 -6 8 1.59 0.95
0 -6 -8 1.07 1.05
0 6 -8 1.25 1.02
0 6 -8 0.67 1
0 -6 -8 0.95 0.94
0 -6 8 -0.32 1.65
0 -6 -9 119.96 5.79
0 -6 9 111.74 5.64
0 -6 -9 119.16 6.2
0 6 -9 112.61 6.15
0 -6 -10 35.89 2.5
0 6 -10 34.75 2.48
0 -6 -10 39.67 2.44
0 -7 0 0.9 0.41
0 7 0 0.17 0.27
0 7 1 29.42 1.65
0 7 -1 30 1.79
0 7 1 27.51 1.54
0 -7 1 25.47 1.7
0 7 -1 29.02 1.62
0 -7 1 26.09 1.72
0 -7 -1 27.91 1.71
0 -7 -1 26.59 1.34
0 -7 2 150.23 5.59
0 -7 -2 147.91 4.87
0 7 2 138.21 5.3
0 7 2 150.53 5.35
0 -7 2 134.97 5.79
0 7 -2 147.07 5.34
0 -7 -3 26.48 1.69
0 7 3 29.58 2.21
0 7 3 29.27 2.16
0 7 -3 26.14 2.03
0 7 -3 33.32 2.52
0 7 -3 28.05 2.16
0 -7 3 25.37 2.4
0 7 3 33.35 2.64
0 7 4 464.56 16.94
0 -7 4 525.69 17.59
0 7 -4 490.68 16.97
0 7 -4 531.56 16.73
0 7 -4 491.41 16.26
0 7 4 522.55 16.91
0 -7 -4 506.17 15.38
0 7 -4 508.75 16.78
0 7 -5 23.31 2.57
0 7 5 23.21 2.78
0 -7 5 23.12 2.95
0 7 -5 22.49 2.66
0 -7 -5 22.95 2.45
0 7 -5 22.11 2.45
0 7 5 26.83 2.89
0 7 -5 26.89 2.79
0 -7 -5 26.13 2.29
0 7 5 21.39 2.37
0 -7 5 22.94 2.45
0 7 -5 26.98 2.59
0 7 -6 208.44 10.19
0 -7 -6 217.56 9.57
0 -7 6 221.9 10.94
0 7 -6 207.85 9.26
0 7 6 200.35 10.27
0 -7 -6 202.74 8.62
0 -7 6 214.51 9.23
0 7 -6 218.42 9.69
0 -7 7 65.02 5.73
0 -7 -7 63.01 4.7
0 7 -7 63.55 5.27
0 7 -7 53.7 4.17
0 7 7 64.47 5.49
0 -7 -7 58.1 4.13
0 -7 7 58.39 4.29
0 7 -7 53.1 4.35
0 -7 -8 182.9 8.07
0 -7 8 164.69 7.95
0 7 -8 171.21 8.71
0 -7 -8 174.55 8.62
0 7 -8 185.94 9.52
0 -7 -9 16 1.89
0 -7 9 14.07 1.8
0 7 -9 18.22 2.26
0 -7 -9 16.67 2.13
0 -7 -10 0.99 0.64
0 7 -10 0.89 0.6
0 7 -10 0.52 0.58
0 -7 -10 0.19 0.43
0 -8 0 48.38 2.48
0 -8 0 41.44 2.25
0 8 0 45.1 2.27
0 -8 -1 1799.99 50.98
0 -8 1 1824.37 51.08
0 8 -1 1847.71 50.69
0 -8 -1 1825.47 51.01
0 -8 -1 1803.73 50.84
0 -8 1 1983.83 51.28
0 8 -1 1850.7 50.95
0 8 1 1926.57 50.6
0 8 1 1832.72 50.72
0 8 2 48.42 3.22
0 8 -2 55.77 3.2
0 -8 2 53.77 3.2
0 8 2 62.02 2.88
0 8 2 55.39 2.85
0 -8 2 55.32 2.98
0 8 -3 680.57 21.26
0 -8 3 698.08 20.7
0 8 3 665.55 21.38
0 -8 3 718.19 21.61
0 8 3 653 20.5
0 8 3 687.26 20.73
0 -8 3 676.82 20.62
0 8 -4 67.98 4.54
0 -8 4 79.53 5.03
0 8 4 76.53 4.84
0 8 -4 78.56 4.62
0 8 4 82.09 4.71
0 -8 4 75.18 4.42
0 -8 -4 76.45 3.94
0 8 -4 83.82 4.86
0 8 -5 463.79 16.56
0 -8 -5 467.94 15.64
0 -8 5 443.27 16.96
0 8 5 438.85 16.49
0 8 -5 444.45 15.78
0 8 5 412.02 16.05
0 -8 -5 432.12 14.67
0 8 -5 447.94 16.09
0 -8 5 440.91 15.49
0 -8 6 199.13 10.39
0 8 -6 209.15 10.04
0 -8 -6 203.85 9.12
0 8 -6 188.1 8.9
0 8 6 188.16 9.96
0 8 -6 207.41 9.53
0 -8 6 190.06 8.75
0 -8 -6 185.55 8.26
0 8 -7 1.46 1.16
0 -8 -7 0.19 0.75
0 -8 7 0.21 0.7
0 8 -7 0.51 0.92
0 -8 -7 1.43 0.9
0 8 -7 1.23 1.06
0 8 7 0.34 1.1
0 8 -7 0.22 0.76
0 -8 -8 7.06 1.7
0 8 -8 6.58 1.75
0 -8 8 5 1.37
0 -8 -8 6.87 1.45
0 8 -8 6.78 1.8
0 8 -9 12.7 2.06
0 -8 -9 9.67 1.62
0 8 -9 10.94 1.78
0 -8 -9 10.89 1.61
0 -8 9 8.82 1.4
0 -8 -9 11.35 1.61
0 -9 0 0.54 0.39
0 -9 0 1.24 0.5
0 9 0 0.22 0.28
0 -9 1 4.84 0.84
0 -9 -1 5.36 0.84
0 9 -1 4.02 0.75
0 -9 -1 5.48 0.87
0 -9 1 4.67 0.86
0 -9 -1 2.86 0.66
0 9 1 3.99 0.67
0 9 -1 3.24 0.68
0 9 1 4.11 0.64
0 9 2 1.24 0.72
0 -9 2 0.73 0.59
0 9 -2 0.61 0.57
0 9 -2 0.12 0.53
0 9 -2 1.49 0.68
0 9 2 0.52 0.38
0 9 2 1.38 0.58
0 -9 2 0.43 0.46
0 9 3 104.05 4.78
0 -9 3 102.33 4.69
0 9 3 107.68 4.04
0 9 3 100.39 4.02
0 -9 3 110.09 4.17
0 9 4 392.18 15.31
0 -9 4 449.02 15.77
0 9 -4 434.61 15.37
0 9 -4 422.54 14.95
0 9 4 414.26 14.83
0 -9 4 421.38 14.74
0 9 -4 427.99 15.22
0 -9 -4 435.31 13.87
0 -9 5 173.41 9.03
0 9 -5 176.02 8.63
0 9 5 161.07 8.65
0 -9 -5 164.73 7.69
0 9 -5 173.55 8.14
0 9 5 165.26 8.47
0 9 -5 162.09 8.19
0 -9 -5 178.42 7.4
0 -9 5 169.28 7.89
0 -9 6 0.33 1.19
0 9 -6 0.29 0.83
0 -9 -6 0.44 0.76
0 9 -6 1.14 0.86
0 9 6 -0.62 1.07
0 -9 6 1.06 0.84
0 9 -6 0.49 0.81
0 -9 -6 1.23 0.74
0 -9 -7 15.41 2.36
0 9 -7 18.99 2.88
0 -9 7 15.86 2.24
0 -9 -7 18.43 2.31
0 9 -7 16.56 2.49
0 9 7 14.66 2.77
0 9 -7 15.17 2.45
0 -9 -8 3.32 1.24
0 9 -8 5.56 1.67
0 -9 -8 4.75 1.27
0 -9 -8 1.68 0.94
0 -9 8 3.57 1.15
0 9 -8 2.35 1.15
0 9 -9 22.63 2.65
0 -9 -9 20.32 2.25
0 -9 9 17.79 1.92
0 -9 -9 19.59 2.05
0 -9 -9 20.32 2.1
0 9 -9 20.93 2.35
0 -10 0 346.83 11.37
0 10 0 354.62 11.19
0 10 0 343.58 10.74
0 -10 0 340.94 11.01
0 10 0 350.69 11.03
0 -10 -1 1610.5 44.72
0 -10 1 1565.11 44.74
0 10 -1 1583.16 44.34
0 -10 -1 1534.89 44.62
0 10 1 1591.96 45.18
0 10 -1 1540.79 44.67
0 -10 1 1600.02 44.63
0 -10 -1 1635.09 44.45
0 10 1 1677.59 44.19
0 10 -1 1580.79 44.51
0 10 1 1608.13 44.35
0 10 -2 25.14 2.17
0 10 -2 24.84 2.2
0 10 2 21.49 2.25
0 10 -2 22.57 1.98
0 10 2 25.64 1.89
0 10 2 23.46 1.89
0 -10 2 23.43 2.04
0 10 -3 43.22 2.97
0 10 3 35.84 3
0 10 -3 42.64 3.07
0 -10 3 48.51 3.33
0 10 -3 40.51 2.76
0 10 3 42.72 2.67
0 10 3 42.15 2.73
0 -10 3 44.11 2.79
0 -10 4 419.76 15.5
0 10 4 394.19 15.4
0 10 -4 428.12 15.3
0 10 -4 419.15 15
0 10 4 404.73 14.82
0 -10 4 415.27 14.78
0 -10 -4 438.11 13.85
0 10 -4 408.58 15.09
0 -10 5 100.54 6.6
0 10 -5 98.45 6.19
0 -10 -5 103.13 5.57
0 10 5 94.92 6.37
0 10 -5 88.73 5.59
0 10 5 96.52 6.09
0 10 -5 86.76 5.67
0 -10 5 90.54 5.47
0 -10 -5 95.2 4.98
0 10 -6 31.42 3.39
0 -10 6 28.75 3.03
0 -10 -6 28.73 2.79
0 10 -6 27.12 3.04
0 10 6 23.85 3.33
0 -10 6 35.53 4.11
0 10 -6 30.86 3.55
0 -10 -6 25.16 2.84
0 10 6 29.21 3.6
0 10 -6 27.25 3.01
0 10 7 374.08 16.1
0 10 -7 378.48 15.54
0 -10 -7 382.24 14.53
0 10 -7 368.37 14.58
0 -10 7 354.2 13.94
0 -10 -7 385.83 13.81
0 10 -7 365.09 14.56
0 -10 -8 3.99 1.32
0 10 -8 4.08 1.46
0 10 -8 4.05 1.37
0 10 8 4.66 1.8
0 -10 8 4.17 1.16
0 -10 -8 3.33 1.11
0 -10 -8 3.03 1.09
0 -10 -9 4.17 1.05
0 -10 -9 1.9 0.78
0 10 -9 5.55 1.25
0 -10 -9 4.81 1.17
0 11 0 -0.1 0.39
0 11 0 0.76 0.52
0 11 0 1.2 0.49
0 -11 0 0.12 0.36
0 11 -1 12.16 1.44
0 -11 -1 9.67 1.31
0 11 1 12.74 1.26
0 11 -1 11.73 1.33
0 11 1 12.51 1.33
0 -11 1 11.52 1.42
0 -11 -1 11.7 1.4
0 11 2 197.56 8.53
0 -11 -2 204.63 7.83
0 11 -2 202.22 8.04
0 11 -2 206.27 7.83
0 11 2 206.99 7.5
0 11 2 199 7.58
0 -11 -2 210.07 7.91
0 -11 2 200.66 7.95
0 11 -3 209.36 6.68
0 11 3 193.39 7.21
0 11 -3 195.39 6.65
0 11 3 182.88 5.71
0 11 -3 204.16 6.32
0 11 3 189.34 5.98
0 -11 3 184.48 5.91
0 11 -3 192.02 6.46
0 -11 -4 438.77 14
0 -11 4 433.64 15.08
0 11 -4 392.08 15.12
0 11 4 399.75 14.71
0 11 -4 434.94 15
0 11 -4 405.35 15.13
0 11 -4 405.17 15.3
0 11 4 406.3 15.82
0 -11 4 422.79 15.7
0 11 4 425.83 15.11
0 11 -4 404.08 15.12
0 11 -5 60.78 4.79
0 11 5 61.15 5.11
0 -11 5 53.05 4.72
0 -11 -5 68.23 4.07
0 11 -5 58.81 4.55
0 -11 5 61.4 4.41
0 11 5 43.5 4.15
0 11 -5 56.89 4.43
0 11 -6 9.33 1.96
0 -11 6 8.7 2.15
0 -11 -6 12.41 2
0 11 6 10.98 2.32
0 11 -6 10.02 2.11
0 11 -6 10.09 2.04
0 -11 -6 11.19 1.78
0 -11 6 11.93 2.06
0 11 6 16.86 2.89
0 11 -6 9.88 1.94
0 -11 -7 32.65 3.19
0 -11 7 33.12 3.19
0 11 -7 35.43 3.59
0 11 -7 36.88 3.61
0 -11 -7 34.28 3.12
0 11 -7 37.33 3.93
0 11 7 32.51 4.04
0 11 -7 37 3.97
0 -11 -7 36.25 3.43
0 -11 8 82.84 4.97
0 -11 -8 88.66 5.17
0 11 8 94.6 6.52
0 11 -8 91.62 5.59
0 -11 -8 93.48 5.15
0 -11 -8 95.8 5.5
0 11 -8 99 6.22
0 -11 -9 30.88 2.55
0 -11 -9 24.63 2.19
0 11 -9 31.7 2.64
0 -11 -9 31.4 2.43
0 -12 0 10.29 1.41
0 12 0 12.32 1.5
0 12 0 10.47 1.34
0 12 0 10.23 1.17
0 12 0 10.31 1.27
0 12 -1 291.58 10.29
0 -12 -1 288.17 10.39
0 -12 1 290.06 10.45
0 12 1 285.1 9.65
0 12 -1 294.44 10.1
0 12 1 288.06 9.92
0 -12 -2 587.97 18.85
0 12 2 584.24 19.72
0 12 -2 596.53 19.06
0 -12 -2 617.88 19.01
0 12 -2 624.56 19.64
0 -12 2 581.13 18.94
0 12 2 585.26 18.49
0 12 2 619.47 18.47
0 12 -2 577.91 18.67
0 12 -3 4.3 1.13
0 12 -3 9.02 1.62
0 -12 -3 3.58 0.93
0 -12 3 10.65 1.55
0 12 -3 4.9 1.19
0 12 -3 8.59 1.58
0 12 3 4.53 1.36
0 -12 3 -0.33 0.65
0 12 -3 4.28 1.08
0 12 3 6.02 1.21
0 12 -4 687.48 23.45
0 12 -4 703.7 23.54
0 12 -4 719.73 23.75
0 12 4 703.39 24.41
0 12 -4 763.1 23.81
0 12 4 668.3 23.17
0 12 -4 737.97 23.24
0 12 4 715.29 23.11
0 -12 -5 360.59 13.05
0 -12 5 372.97 14.13
0 12 -5 351.6 14.33
0 12 -5 332.9 13.94
0 12 -5 390.29 15.06
0 12 5 365.08 15.4
0 -12 5 369.61 15.14
0 12 -5 373.48 14.7
0 12 5 374.93 14.91
0 12 -5 378.38 14.32
0 12 -6 197.48 9.83
0 -12 6 192.29 9.27
0 -12 -6 188.31 8.98
0 -12 -6 218.53 8.97
0 12 6 211.43 11.11
0 -12 6 192.86 10.69
0 12 -6 200.7 10.19
0 12 -6 226.23 10.74
0 12 6 217.71 11.01
0 12 -6 224.4 10.16
0 12 -7 0.58 0.95
0 12 -7 0.87 1.1
0 -12 -7 -0.43 0.91
0 -12 -7 0.19 0.75
0 -12 7 0.21 0.76
0 12 -7 1.71 1.13
0 -12 -7 0.21 0.9
0 12 -7 -0.23 0.88
0 12 -8 97.97 5.62
0 -12 -8 107.09 5.38
0 -12 8 84.09 4.96
0 -12 -8 100.46 5.41
0 12 -8 107.57 6.32
0 -12 -8 99.97 5.5
0 12 8 101.51 6.71
0 12 -8 93.38 5.38
0 12 -8 86.61 5.23
0 -12 -9 40.83 2.81
0 12 9 42.71 2.94
0 -12 -9 44.88 2.95
0 12 -9 39.6 2.9
0 -12 -9 46.18 2.88
0 12 -9 47.76 3.11
0 13 0 -0.13 0.51
0 13 0 0.42 0.55
0 -13 0 -0.15 0.46
0 13 0 0.1 0.39
0 13 0 0.36 0.47
0 13 -1 246.04 9.85
0 13 -1 256.28 10.27
0 -13 -1 267.12 10.02
0 -13 1 248.91 9.86
0 13 -1 260.95 9.76
0 13 1 278.28 9.28
0 13 1 272.18 9.5
0 13 -1 265.39 9.58
0 13 -1 272.83 10.55
0 13 -2 60.85 4.01
0 -13 2 63.71 4.06
0 -13 -2 69.51 4.12
0 13 -2 69.05 4.46
0 13 -2 58.88 4.15
0 13 -2 60.58 4.2
0 -13 -2 64.42 4
0 13 -2 69.38 4.21
0 13 2 63.05 4.45
0 13 2 59.35 3.63
0 13 2 69.98 3.79
0 13 -2 64.5 3.88
0 13 -3 45.8 3.51
0 13 -3 49.95 3.88
0 -13 -3 50.39 3.43
0 -13 -3 48.21 3.53
0 -13 3 50.34 3.6
0 13 -3 52.29 3.9
0 -13 -3 47.79 3.52
0 13 -3 52.18 3.84
0 13 3 44.33 3.98
0 13 3 49.25 3.56
0 13 3 55.05 3.67
0 13 -3 50.9 3.64
0 13 -4 138.08 7.28
0 13 -4 145.99 7.59
0 13 4 137.26 8.02
0 13 4 134.55 7.05
0 13 -4 135.08 6.96
0 13 4 133.42 7.11
0 -13 -4 128.08 6.44
0 13 -4 134.83 7.33
0 13 -5 53.82 4.57
0 -13 -5 56.65 4.18
0 -13 5 59.61 4.57
0 -13 -5 66.9 4.22
0 13 5 62.36 5.5
0 13 -5 61.31 4.97
0 13 -5 69.4 5.14
0 13 5 67.76 5.27
0 13 -5 70.6 4.93
0 13 -6 5.03 1.56
0 13 -6 6.62 1.87
0 13 6 6.42 2
0 13 -6 7.07 1.68
0 -13 -6 7.35 1.62
0 -13 6 4.64 1.42
0 -13 -6 7.73 1.58
0 13 -7 69.31 5.31
0 13 7 61.08 5.46
0 -13 7 57.4 4.3
0 -13 -7 65.03 4.52
0 13 -7 61.53 4.72
0 -13 -7 73.98 4.52
0 -13 -8 124.35 5.84
0 13 -8 130.17 6.27
0 13 -8 123.91 6.74
0 13 8 119.4 7.22
0 13 -8 113.07 5.9
0 13 -8 116.69 5.99
0 -13 -8 116.6 5.9
0 -13 -9 16.59 1.59
0 13 -9 15.09 1.64
0 -13 -9 14.58 1.55
0 14 0 387.23 14.13
0 14 0 370.48 13.33
0 14 0 393.14 13.91
0 -14 0 369.73 13.41
0 14 0 385.51 14.06
0 14 0 372.83 13.19
0 14 0 394.96 12.51
0 14 0 373.3 12.81
0 14 -1 608.79 20.72
0 14 1 653.2 21.08
0 -14 1 617.7 20.73
0 14 -1 651.53 21.64
0 -14 -1 657.51 20.92
0 14 -1 670.58 21.45
0 14 -1 637.46 21.13
0 14 -1 603.77 20.94
0 14 -1 659.34 20.64
0 14 1 651.64 20.2
0 14 -1 662.99 20.34
0 14 1 689.37 19.97
0 14 -1 674.64 21.7
0 14 -2 262.66 7.83
0 -14 2 268.87 7.82
0 -14 -2 296.73 8.21
0 14 -2 276.23 8.56
0 14 2 296.68 8.48
0 14 -2 257.97 8.23
0 14 -2 257.23 8.2
0 14 2 291.55 9.19
0 14 -2 285.05 8.01
0 14 2 262.87 7.17
0 14 -2 287.47 7.62
0 14 2 287.81 7.16
0 14 -3 400.5 15.09
0 -14 -3 431.55 14.85
0 -14 -3 452.38 15.56
0 14 -3 419.33 15.82
0 14 -3 433.8 15.67
0 -14 -3 421.1 15.25
0 14 -3 460.24 15.84
0 14 3 452.13 16.81
0 14 3 410.27 15.1
0 14 3 453.53 15.19
0 14 -3 442.45 15.38
0 14 4 3.43 1.53
0 14 -4 3.36 1.21
0 -14 -4 3.08 1.15
0 14 4 2.89 1.17
0 14 -4 2.15 0.97
0 14 4 1.75 1.43
0 14 4 2.37 1.13
0 -14 -4 2.91 1.07
0 -14 -4 4.03 1.17
0 14 -5 998.07 31.38
0 14 5 960.74 32.58
0 -14 -5 936.87 30.1
0 14 -5 1001.64 30.82
0 14 5 966.75 31.74
0 -14 5 921.36 30.4
0 14 -5 903.63 30.68
0 -14 -5 960.79 29.86
0 -14 -5 975.76 30.3
0 14 -6 247.05 11.19
0 14 6 224.21 11.85
0 -14 6 214.52 9.98
0 14 -6 201.29 10.16
0 -14 -6 237.63 10.08
0 -14 -6 247.79 9.77
0 14 7 26.8 3.62
0 14 7 21.86 3.36
0 14 -7 24.74 3.12
0 -14 7 20.04 2.41
0 14 -7 23.49 2.84
0 -14 -7 26.21 2.75
0 -14 -7 22.28 2.42
0 -14 -8 39.26 2.92
0 -14 8 31.25 2.64
0 -14 -8 46.05 3.23
0 14 -8 43.36 3.6
0 14 8 36.23 3.73
0 14 -8 36.39 3.02
0 14 -8 42.48 3.23
0 14 -8 41.35 3.19
0 15 0 0.36 0.71
0 15 0 0.41 0.78
0 -15 0 0.74 0.71
0 15 0 0.91 0.96
0 15 -1 163.33 7.73
0 15 -1 148.16 7.49
0 15 -1 137.36 7.07
0 -15 1 145.32 7.2
0 15 1 158.78 7.56
0 15 -1 163.28 8.04
0 15 -1 149.53 7.57
0 -15 -1 151.38 7.25
0 15 1 164.45 7.46
0 15 -1 154.13 7.07
0 15 1 155.01 6.81
0 15 -1 156.16 6.86
0 15 1 158.94 6.55
0 15 -1 164.43 8.01
0 15 -2 -0.2 0.65
0 -15 2 1.37 0.77
0 -15 -2 0.39 0.52
0 15 -2 0.92 0.79
0 15 -2 0.57 0.62
0 15 2 0.74 0.85
0 15 2 -0.16 0.47
0 15 -2 0.34 0.53
0 15 2 -0.15 0.44
0 15 -3 3.72 1.26
0 15 -3 5.32 1.52
0 -15 -3 4.99 1.33
0 -15 -3 3.66 1.05
0 15 -3 4.46 1.32
0 15 3 5.89 1.36
0 15 3 3.01 0.99
0 15 -3 4.51 1.2
0 -15 -3 2.88 1.11
0 15 -3 5.23 1.41
0 15 3 2.3 1.34
0 -15 -4 4.01 1.22
0 -15 -4 4.45 1.22
0 15 4 5.03 1.89
0 15 4 4.29 1.33
0 15 4 5.15 1.47
0 15 -4 5.56 1.4
0 15 -4 3.48 1.34
0 -15 -4 2.64 1.08
0 15 4 6.27 1.95
0 -15 5 28.08 3.27
0 15 -5 28.65 3.35
0 -15 -5 29.32 2.96
0 -15 -5 36.04 3.43
0 15 5 29.29 3.54
0 15 -5 30.2 3.25
0 15 -5 30.82 3.49
0 15 5 27.16 3.84
0 -15 -5 33.77 3.35
0 15 6 60.27 5.71
0 15 -6 74.08 5.43
0 -15 -6 68.69 4.69
0 15 -6 75.1 5.29
0 -15 6 61.44 4.64
0 15 -7 22.77 2.65
0 -15 7 15.96 2.13
0 -15 -7 22.56 2.54
0 15 -7 21.53 2.36
0 15 7 15.45 2.83
0 15 -7 22.62 2.9
0 15 7 26.08 3.47
0 15 -7 22.55 2.6
0 15 -7 24.36 2.71
0 15 8 0.73 0.92
0 15 -8 1.33 0.76
0 15 -8 -0.15 0.65
0 -15 -8 0.58 0.62
0 16 0 22.33 2.51
0 16 0 18.18 2.49
0 -16 0 25 2.66
0 16 0 21.25 2.85
0 16 0 22.27 2.27
0 16 -1 12.98 2
0 16 1 11.25 1.95
0 16 -1 17.04 2.4
0 -16 1 10.79 1.82
0 16 -1 11.18 2.09
0 -16 -1 13.69 2.02
0 16 1 13.82 2.01
0 16 -1 16.31 2.1
0 16 -1 8.96 1.89
0 16 -1 13.8 2.18
0 16 -1 18 2.45
0 16 1 13.54 2.28
0 16 -1 18.09 2.05
0 16 1 18.36 2.09
0 16 -2 217.62 9.74
0 16 -2 236.65 10.48
0 -16 2 218.09 9.66
0 -16 -2 234.27 9.95
0 16 -2 229.21 9.75
0 16 2 218.17 9.19
0 16 2 228.38 9.14
0 16 -2 223.52 9.35
0 16 -3 535.23 18.43
0 16 -3 506.67 18.89
0 -16 -3 492.39 18.25
0 -16 -3 502.47 17.63
0 16 -3 483.06 18.41
0 16 3 545.78 18.95
0 16 -3 557.64 18.76
0 16 3 519.54 19.77
0 16 3 551.17 20.32
0 16 3 518.16 18.23
0 16 3 538.97 18.08
0 16 -3 527.61 18.13
0 -16 -4 1556.59 47.69
0 16 -4 1681.74 48.53
0 16 4 1611.3 50.12
0 -16 -4 1566.42 47.07
0 -16 -4 1562.95 47.72
0 16 4 1601.9 48.49
0 16 4 1724.16 50.31
0 16 -4 1623.54 47.75
0 16 5 282.98 13.71
0 16 -5 297.15 12.54
0 -16 -5 291.29 11.5
0 -16 5 252.21 11.6
0 16 -6 0.26 1
0 16 6 0.73 1.32
0 -16 6 0.22 0.69
0 -16 -6 1.04 0.94
0 16 -6 0.47 0.82
0 16 -6 0.68 0.86
0 16 -6 0.23 0.86
0 16 -7 73.47 4.98
0 16 7 74.99 5.85
0 16 7 68.61 5.5
0 16 -7 65.73 4.19
0 16 -7 69.97 4.61
0 16 -7 64.04 4.45
0 -16 -7 73.79 4.54
0 -16 7 64.58 4.21
0 16 -7 68.65 4.54
0 16 -8 14.4 1.77
0 16 -8 16.1 1.82
0 -16 -8 18.04 1.87
0 17 0 0.28 0.81
0 17 0 1.06 0.9
0 17 0 1.24 0.9
0 -17 0 0.22 0.65
0 17 0 0.87 1.23
0 17 0 0.18 0.64
0 17 1 19.7 2.83
0 17 -1 15.75 2.58
0 17 -1 20.39 2.79
0 17 -1 18.56 2.6
0 17 -1 16.68 2.35
0 -17 1 17.75 2.43
0 17 1 17.49 2.46
0 -17 -1 17.82 2.41
0 17 -1 19.76 2.69
0 17 -1 15.41 2.6
0 17 1 20.41 2.59
0 17 -1 20.74 2.41
0 17 1 20.76 3.14
0 17 1 15.35 2.02
0 17 -1 14.08 2.29
0 17 -1 17.69 2.14
0 17 -2 17.54 2.45
0 17 -2 15.98 2.54
0 -17 -2 15.51 2.29
0 17 2 12.89 2.28
0 17 -2 20.84 2.5
0 17 2 13.48 2.74
0 17 -2 12.45 1.91
0 17 -3 1.87 1.14
0 -17 -3 1.92 1.05
0 17 -3 1.64 1.12
0 17 -3 0.51 0.97
0 17 -3 0.71 1.1
0 17 3 1.94 1.54
0 17 3 -0.23 0.71
0 17 3 1.38 1.56
0 17 -3 1.92 0.96
0 17 -4 0.44 0.9
0 17 -4 0.66 0.89
0 17 -4 0.22 0.89
0 -17 -4 -0.25 0.77
0 -17 -4 0.83 0.97
0 17 4 0.81 1.25
0 17 -4 0.51 0.93
0 17 4 -0.72 1.24
0 17 4 0.27 1.23
0 17 4 -0.35 1.58
0 17 -4 0.46 0.8
0 17 -5 6.63 1.72
0 17 5 6.34 2.12
0 17 5 4.55 1.58
0 -17 5 4.18 1.32
0 -17 -5 7.25 1.57
0 17 -5 4.8 1.49
0 17 -5 4.36 1.4
0 17 -6 391.56 14.59
0 17 6 366.8 15.88
0 17 6 359.95 14.35
0 -17 -6 362.47 13.48
0 17 -6 359.02 13.72
0 17 -6 367.16 13.78
0 17 7 76.87 5.65
0 17 7 67.49 5.34
0 17 -7 76.89 4.82
0 17 -7 58.51 3.84
0 17 -7 68.31 4.31
0 17 -7 60.17 4.12
0 -17 -7 74.39 4.36
0 17 -7 67.95 4.3
0 -17 7 51.75 3.67
0 17 -8 7.64 1.22
0 17 -8 8.58 1.3
0 -17 -8 11.67 1.41
0 18 0 229.33 11.2
0 18 0 223.51 10.08
0 18 0 246.33 11.72
0 18 0 235.67 9.7
0 -18 0 238.85 10.55
0 18 0 229.12 10.74
0 18 -1 0.61 1.05
0 18 1 1.84 1.34
0 18 -1 0.27 0.93
0 18 -1 0.54 0.98
0 18 -1 2.61 1.13
0 18 -1 0.82 0.95
0 -18 1 0.24 0.74
0 -18 -1 0.48 0.75
0 18 1 3.34 1.23
0 18 1 -0.33 1.36
0 18 -1 0.25 0.9
0 18 -1 0.39 0.67
0 18 2 562.53 21.06
0 18 -2 560.76 19.86
0 18 -2 544.07 20.36
0 -18 -2 572.09 20.05
0 18 2 520.26 19.89
0 18 -2 598.02 19.87
0 18 2 597.11 22.03
0 18 -2 555.85 19.13
0 18 -3 187.91 9.97
0 18 -3 218.56 10.18
0 -18 -3 226.09 10.34
0 18 -3 222.44 10.78
0 18 3 232.24 10.79
0 18 -3 235.69 10.37
0 18 3 236.46 11.7
0 18 3 248.46 12.23
0 18 -3 228.55 9.93
0 18 -4 0.46 0.91
0 -18 -4 0.21 0.77
0 -18 4 0.52 0.86
0 18 4 -0.36 1.58
0 18 -4 -0.22 0.88
0 18 -4 0.43 0.82
0 18 -4 0.26 0.97
0 18 4 0.36 1.19
0 18 -5 0.51 1
0 18 5 0.37 1.06
0 18 -5 0.66 0.86
0 18 -5 -0.22 0.76
0 -18 -5 -0.21 0.76
0 -18 5 -0.24 0.74
0 18 -6 102.99 6.05
0 18 6 94.79 6.94
0 -18 -6 100.36 5.56
0 -18 6 88.56 5.36
0 18 -6 91.28 5.49
0 18 -6 104.06 5.77
0 -18 7 44.62 3.17
0 -18 -7 58.44 3.7
0 18 -7 52.84 3.42
0 18 -7 57.52 3.93
0 18 7 50.72 4.5
0 18 7 52.88 4.5
0 18 -7 57.39 3.74
0 18 -7 58.49 3.76
0 19 0 -0.28 1.02
0 -19 0 0.51 0.97
0 19 0 0.96 0.83
0 19 0 0.65 1.24
0 19 0 -1 1.59
0 19 0 0.81 0.83
0 19 -1 100.56 7.08
0 19 1 98.3 7.11
0 19 -1 103.69 6.43
0 19 -1 96 6.61
0 19 1 104.07 6.64
0 -19 -1 106.14 6.52
0 19 -1 101.06 6.57
0 19 -1 120.08 6.25
0 19 2 163.69 9.41
0 19 -2 153.86 8.35
0 19 -2 169.3 9.08
0 -19 -2 147.03 8.22
0 19 -2 184.48 8.61
0 19 -2 172.66 8.09
0 19 2 179.89 10.13
0 19 2 154.45 8.54
0 19 -3 853.79 29.68
0 19 -3 926.9 29.48
0 19 3 924.32 31.29
0 19 3 984.53 32.34
0 19 -3 890.21 29.37
0 19 4 126.32 8.36
0 19 -4 131.36 7.3
0 -19 4 126.23 7.28
0 19 4 127.15 8.47
0 19 -4 123.76 6.9
0 19 -5 13.44 2.26
0 19 5 9.63 2.45
0 -19 -5 10.42 1.79
0 -19 5 10.21 1.88
0 19 -5 9.42 1.76
0 19 -5 10.88 1.85
0 19 -6 84.57 5.16
0 19 6 75.16 5.89
0 19 -6 65.17 4.42
0 19 -6 79.17 4.72
0 19 -6 74.13 4.59
0 -19 -6 75.93 4.55
0 -19 6 63.27 4.27
0 19 -7 20.53 1.99
0 19 -7 22.05 2.18
0 19 -7 23.48 2.19
0 -19 -7 27.85 2.31
0 20 0 327.73 14.98
0 20 0 356.32 13.99
0 20 0 355.4 13.41
0 -20 0 324.9 13.93
0 20 0 328.12 14.31
0 20 1 54.04 5.26
0 20 -1 63.24 4.86
0 20 1 68.49 6
0 20 -1 61.86 5.08
0 -20 -1 56.81 4.72
0 20 -1 60 5.09
0 20 -2 500.71 19.56
0 20 -2 520.58 19.03
0 20 2 513.83 20.45
0 20 -3 2 1.22
0 20 -3 1.21 1.06
0 20 3 1.91 1.72
0 20 3 2.36 1.38
0 20 -3 1.66 1.21
0 -20 4 58.68 4.62
0 20 -4 53.37 4.27
0 20 4 59.77 5.58
0 20 -4 64.62 4.77
0 20 4 61.1 5.73
0 20 4 60.75 5.31
0 20 -5 -0.19 0.74
0 20 -5 0.56 0.8
0 -20 -5 -0.19 0.65
0 -20 5 1.05 0.89
0 20 -5 0.22 1.05
0 20 5 -0.67 1.04
0 -20 6 29.06 2.61
0 -20 -6 36.69 2.91
0 20 -6 33.73 2.83
0 20 -6 32.52 2.8
0 20 -6 30.47 2.81
0 20 6 36.34 3.85
0 20 -6 39.28 3.25
0 20 -7 71.43 3.66
0 20 7 69.41 4.37
0 20 -7 76.54 3.91
0 20 -7 80.37 3.95
0 -20 -7 66.42 3.64
0 21 0 -0.5 1.09
0 21 0 -0.29 1.07
0 21 0 -1.06 1.34
0 21 0 -0.26 0.93
0 21 0 -0.29 0.96
0 21 0 0.26 0.89
0 21 1 273.67 13.2
0 21 -1 260.2 12.27
0 21 -1 275.04 11.87
0 21 1 303.86 13.99
0 21 -1 259.87 11.98
0 21 -2 28.55 3.52
0 21 -2 26.26 3.26
0 21 2 31.97 4.32
0 21 2 29.9 3.91
0 21 -2 27.58 3.47
0 21 -3 49.16 4.41
0 21 -3 47.74 4.16
0 21 3 58.88 5.62
0 21 3 47.64 4.91
0 21 -4 39.91 3.53
0 -21 4 31.22 3.35
0 21 4 31.02 3.28
0 21 4 31.4 3.91
0 21 -4 39.15 3.55
0 21 4 39.97 4.59
0 21 4 36.65 4.08
0 21 4 36.69 3.49
0 -21 5 1.89 0.88
0 21 5 4.84 1.64
0 21 -5 2.78 1.15
0 21 5 3.71 1.62
0 21 -6 22.33 2.24
0 21 -6 25.33 2.24
0 21 -6 24.98 2.25
0 21 6 24.73 2.77
0 -21 -6 25.04 2.24
0 -21 6 20.77 2.04
0 22 0 18.5 2.68
0 22 0 24.04 3.25
0 22 0 23.96 3.53
0 22 0 20.68 2.82
0 22 0 21.12 3
0 22 0 19.58 2.78
0 22 1 3.67 1.55
0 22 -1 7.06 1.79
0 22 -1 5.62 1.81
0 22 1 7.38 2.07
0 22 1 5.78 1.68
0 22 1 6.76 2.29
0 22 1 4.16 1.78
0 22 -2 91.58 6.4
0 22 -2 95.28 6.53
0 22 2 97.44 6.27
0 22 -2 108.86 6.49
0 22 2 108.82 7.76
0 22 2 91.67 6.09
0 22 2 99.39 7.09
0 22 -3 73.78 5.38
0 22 -3 80.57 5.41
0 22 3 77.43 5.37
0 22 3 81.89 6.61
0 22 3 83.67 5.55
0 22 3 78.97 6.13
0 22 -4 98.72 5.67
0 -22 4 95.21 5.71
0 22 4 106.31 5.94
0 22 4 101.71 7.16
0 22 4 97.17 6.61
0 22 4 97.68 5.75
0 22 5 18.66 2.62
0 22 5 20.57 2.86
0 -22 5 13.07 1.78
0 22 6 6.07 1.36
0 22 -6 6.44 1.13
0 23 0 -0.28 0.91
0 23 0 0.23 0.91
0 23 0 -0.25 0.89
0 23 0 0.84 0.96
0 23 0 0.49 0.93
0 23 1 171.63 8.53
0 23 1 152.93 9.18
0 23 -1 149.81 8.03
0 23 -1 155.86 8.58
0 23 1 158.65 8.32
0 23 1 169.92 9.86
0 23 1 164.82 8.88
0 23 2 2.7 1.32
0 23 2 3.27 1.6
0 23 -2 1.63 1.22
0 23 -2 2.34 1.25
0 23 2 2.46 1.21
0 23 2 2.92 1.87
0 23 2 1.4 1.11
0 23 -3 112.59 6.33
0 23 -3 110.82 6.52
0 23 3 112.72 6.47
0 23 3 113.96 7.72
0 23 3 116.35 6.53
0 23 3 115.75 7.35
0 23 -4 14.98 2
0 -23 4 13.88 1.93
0 23 4 12.64 2.26
0 23 4 15.45 2.11
0 23 4 12.92 2.63
0 23 4 12.06 1.87
0 23 5 1.47 0.95
0 23 -5 1.32 0.79
0 -23 5 2.03 0.76
0 23 5 2.04 0.91
0 24 0 9.47 1.81
0 24 0 7.34 1.77
0 24 0 9.58 1.9
0 24 0 12.68 2.29
0 24 0 7.73 1.7
0 24 1 15.92 2.44
0 24 -1 17.54 2.45
0 24 -1 14.42 2.44
0 24 1 16.21 2.44
0 24 1 19.65 2.79
0 24 1 18.26 3.04
0 24 -1 19.67 2.83
0 24 1 12.3 2.53
0 24 2 65.19 5.35
0 24 2 71.31 4.92
0 24 -2 63.1 4.51
0 24 -2 64.27 4.88
0 24 2 54.59 4.39
0 24 2 68.32 5.82
0 24 2 62.93 4.97
0 24 3 11.69 1.94
0 24 -3 9.04 1.65
0 -24 3 10.4 1.76
0 24 -3 7.76 1.65
0 24 3 8.42 1.96
0 24 3 10.52 1.88
0 24 3 6.28 2.19
0 24 3 8.22 1.89
0 24 -4 17.32 1.99
0 -24 4 13.8 1.81
0 24 4 16.01 2.37
0 24 4 17.74 2.07
0 24 4 16.59 2.23
0 24 4 17.8 2.08
0 24 5 -0.17 0.73
0 24 -5 -0.24 0.55
0 25 0 0.55 0.78
0 25 0 -0.22 0.77
0 25 0 0.2 0.8
0 25 0 -0.23 0.95
0 25 0 -0.2 0.8
0 25 0 0.25 0.98
0 25 1 16.33 2.3
0 25 -1 20.7 2.72
0 25 -1 22.57 2.53
0 25 1 22.92 2.7
0 25 1 25.63 3.38
0 25 1 25.42 3
0 25 2 11.58 1.93
0 25 -2 10.38 1.77
0 25 2 13.75 2.33
0 25 -2 11.07 2.01
0 25 2 10.22 1.86
0 25 2 16.3 2.78
0 25 2 8.68 1.81
0 25 -3 176.64 7.86
0 -25 3 167.94 7.54
0 25 -3 180.5 7.7
0 25 3 188.8 8.06
0 25 3 171.99 8.54
0 25 3 176.28 7.86
0 25 3 182.25 8.36
0 25 -4 42.65 2.92
0 -25 4 39.14 2.76
0 25 -4 49.38 3.06
0 25 4 40.72 3.42
0 25 4 45.1 3.37
0 26 0 51.74 3.72
0 26 0 49.41 3.82
0 26 0 51.64 3.69
0 26 0 44.65 3.85
0 26 -1 10.5 1.87
0 26 1 6.85 1.58
0 26 1 7.21 1.56
0 26 -1 8.93 1.55
0 26 1 6.64 1.48
0 26 1 5.69 1.45
0 26 -2 0.18 0.77
0 26 -2 0.31 0.72
0 26 2 0.85 0.81
0 26 2 1.35 0.83
0 26 2 2.13 0.99
0 -26 3 8.86 1.33
0 26 3 11.88 1.66
0 26 3 10.26 1.56
0 26 3 11.86 1.76
0 26 -3 14.83 1.71
0 27 0 -0.35 0.72
0 27 -1 13.85 1.91
0 27 1 11.6 1.78
0 27 -1 13.71 1.68
0 27 1 15.96 1.85
0 27 1 9.32 1.5
0 27 1 12.47 1.78
0 27 -2 0.29 0.68
0 27 2 0.72 0.76
0 27 -2 2.45 0.79
0 27 2 0.95 0.71
0 27 2 0.95 0.71
0 27 2 1.85 0.88
0 -27 2 1.34 0.69
1 0 -10 21.1 1.88
1 0 -10 24.09 2.27
-1 0 9 0.6 1.18
1 0 -9 -0.33 0.72
-1 0 9 0.56 0.87
1 0 -9 -0.2 0.91
1 0 -9 0.22 0.75
-1 0 8 91.22 6.86
1 0 -8 87.12 5.65
1 0 -8 96.51 5.47
-1 0 8 87.63 5.5
1 0 -8 89.18 6.02
-1 0 7 -0.2 0.63
-1 0 7 0.65 1
-1 0 7 0.33 0.88
1 0 -7 0.88 0.77
-1 0 7 0.64 1.05
1 0 -7 1.16 0.88
1 0 -7 0.88 1.02
-1 0 6 13.1 1.86
-1 0 6 16.45 2.55
-1 0 6 9.1 2.04
1 0 -6 17.63 2.01
1 0 -6 14.88 2.11
1 0 -6 12.74 2.02
-1 0 6 12.75 2.32
-1 0 5 0.14 0.71
1 0 -5 0.51 0.52
-1 0 5 0.18 0.9
-1 0 5 -0.41 0.81
1 0 -5 0.82 0.65
1 0 -5 -0.17 0.49
-1 0 4 263.75 9.79
1 0 -4 277.37 9.77
-1 0 4 257.11 9.92
1 0 -4 266.43 9.17
-1 0 4 266.24 9.88
1 0 -3 0.86 0.46
1 0 -3 1.66 0.55
-1 0 3 0.39 0.52
1 0 -2 2486.17 66.88
-1 0 2 2385.1 66.7
-1 0 2 2583.11 67.17
-1 0 1 0.5 0.28
-1 0 1 0.23 0.24
-1 0 1 0.25 0.25
-1 0 0 2250.71 61.96
-1 0 0 2170.86 62.17
-1 0 0 2153.38 62.15
-1 0 0 2438.96 61.93
-1 0 0 2374.85 61.94
-1 0 0 2399.4 61.92
-1 0 -1 0.75 0.21
1 0 1 0.17 0.17
1 0 1 0.37 0.16
1 0 2 3414.8 91.1
1 0 2 3350.5 91.34
1 0 3 0.51 0.46
-1 0 -3 1.43 0.48
1 0 3 0.28 0.41
-1 0 -4 797.06 24.11
1 0 4 890.2 25.51
-1 0 -5 -0.18 0.53
1 0 5 1.44 1.25
-1 0 -5 0.15 0.53
-1 0 -5 1.32 0.81
-1 0 -5 2.62 0.84
1 0 5 -0.27 0.74
-1 0 -5 0.14 0.54
1 0 6 707.86 22.34
-1 0 -6 657.75 21.8
-1 0 -6 701.58 22.93
1 0 6 758.91 24.81
-1 0 -6 721.87 23.81
-1 0 -6 700.61 22.63
-1 0 -6 732.2 22.22
-1 0 -6 713.23 23.15
-1 0 -7 -0.17 0.56
1 0 7 -0.19 0.63
-1 0 -7 0.23 0.75
-1 0 -7 0.21 0.69
1 0 7 0.34 1.28
-1 0 -7 0.28 0.82
-1 0 -7 2.23 0.95
-1 0 -7 0.49 0.76
1 0 8 -0.35 1.29
1 0 8 0.2 0.75
-1 0 -8 0.7 0.74
-1 0 -8 0.47 0.94
-1 0 -9 0.76 0.92
1 0 9 0.3 1.05
-1 0 -9 -0.2 0.69
1 0 10 126.57 5.78
-1 0 -10 171.35 6.53
1 -1 -10 -0.11 0.48
1 1 -10 -0.11 0.57
1 1 -10 0.42 0.62
1 -1 -10 0.28 0.55
1 -1 -9 2.98 1.17
-1 1 9 0.59 1.17
-1 -1 9 1.49 1.31
1 1 -9 2.42 1.03
-1 -1 9 2.96 1.03
1 -1 -9 1.65 0.92
-1 1 9 1.71 0.91
1 1 -9 1.73 1.06
1 1 -9 2.5 1.14
1 -1 -9 2.57 1.15
-1 1 8 186.98 10.26
1 -1 -8 187.3 8.97
-1 -1 8 195.26 10.44
-1 1 8 181.47 8.61
-1 -1 8 191.3 8.68
1 -1 -8 195.15 8.47
1 1 -8 175.95 8.23
1 -1 -8 184.09 9.12
1 1 -8 171.89 8.95
1 1 -7 4.12 1.44
-1 1 7 6.39 1.89
1 1 -7 5.61 1.46
1 -1 -7 6.57 1.55
-1 -1 7 4.82 1.66
-1 1 7 3.67 1.21
-1 -1 7 4.67 1.28
1 -1 -7 5.61 1.32
-1 1 7 5.22 1.75
-1 -1 7 5.52 1.78
-1 1 7 5.83 1.78
-1 -1 7 8.84 2.15
1 -1 -7 5.32 1.18
1 1 -7 6.53 1.35
-1 -1 6 166.53 8.14
1 1 -6 128.74 6.9
-1 -1 6 147.1 8.11
-1 1 6 152.05 8.16
1 -1 -6 138.12 7.18
-1 1 6 149.47 6.94
1 1 -6 145.63 7.4
1 -1 -6 142.47 7.24
-1 -1 6 150.27 6.97
-1 1 6 154.92 8.16
-1 -1 6 142.39 7.97
-1 1 6 144.57 7.99
-1 -1 6 156.52 8.2
1 1 -6 140.31 6.58
1 -1 -6 157.33 6.67
1 -1 -5 44.12 3.35
-1 1 5 55.42 3.98
1 1 -5 50.58 3.55
-1 -1 5 37.75 3.34
-1 -1 5 46.9 3.77
1 -1 -5 44.84 3.32
-1 1 5 46.82 3.13
-1 -1 5 47.82 3.19
-1 1 5 40.92 3.51
1 -1 -5 43.26 2.86
1 1 -5 49.52 3.19
-1 1 4 2.96 0.96
-1 -1 4 2.69 0.84
1 -1 -4 3.12 0.71
1 1 -4 3.42 0.81
1 1 -4 3.52 0.92
-1 -1 4 6.54 1.28
1 -1 -4 4.87 1
-1 -1 4 3.8 1.04
-1 1 4 2.87 0.89
-1 1 4 2.61 0.83
-1 1 3 326.28 10.85
-1 -1 3 313.73 10.01
1 -1 -3 319.77 10.13
1 1 -3 329.15 10.48
-1 1 3 329.83 10.58
-1 -1 3 317.08 10.77
1 -1 -3 343.52 10.72
1 1 -3 327.12 10.73
-1 1 2 26.19 1.67
-1 -1 2 25.32 1.42
1 -1 -2 25.35 1.45
1 1 -2 22.83 1.51
1 -1 -2 27.78 1.66
-1 1 2 29.38 1.64
-1 -1 2 25.06 1.66
1 -1 -1 206.97 5.68
-1 -1 1 196.24 6.12
-1 1 1 200.61 5.93
1 -1 -1 205.86 6.07
-1 1 1 182.97 6.06
-1 1 1 193.43 5.98
-1 -1 1 191.88 6.07
-1 1 1 193.75 6.09
-1 -1 1 193.82 6.07
-1 -1 1 198.16 5.92
1 -1 -1 198.79 5.75
-1 1 0 1506.22 38.54
-1 1 0 1541.19 38.63
1 1 0 1407.46 38.58
-1 -1 0 1516.76 38.7
-1 -1 0 1546.81 38.76
-1 1 0 1520.83 38.75
-1 -1 0 1276.48 38.85
-1 1 0 1294.04 38.88
-1 1 0 1257.09 38.85
-1 -1 0 1348.69 38.9
-1 -1 0 1461.99 38.86
-1 1 0 1437.96 38.79
1 1 1 80 2.68
-1 -1 -1 86.58 2.69
-1 1 -1 83.07 2.73
1 1 1 80.86 2.65
1 -1 1 76.07 2.59
-1 -1 -1 76.66 2.77
-1 1 -1 77.47 2.78
-1 1 -1 78.8 2.89
-1 -1 -1 86.29 2.84
1 -1 1 84.55 2.95
1 1 2 150.91 5.13
-1 1 -2 154.05 5.25
1 -1 2 154.55 5.33
1 -1 2 140.64 4.97
1 1 2 142.16 4.96
-1 1 -2 137.35 4.89
1 1 3 44.95 2.64
-1 1 -3 43.3 2.37
-1 -1 -3 39.28 2.19
1 1 3 45.02 2.61
-1 1 -3 46.66 2.54
1 -1 4 718.28 22.39
-1 1 -4 750.01 22.17
1 1 4 755.38 22.23
-1 1 -4 703.25 21.21
-1 -1 -4 700.45 21.07
1 1 4 746.72 22.21
-1 1 -4 672.39 21.49
-1 -1 -5 1092.52 31.68
-1 1 -5 1090.58 31.69
1 -1 5 936.83 31.6
1 1 5 952.31 31.36
-1 -1 -5 956.09 30.74
-1 1 -5 1066.56 30.35
-1 -1 -5 1078.88 30.23
-1 1 -5 959.52 30.87
-1 -1 -5 970.08 30.93
-1 1 -5 1140.43 30.95
1 -1 5 1082.26 30.53
1 1 5 1103.81 30.55
-1 -1 -5 977.34 30.02
1 -1 6 581.26 18.91
1 1 6 566.78 18.82
-1 -1 -6 571.89 18.55
-1 -1 -6 596.15 18.69
-1 1 -6 610.54 18.86
1 -1 6 603.74 21.12
-1 1 -6 586.77 20.3
-1 -1 -6 591.06 19.38
1 1 6 596.24 21.08
-1 -1 -6 573.8 20.12
1 -1 6 596.76 20.93
-1 -1 -6 565.28 19.4
-1 1 -6 565.93 19.36
-1 -1 -6 536.56 19.53
-1 1 -6 555.48 19.59
1 1 7 -0.2 0.64
-1 -1 -7 0.17 0.57
1 -1 7 -0.19 0.79
-1 1 -7 -0.37 0.72
-1 -1 -7 1.11 0.75
-1 -1 -7 1.15 0.97
-1 1 -7 -0.23 0.83
-1 -1 -7 0.49 0.76
-1 1 -7 -0.25 0.89
-1 -1 -7 0.28 0.62
-1 -1 -7 0.22 0.74
1 -1 7 0.34 1.48
1 1 7 1.35 1.38
-1 1 -7 0.29 0.77
1 -1 8 -0.71 1.4
-1 -1 -8 0.66 0.83
1 1 8 -1.06 1.59
-1 -1 -8 -0.24 0.86
-1 1 -8 0.23 0.82
-1 1 -8 0.47 0.86
1 -1 8 0.2 0.83
-1 -1 -8 0.53 0.7
1 1 8 1.21 0.93
-1 1 -9 0.6 0.85
-1 -1 -9 2.38 1.13
1 -1 9 0.61 1.24
1 1 9 1.81 1.36
-1 1 -9 2.3 1.19
-1 1 -10 28.02 2.37
-1 -1 -10 32.25 2.49
1 2 -10 4.87 1.1
1 -2 -10 3.26 0.96
1 2 -10 3.53 0.95
1 -2 -10 4 0.88
-1 2 9 0.58 1.11
-1 -2 9 0.89 1.25
1 -2 -9 0.61 0.86
1 2 -9 0.21 0.81
1 -2 -9 0.21 0.83
1 2 -9 0.43 0.88
1 2 -9 0.32 0.65
-1 -2 9 0.91 0.87
1 -2 -9 0.83 0.75
-1 2 9 0.96 0.86
1 -2 -8 14.13 2.27
-1 2 8 15.51 2.94
-1 -2 8 16.03 3
1 2 -8 11.23 1.81
-1 -2 8 10.98 1.93
1 -2 -8 14.22 2.03
-1 2 8 10.01 1.87
1 -2 -8 12.39 2.28
1 2 -8 14.34 2.47
1 -2 -7 160.52 8.35
-1 2 7 180.24 9.59
1 2 -7 171.77 9.22
-1 -2 7 164.02 9.29
1 2 -7 171.09 7.8
1 -2 -7 170.44 7.53
-1 2 7 173.21 9.51
-1 2 7 163.49 9.28
-1 -2 7 167.37 9.39
-1 -2 7 191.32 9.94
1 -2 -7 162.12 7.69
-1 2 7 165.5 7.93
-1 -2 7 172.34 8.04
-1 2 6 145.8 7.94
1 -2 -6 131.39 6.99
-1 -2 6 140.61 7.84
-1 -2 6 139.97 7.65
1 2 -6 145.5 6.7
1 -2 -6 147.78 6.37
-1 2 6 133.38 7.63
-1 -2 6 149.83 8
-1 -2 6 151.34 8.08
-1 2 6 141.71 7.77
-1 2 6 133.88 7.67
1 -2 -6 126.52 6.81
1 2 -6 154.88 7.02
-1 -2 6 138.76 6.72
-1 2 6 135.16 6.59
1 2 -6 133.03 7.1
-1 -2 5 1328.54 38.63
-1 -2 5 1241.07 38.31
-1 2 5 1206.93 38.16
1 -2 -5 1240.49 37.7
1 2 -5 1296.33 37.89
1 2 -5 1286.33 37.15
1 -2 -5 1318.61 36.57
-1 2 5 1273.53 38.33
-1 2 5 1276.98 37.02
-1 -2 5 1351.57 37.33
1 -2 -5 1210.16 37.39
-1 -2 4 643.54 20.12
1 2 -4 659.65 19.89
-1 2 4 636.39 20.06
-1 -2 4 631.67 20.12
1 -2 -4 652.9 19.62
-1 -2 4 599.52 18.68
1 2 -4 625.84 19.44
1 -2 -4 649.38 18.82
-1 2 4 620.4 20.06
-1 -2 3 26.07 2.13
1 2 -3 29.3 2.14
-1 2 3 28.95 1.99
-1 -2 3 27.91 1.74
1 -2 -3 35.19 1.9
1 2 -3 28.73 2.08
-1 2 3 30.08 2.21
-1 -2 2 804.11 23.02
-1 2 2 786.54 22.47
1 -2 -2 825.98 22.72
-1 2 2 796.2 22.8
1 -2 -2 812.08 22.28
-1 -2 2 796.2 22.38
-1 -2 1 2714.93 69.45
1 -2 -1 2685.52 68.97
-1 2 1 2352.56 69.24
-1 -2 1 2530.34 69.29
1 2 -1 2725.37 69.65
1 -2 -1 2580.39 69.32
-1 2 1 2518.84 69.13
-1 -2 1 2509.29 69.58
-1 2 1 2635.57 69.47
-1 2 1 2533.26 69.31
-1 -2 1 2765.45 69.49
-1 -2 1 2608.82 69.45
-1 2 1 2697.05 69.48
1 -2 -1 2507.68 68.84
-1 2 0 1199.47 28.62
-1 -2 0 1193.95 28.6
1 2 0 1114.14 28.92
-1 -2 0 1099.3 28.73
-1 2 0 987.1 28.75
-1 -2 0 947.31 28.71
-1 2 0 941.29 28.73
-1 -2 0 1111.93 28.94
-1 -2 0 904.48 28.68
-1 2 0 1093.3 28.38
-1 2 0 1045.88 28.49
1 2 0 1042.9 28.6
1 2 1 354.49 3.55
1 -2 1 378.72 3.28
-1 2 -1 333.51 3.55
1 -2 1 365.24 4.38
-1 2 -1 352.72 4.3
-1 -2 -1 349.11 3.44
-1 2 -1 361.96 3.81
-1 -2 -1 347.39 3.72
-1 2 -1 351.65 3.75
-1 2 -2 1754.51 46.69
-1 2 -2 1704.82 46.65
-1 2 -2 1716.76 46.9
1 2 2 1798.84 46.68
1 -2 2 1715.71 47.09
1 2 2 1677.32 46.58
1 2 2 1601.7 46.58
1 -2 3 294.9 10.3
-1 2 -3 296.98 10.07
1 2 3 298.53 9.9
-1 2 -3 293.27 9.67
-1 -2 -3 303.69 9.43
1 2 3 300.55 9.96
-1 2 -3 317.48 9.9
1 -2 4 1596.87 48.02
-1 2 -4 1686.6 47.73
1 2 4 1680.87 47.6
-1 -2 -4 1754.55 46.72
-1 2 -4 1741.94 47.06
1 2 4 1590.17 47.62
-1 2 -4 1641.72 47.2
1 -2 5 71.66 4.01
-1 2 -5 79.31 4.29
1 2 5 67.19 3.86
-1 -2 -5 63.21 3.66
-1 -2 -5 63.47 4.12
-1 2 -5 66.52 4.17
-1 2 -5 72.34 4.57
-1 -2 -5 72.18 4.22
1 -2 5 67.74 4.77
1 2 5 61.97 4.43
-1 -2 -5 71.54 3.76
-1 2 -5 63.55 3.74
-1 2 -6 296.47 10.9
-1 -2 -6 277.84 10.3
1 2 6 273.54 10.53
1 -2 6 276.56 10.51
-1 2 -6 254.02 10.75
-1 -2 -6 258.84 10.8
1 2 6 275.04 12.2
-1 2 -6 288.19 11.85
1 -2 6 254.24 11.94
1 -2 6 289.91 12.44
-1 -2 -6 286.95 11.72
-1 -2 -6 287.05 11.04
-1 -2 -6 252.53 10.18
-1 2 -6 273.21 10.39
-1 2 -6 278.97 11.2
-1 -2 -6 260.86 11
-1 -2 -7 23.17 2.42
1 2 7 22.4 2.51
1 -2 7 22.63 2.51
-1 -2 -7 22.79 2.78
-1 2 -7 23.14 2.84
-1 -2 -7 25.19 3.15
1 -2 7 21.67 3.28
-1 -2 -7 21.4 2.68
-1 2 -7 25.26 3.17
1 2 7 24.43 3.47
-1 -2 -7 24.07 2.54
-1 2 -7 27.37 2.68
-1 -2 -7 17.23 2.55
-1 2 -7 19.65 2.7
1 2 8 225.56 11.8
1 -2 8 256.74 12.39
-1 -2 -8 246.11 10.4
1 2 8 230.14 9.91
-1 -2 -8 231.37 9.58
-1 2 -8 232.64 10.36
-1 -2 -8 241.91 10.5
-1 2 -8 225.23 10.38
1 2 9 52.65 4.72
-1 -2 -9 38.09 3.26
-1 2 -9 49.62 4.27
1 -2 9 46.15 4.44
-1 -2 -9 47.8 3.32
-1 -2 -9 42.99 3.57
-1 2 -9 43.51 3.6
-1 2 -9 38.57 3.36
-1 2 -10 0.25 0.57
-1 -2 -10 0.37 0.61
1 -3 -10 0.89 0.64
-1 -3 10 0.83 0.54
1 -3 -10 1.55 0.63
1 3 -10 0.81 0.63
1 -3 -10 1.43 0.75
1 3 -10 1.06 0.68
-1 -3 9 -0.58 1.38
1 -3 -9 -0.82 0.95
-1 -3 9 0.54 0.73
1 3 -9 0.15 0.74
1 -3 -9 0.33 0.72
1 -3 -9 -1.22 1.14
1 3 -9 -0.43 0.88
1 3 -9 -0.21 1.05
-1 -3 8 155.32 8.94
1 -3 -8 137.16 7.54
-1 3 8 141.03 8.53
1 3 -8 133.75 6.76
-1 3 8 132.51 7.13
-1 -3 8 133.48 7.05
1 -3 -8 148.11 7.05
1 3 -8 129.95 7.45
1 -3 -8 143.19 7.6
-1 3 7 48.95 3.96
-1 -3 7 54.21 4.06
1 -3 -7 45.7 3.65
1 3 -7 52.54 4.11
-1 -3 7 55.07 5.11
-1 3 7 53.21 4.95
-1 3 7 49.41 4.84
-1 -3 7 53.65 4.96
1 3 -7 50.91 3.86
-1 -3 7 56.26 5.06
1 -3 -7 50.21 4.22
1 3 -7 49.44 4.57
-1 -3 7 51.97 4.91
-1 3 7 57.71 5.08
1 3 -6 3.28 1.16
-1 3 6 1.77 0.85
-1 -3 6 1.44 0.86
-1 -3 6 2.44 1.26
-1 3 6 2.95 1.31
-1 -3 6 4.03 1.35
-1 3 6 3.46 1.33
-1 3 6 0.53 0.88
1 -3 -6 3.65 0.94
1 3 -6 3.2 1.03
-1 -3 6 3.68 1.29
1 -3 -6 2.73 1.05
1 -3 -6 2.13 1.02
-1 3 6 2.11 1.29
-1 -3 6 4.56 1.58
1 3 -6 3.1 1.14
-1 3 5 195.69 7.92
1 -3 -5 202.76 8.21
-1 -3 5 209.23 8.23
1 3 -5 216.7 8.54
1 3 -5 197.75 8.13
1 -3 -5 200.56 7.45
-1 3 5 191.98 8.82
-1 -3 5 185.46 8.77
-1 -3 5 195.65 8.84
-1 3 5 193.87 8.79
1 -3 -5 185.2 8.29
1 3 -5 200.57 8.54
-1 -3 4 268.23 10.2
1 -3 -4 268.5 9.51
1 3 -4 270.78 9.91
-1 -3 4 260.46 10.03
-1 3 4 260.56 9.98
1 3 -4 255.91 9.57
1 -3 -4 285.46 8.96
-1 -3 4 264.4 8.85
-1 3 4 261.05 10.08
1 -3 -3 72.57 3.39
-1 -3 3 68.5 3.74
1 3 -3 73.15 3.65
-1 -3 3 68.49 3.04
1 -3 -3 68.67 2.97
1 3 -3 68.49 3.54
-1 3 3 79.28 3.77
-1 -3 2 5704.04 154.89
-1 3 2 5856.92 154.09
1 3 -2 5623.15 154.7
1 -3 -2 5879.65 154.36
-1 3 2 5765.28 154.56
1 -3 -2 5791.64 153.9
-1 -3 2 5674.12 154.14
-1 3 1 166.85 5.22
1 3 -1 167.34 4.84
-1 -3 1 180.84 5.7
1 -3 -1 184.28 5.28
1 3 -1 187.36 5.69
-1 -3 1 181.79 5.46
-1 3 1 179.36 5.47
-1 -3 1 168.86 5.4
-1 3 1 165.93 5.31
-1 3 1 177.07 5.44
-1 -3 1 169.06 5.36
-1 -3 0 404.79 10.85
-1 3 0 371.38 10.66
1 3 0 388.8 10.79
-1 -3 0 384.81 10.9
-1 -3 0 368.36 10.72
-1 -3 0 337.34 10.7
-1 -3 0 389.9 11.09
1 -3 0 401.05 10.5
-1 3 0 331.27 10.7
-1 3 0 347.96 10.75
-1 -3 0 424.83 10.6
-1 3 0 434.69 10.62
-1 3 -1 33.66 1.49
-1 -3 -1 32.64 1.47
-1 -3 -1 35.05 1.47
1 -3 1 34.35 1.07
1 3 1 33.72 1.49
1 -3 1 35.03 1.47
-1 3 -1 37.07 1.58
1 -3 1 35.66 1.74
-1 3 -1 36.56 1.73
-1 -3 -1 33.82 1.75
1 3 1 33.68 1.5
1 3 2 1940.47 53.83
-1 3 -2 2066.19 53.87
-1 -3 -2 1913.13 53.53
-1 3 -2 1913.51 53.89
-1 3 -2 2000.29 54.13
1 -3 2 1932.95 54.35
1 3 2 2073.88 53.75
1 3 2 1989.38 53.85
-1 -3 -2 1970.89 53.8
1 -3 3 894.81 26.41
-1 3 -3 907.28 26.05
1 3 3 910.55 25.7
-1 3 -3 862.6 25.61
-1 -3 -3 908.42 25.24
1 3 3 876.44 25.83
-1 3 -3 884.82 25.66
1 -3 4 1029.46 31.47
-1 3 -4 1063.75 31
-1 -3 -4 1072.5 29.83
-1 3 -4 1016.04 30.18
1 3 4 1017.83 30.86
-1 3 -4 1056.19 30.45
-1 -3 -5 3.4 1.06
-1 3 -5 4.34 1.14
-1 -3 -5 4.45 1.01
-1 3 -5 3.14 1
1 3 5 7.3 1.28
1 -3 5 3.53 0.98
-1 3 -5 1.97 0.83
1 -3 5 2.54 1.32
-1 -3 -5 3.16 0.98
-1 3 -5 1.91 0.86
1 3 5 2.47 0.99
-1 3 -5 2 0.82
-1 -3 -5 3.12 0.95
-1 -3 -6 1.69 0.77
1 -3 6 1.36 0.79
-1 3 -6 0.93 0.89
1 3 6 2.42 0.87
-1 -3 -6 1.71 0.76
-1 3 -6 0.5 0.58
1 -3 6 1.14 1.24
-1 -3 -6 2.55 1.02
1 -3 6 0.58 1.59
-1 3 -6 1.96 1.13
1 3 6 -0.28 1.14
-1 -3 -6 1.37 0.83
-1 3 -6 0.39 0.68
-1 -3 -6 0.78 0.7
-1 3 -6 0.42 0.76
-1 -3 -6 0.41 0.72
1 -3 7 45.27 3.63
1 3 7 54.84 4.02
-1 -3 -7 55.97 3.87
-1 3 -7 53.87 3.86
-1 -3 -7 51.96 3.76
-1 -3 -7 51.32 4.17
-1 3 -7 48.54 4.08
-1 3 -7 47.77 4.21
-1 -3 -7 40.4 4.01
-1 3 -7 49.07 4.5
-1 -3 -7 51.81 4.57
1 -3 7 57.42 5.22
-1 -3 -7 48.68 4.04
1 -3 7 49.56 5.13
1 3 7 49.13 4.84
-1 3 -8 162.63 9.12
-1 -3 -8 169.23 8.21
1 3 8 156.34 9.33
1 -3 8 174.78 9.8
-1 3 -8 152.21 8.05
-1 3 -8 168.57 8.25
-1 -3 -8 160.49 8.13
-1 -3 -8 163.6 7.52
1 3 8 162.85 7.85
-1 -3 -9 90.65 5.29
1 -3 9 97.79 6.59
1 3 9 93.48 6.43
-1 3 -9 96.98 6.17
-1 3 -9 94.22 5.46
-1 -3 -9 105.42 5.67
-1 3 -9 87.69 5.26
-1 -3 -9 96.26 5.03
-1 -3 -10 26.46 2.21
-1 3 -10 29.92 2.36
1 -4 -10 3.93 0.97
1 4 -10 2.57 0.83
1 4 -10 4.48 1
1 -4 -10 2.57 0.79
1 -4 -10 3.38 0.83
-1 -4 10 1.82 0.74
1 -4 -9 21.55 2.49
-1 -4 9 21.15 3.04
-1 4 9 19.26 2.9
1 4 -9 18.29 2.41
1 -4 -9 19.61 2.42
1 4 -9 19.11 2.52
-1 -4 9 19.62 2.25
1 -4 -9 21.56 2.27
-1 4 8 6.82 2.02
-1 -4 8 4.65 1.93
1 -4 -8 6.86 1.7
1 -4 -8 6.3 1.47
-1 4 8 8.7 1.78
-1 -4 8 8.99 1.72
1 4 -8 5.18 1.38
1 4 -8 5.86 1.7
1 -4 -8 7.61 1.81
1 -4 -7 11.4 1.82
-1 -4 7 10.63 1.85
1 4 -7 8.95 1.83
-1 4 7 13.22 2
1 -4 -7 7.57 2.03
-1 -4 7 13.43 2.59
1 4 -7 16.34 2.44
-1 4 7 12.82 2.44
1 4 -7 14.99 2.53
1 -4 -7 10.32 1.98
-1 -4 7 14.43 2.67
-1 4 7 9.86 2.33
-1 4 7 8.33 2.24
-1 -4 7 11.66 2.55
-1 4 7 11.47 2.41
-1 -4 7 9.31 2.32
1 4 -7 14.96 2.1
-1 -4 6 138.51 7.86
1 4 -6 154.09 7.93
-1 -4 6 165.41 8.53
-1 4 6 144.9 7.92
1 -4 -6 124.73 7.07
-1 -4 6 158.04 7.24
1 -4 -6 151.16 6.83
-1 4 6 141.22 6.9
1 4 -6 145.44 7.24
1 4 -6 144.01 7.47
-1 4 6 144.16 7.96
-1 4 6 138.13 7.88
-1 -4 6 148.39 8.08
-1 -4 6 133.7 7.74
-1 4 6 142.01 7.88
1 4 -6 142.59 6.99
-1 -4 5 827.04 27.53
1 4 -5 868.5 26.99
-1 -4 5 900.15 27.63
1 -4 -5 839.92 26.77
-1 4 5 874.53 27.49
1 -4 -5 891.51 26.46
1 4 -5 907.88 27.07
-1 4 5 806.96 26.02
-1 -4 5 898.01 26.59
-1 4 5 833.93 27.52
1 4 -5 854.94 26.6
1 -4 -5 905.58 25.58
-1 4 4 1645.4 48.86
1 4 -4 1707.93 48.58
1 -4 -4 1785.55 47.41
-1 -4 4 1653.94 49.19
1 4 -4 1657.55 48.6
-1 -4 4 1751.45 49.03
-1 4 4 1697.89 48.83
1 -4 -4 1737.8 48.18
-1 4 3 523.08 16.46
-1 -4 3 517.68 15.62
1 -4 -3 534.67 15.49
-1 -4 3 520.89 16.82
1 4 -3 538.99 16.55
1 -4 -3 566.46 16.1
-1 4 2 7845.5 215.38
-1 4 2 7967.52 215.49
-1 -4 2 7897.67 215.17
1 4 -2 8470.17 215.85
-1 -4 2 7990.99 215.99
1 -4 -2 8291.31 215.28
1 -4 -1 1475.36 40.11
1 4 -1 1535.51 40.73
-1 -4 1 1535.99 40.84
-1 4 1 1488.52 40.42
-1 4 1 1545.24 40.39
-1 4 1 1471.38 40.4
-1 -4 1 1471.75 40.39
-1 -4 1 1467.98 40.39
-1 4 1 1453.6 40.24
-1 -4 0 674.86 17.94
-1 4 0 655.85 17.81
1 4 0 699.32 17.98
1 -4 0 684.81 17.89
-1 -4 0 690.54 18.12
-1 4 0 623.28 18.05
1 -4 0 672.51 17.75
1 -4 0 671.51 17.88
-1 -4 0 644.74 18.22
1 -4 0 685.7 17.66
-1 4 0 587.52 17.69
-1 -4 0 579.03 17.63
-1 -4 0 537.07 17.63
-1 4 0 564.6 17.72
-1 4 0 713.04 17.57
-1 -4 0 694.13 17.54
-1 -4 -1 2868.97 76.8
-1 4 -1 2881.23 76.83
-1 -4 -1 2941.63 76.9
1 -4 1 2833.19 76.41
1 4 1 2916.9 76.96
1 -4 1 2890 76.98
-1 4 -1 2741.69 77.02
-1 4 -1 2952.42 77.31
1 -4 1 2853.73 77.35
-1 -4 -1 2751.15 77.35
1 4 1 2813.27 76.92
1 4 1 3007.31 77.01
-1 4 -2 814.83 23.47
-1 -4 -2 803.68 22.96
1 4 2 853.92 23.32
-1 4 -2 842.87 23.29
1 4 2 863.44 23.07
1 -4 2 856.5 23.92
-1 4 -2 852.81 23.65
-1 -4 -2 830.63 23.2
-1 4 -2 762.38 23.13
1 4 2 834.8 23.32
-1 4 -2 792.18 22.92
-1 -4 -3 2.83 0.58
-1 4 -3 0.29 0.45
-1 4 -3 0.45 0.42
-1 4 -3 0.74 0.47
1 -4 3 2.09 0.78
1 4 3 -0.1 0.43
1 4 3 0.1 0.38
-1 4 -4 1046.81 29.88
-1 4 -4 1040.37 29.81
-1 -4 -4 1031.99 29.21
-1 4 -4 1072.44 30.43
1 -4 4 944.64 30.7
1 4 4 1069.17 30.49
-1 4 -4 983.78 29.75
-1 -4 -4 964.38 29.73
-1 -4 -5 188.32 7.92
-1 4 -5 179.47 7.82
1 -4 5 195.9 7.86
1 4 5 185.18 7.67
-1 -4 -5 184.83 7.44
-1 4 -5 212.96 8.38
-1 -4 -5 195.39 7.45
-1 4 -5 179.11 7.6
1 -4 5 165.91 8.72
-1 -4 -5 195.25 8.1
-1 4 -5 198.41 8.6
1 4 5 187.57 8.69
-1 -4 -5 195.1 8.1
-1 4 -5 187.34 8.01
-1 -4 -6 28.98 2.59
1 4 6 28.88 2.74
-1 4 -6 26.63 2.77
1 -4 6 27.16 2.66
-1 -4 -6 24.91 2.41
-1 4 -6 25.74 2.54
1 4 6 24.47 3.13
-1 4 -6 28.11 3.13
-1 -4 -6 25.28 2.78
1 -4 6 34.32 3.98
1 -4 6 29.88 3.5
-1 -4 -6 30.95 3.2
-1 -4 -6 28.6 2.85
-1 4 -6 26.48 2.81
-1 4 -6 26.44 2.88
-1 -4 -6 26.9 2.88
-1 -4 -7 259.37 10.37
1 4 7 260.54 10.73
1 -4 7 258.48 10.49
-1 4 -7 262.56 10.5
-1 -4 -7 266.17 10.31
-1 4 -7 243.4 10.94
-1 -4 -7 268.57 11.09
-1 4 -7 262.14 11.08
-1 4 -7 227.51 11.05
-1 -4 -7 238.03 11.06
-1 4 -7 266.05 12.08
1 -4 7 258.02 12.64
1 4 7 263.43 12.46
-1 -4 -7 265.2 11.13
1 -4 7 284.64 12.88
-1 -4 -7 259.61 11.72
-1 -4 -8 163.43 8.17
-1 4 -8 162.19 9.16
1 -4 8 177.77 9.82
1 4 8 179.13 9.7
-1 4 -8 172.48 8.24
-1 4 -8 145.17 7.9
-1 -4 -8 156.9 7.95
-1 -4 -8 153.84 7.39
1 -4 9 4.57 1.63
-1 -4 -9 4.49 1.27
-1 4 -9 5.02 1.48
1 4 9 5.83 1.75
-1 4 -9 5.12 1.32
-1 -4 -9 2.93 1.12
-1 4 -9 4.14 1.24
-1 -4 -9 4.35 1.09
1 4 9 3.57 1.14
-1 4 -10 16.17 1.71
-1 -4 -10 15.88 1.65
-1 -4 -10 17.07 1.59
-1 4 -10 15.6 1.62
-1 -4 -10 16.3 1.69
1 -5 -10 37.9 2.7
1 5 -10 38.66 2.66
1 -5 -10 36.48 2.45
1 5 -10 33.64 2.6
-1 -5 10 34.56 2.45
1 -5 -9 62.95 4.29
-1 -5 9 54.6 4.75
1 -5 -9 55.15 3.98
1 5 -9 58.74 4.15
1 5 -9 55.23 4.25
1 -5 -9 56.67 3.73
-1 -5 9 50.04 3.66
1 -5 -8 220.81 9.9
-1 -5 8 191.97 10.41
-1 5 8 199.15 10.43
1 -5 -8 207.13 8.87
-1 -5 8 184.16 8.8
1 5 -8 207.45 9.56
1 -5 -8 209.64 9.53
1 -5 -7 4.66 1.27
-1 5 7 8.09 1.66
-1 -5 7 7.2 1.58
1 5 -7 6.85 1.61
1 5 -7 2.59 1.27
-1 -5 7 6.65 1.96
-1 -5 7 4.87 1.67
1 5 -7 8.24 1.94
-1 5 7 7.39 1.94
1 -5 -7 5.95 1.59
-1 5 7 7.51 2.09
-1 -5 7 5.16 1.74
-1 -5 7 4.13 1.6
-1 5 7 5.42 1.71
-1 5 7 5.34 1.69
1 5 -7 7.31 1.52
-1 -5 6 551.15 20.57
1 5 -6 623.72 20.46
-1 -5 6 571.03 20.39
-1 5 6 556.42 20.14
1 -5 -6 530.79 19.19
-1 5 6 564.75 20.5
1 5 -6 550.28 19
-1 5 6 585.36 20.39
-1 -5 6 601.64 20.57
-1 -5 6 565.56 20.27
-1 5 6 555.26 20.09
-1 -5 6 572.14 19.03
1 -5 -6 522.42 18.27
1 5 -6 577.1 19.45
1 5 -6 556.28 19.54
-1 5 6 553.55 18.81
1 5 -5 56.42 3.98
-1 -5 5 58.77 4.31
1 -5 -5 58.3 4.02
-1 -5 5 55.8 4.4
1 5 -5 57.43 4.1
-1 5 5 52.63 4.07
1 5 -5 54.8 3.83
-1 5 5 56.08 4.3
-1 5 5 60.31 4.31
-1 5 5 64.84 4.41
-1 -5 5 65.02 4.48
-1 -5 5 60.27 4.3
1 -5 -5 52.3 3.4
1 5 -5 59.36 4.11
-1 -5 5 59.54 3.9
-1 5 5 58.12 3.71
-1 -5 4 19.14 2.18
-1 5 4 17.89 2.1
-1 -5 4 22.66 2.42
1 5 -4 22.93 2.18
1 5 -4 19.21 2.09
-1 5 4 22.06 2.22
-1 -5 3 85.16 4.39
1 5 -3 80.16 4
-1 5 3 80.58 3.97
-1 -5 3 80.66 3.45
-1 -5 2 3430.04 94.79
-1 5 2 3452.92 94.5
-1 -5 2 3693.29 94.77
-1 5 2 3553.42 94.7
-1 5 2 3362.97 94.6
-1 5 2 3585.85 94.7
-1 -5 2 3517.43 94.67
-1 -5 2 3469.88 94.32
-1 -5 2 3531.55 95.23
1 5 -2 3490.71 94.88
-1 5 1 9508.17 259.21
-1 5 1 9632.07 259.39
-1 -5 1 9997.9 259.85
1 5 -1 9589.76 259.66
1 5 -1 9658.8 259.07
-1 -5 1 9780.06 259.28
-1 -5 1 9482.16 259.25
-1 5 1 9865.4 259.31
-1 5 1 9539.43 259.32
-1 5 1 9999 259.31
1 -5 -1 9934.84 258.81
-1 5 0 703.36 18.4
1 5 0 710.61 18.55
1 -5 0 708.65 18.51
1 -5 0 682.86 18.46
1 -5 0 745.94 18.28
1 -5 0 707.08 18.24
-1 -5 0 710.26 18.89
-1 -5 0 555.92 17.99
-1 -5 0 581.47 17.97
-1 5 0 603.18 18.09
-1 5 0 609.47 18.05
-1 -5 0 666.4 17.89
-1 5 0 753.31 17.97
-1 -5 -1 3578.87 93.7
1 5 1 3556.4 93.8
-1 5 -1 3399.86 93.83
1 5 1 3450.82 93.74
1 -5 1 3470.92 93.83
-1 5 -1 3336.42 93.86
1 -5 1 3661.3 94.19
-1 5 -1 3641.35 94.16
-1 -5 -1 3396.21 94.17
-1 -5 -1 3425.24 93.45
-1 5 -1 3575.42 93.5
-1 -5 -2 455.45 5.32
-1 5 -2 461.76 6.71
1 5 2 457.26 6.11
-1 5 -2 453.64 5.83
1 -5 2 457.6 5.87
-1 5 -2 433.7 5.34
-1 5 -2 467.92 6.88
1 -5 2 464.81 7.44
1 5 2 470.93 6.27
-1 -5 -2 439.58 5.65
-1 5 -2 424.58 5.53
1 5 3 606.43 18.72
-1 5 -3 615.08 18.52
-1 5 -3 629.34 18.85
-1 -5 -3 628.33 18.16
-1 5 -3 665.8 19.13
1 -5 3 639.49 19.57
1 5 3 642.67 18.88
-1 5 -3 613.43 18.52
-1 -5 -3 591.27 18.41
-1 5 -4 227.11 8.63
-1 5 -4 243.39 8.88
-1 -5 -4 240.61 8.21
1 -5 4 210.79 9.44
-1 5 -4 237.85 9.17
1 5 4 242.85 9.24
-1 5 -4 224.35 8.61
-1 -5 -4 244.28 8.74
-1 -5 -5 951.53 28.43
-1 5 -5 939.99 28.33
1 5 5 913.68 28.13
1 -5 5 965.8 28.42
-1 5 -5 949.84 28.8
-1 -5 -5 950.7 27.83
-1 5 -5 929.96 28.29
-1 -5 -5 977.35 27.7
1 -5 5 896.05 29.44
1 5 5 940.14 29.48
-1 -5 -5 933.89 28.5
-1 5 -5 984.64 29.36
1 -5 5 851.64 29.69
1 5 5 950.73 29.5
-1 -5 -5 903.74 28.41
-1 5 -5 911.98 28.46
-1 -5 -6 2.88 1.07
-1 5 -6 0.97 0.8
1 5 6 1.11 0.76
1 -5 6 1.43 0.78
-1 -5 -6 3.22 0.97
-1 5 -6 7.29 1.57
-1 -5 -6 3.06 0.93
-1 5 -6 3.03 1.01
1 5 6 1.94 1.32
1 -5 6 1.55 1.4
1 -5 6 1.71 1.21
-1 5 -6 2.01 1.07
-1 -5 -6 3.49 1.15
1 5 6 3.94 1.41
-1 5 -6 1.66 0.85
-1 -5 -6 2.62 1.1
1 -5 7 194.05 8.7
1 5 7 199.11 9
-1 -5 -7 211.05 8.77
-1 -5 -7 188.43 8.34
-1 5 -7 194.06 8.71
-1 5 -7 193.82 9.33
-1 5 -7 197.52 9.17
-1 -5 -7 193.38 9.02
-1 5 -7 195.99 9.32
1 -5 7 199.68 10.86
-1 -5 -7 204.29 9.46
-1 5 -7 211.74 10.57
1 5 7 190.96 10.26
1 -5 7 187.78 10.33
-1 5 -7 215.63 10.44
-1 -5 -8 18.76 2.6
1 5 8 20.58 3.18
-1 5 -8 21.36 3.08
1 -5 8 23.2 3.39
-1 5 -8 23.31 2.72
-1 -5 -8 21.69 2.6
-1 5 -8 13.13 2.28
-1 -5 -8 22.59 2.48
-1 5 -9 77.14 5.32
-1 -5 -9 74.62 4.71
1 -5 9 63.94 5.2
-1 5 -9 72.67 4.62
-1 -5 -9 79.16 4.69
-1 5 -9 76.18 4.76
-1 -5 -9 81.92 4.5
-1 -5 -10 3.04 0.8
-1 5 -10 1.32 0.68
-1 -5 -10 1.45 0.64
1 -6 -10 3.35 0.87
1 6 -10 3.38 0.88
-1 -6 10 2.94 0.72
1 -6 -10 4.8 0.91
1 -6 -9 4.29 1.23
1 6 -9 3.33 1.21
1 -6 -9 4.09 1.09
-1 -6 9 4.13 1.15
1 -6 -8 103.31 6.53
-1 -6 8 129.83 7.96
1 -6 -8 126.87 6.79
1 6 -8 117.42 6.7
-1 -6 8 106.72 6.19
1 -6 -8 133.26 6.5
1 6 -8 130.15 6.89
1 -6 -7 407.88 14.8
-1 -6 7 398.29 15.11
1 6 -7 439.07 15.88
-1 6 7 415.98 15.4
1 -6 -7 388.97 15.15
1 6 -7 391.38 15.34
1 -6 -7 423.02 15.81
-1 -6 7 417.14 17.21
-1 -6 7 430.24 16.99
-1 6 7 408.56 17
1 6 -7 415.59 15.26
-1 -6 6 15.17 2.59
-1 -6 6 19.3 2.73
1 -6 -6 14.88 2.2
-1 -6 6 17.2 2.27
1 6 -6 13.23 2.13
1 -6 -6 14.27 1.91
1 6 -6 15.87 2.34
-1 6 6 16.35 2.16
-1 6 6 16.83 2.76
1 6 -6 18.02 2.37
1 6 -5 437.61 15.4
-1 -6 5 423.58 16.09
1 6 -5 396.21 14.98
-1 -6 5 449.27 15.77
1 6 -5 437.73 15.5
1 -6 -5 436.39 15.2
-1 6 5 421.12 14.68
-1 -6 5 434.18 15
1 -6 -5 412.1 14.16
1 6 -5 434.44 15.5
1 6 -5 423.03 15.13
-1 6 5 459.91 15.8
-1 6 5 419.28 15.77
-1 6 5 424.06 15.47
-1 -6 5 454.21 15.77
-1 -6 5 437.68 15.59
1 6 -4 885.41 25.32
-1 -6 4 843.78 26.02
1 6 -4 843.18 25.39
1 6 -4 785.54 25.07
-1 6 4 789.01 25.58
1 6 -4 761.21 25.15
-1 6 4 829.47 25.28
-1 6 4 860.88 25.42
-1 6 4 799.19 25.36
-1 -6 4 801.41 25.24
-1 -6 4 902.33 25.67
-1 6 3 1048.8 31.28
-1 -6 3 1122.99 31.36
-1 6 3 1093.77 31.32
-1 6 3 1097.07 31.33
-1 -6 3 1154.82 31.43
1 6 -3 1093.49 31.47
-1 6 3 1032.59 31.75
-1 -6 3 1053.86 31.9
1 6 -3 1065.76 31.37
-1 6 2 438.49 13.31
-1 -6 2 446.04 14.03
1 6 -2 457.42 13.7
-1 -6 2 450.3 13.7
-1 6 2 458.14 13.51
-1 -6 2 433.28 13.16
1 6 -1 9404 241.87
-1 -6 1 9502.35 242.07
-1 6 1 9060.79 241.52
-1 6 1 8881.27 241.41
1 6 -1 8814.68 241.91
-1 6 1 8883.33 241.59
1 -6 0 167.61 5.35
-1 6 0 165.87 5.53
1 -6 0 162.58 5.31
1 -6 0 152.1 5.02
-1 -6 0 156.71 5.56
-1 6 0 162.98 5.22
1 6 0 160.71 5.31
1 6 1 350.42 10.57
1 6 1 366.41 10.61
-1 6 -1 343.99 10.66
1 -6 1 356.74 10.69
-1 6 -1 348.34 10.71
-1 6 -1 368.66 10.91
1 -6 1 376.55 11.01
-1 -6 -1 351.16 10.98
-1 -6 -1 358.41 10.49
-1 -6 -2 5812.67 150.41
1 6 2 5697.15 150.76
1 -6 2 5651.17 150.74
-1 6 -2 5454.87 150.5
-1 6 -2 5308.52 150.42
-1 6 -2 5505.19 151.05
1 -6 2 5957.78 151.69
1 6 2 5733.13 150.81
-1 6 -2 5626.55 150.44
1 6 3 1247.26 35
-1 6 -3 1198.59 34.68
-1 -6 -3 1246.05 34.57
-1 6 -3 1189.08 34.57
1 6 3 1236.21 35.52
-1 6 -3 1256.88 35.71
1 -6 3 1194.13 35.79
-1 6 -3 1251.31 35.25
1 6 3 1229.81 35.01
-1 -6 -3 1263.87 34.3
-1 6 -3 1189.99 35.06
-1 6 -4 82.5 4.2
-1 6 -4 75.09 4.01
-1 -6 -4 70.98 3.93
1 6 4 75.12 4.51
1 -6 4 71.1 4.7
-1 6 -4 74.47 4.33
1 6 4 72.21 4.27
-1 -6 -4 84.03 3.78
-1 6 -4 80.61 4.27
1 -6 5 5.45 1.23
-1 -6 -5 9.08 1.38
-1 6 -5 10.2 1.69
1 6 5 8.56 1.43
-1 6 -5 8.8 1.48
1 -6 5 7.87 1.72
-1 -6 -5 8.48 1.5
-1 6 -5 8.96 1.65
1 -6 5 6.53 1.77
1 6 5 8.84 1.74
-1 6 -5 6.87 1.38
-1 -6 -5 7.32 1.16
1 -6 6 140.71 8.59
-1 6 -6 150.73 8.22
-1 -6 -6 143.53 7.3
-1 6 -6 142.55 7.79
1 -6 6 133.09 7.87
1 6 6 144.17 7.09
-1 6 -6 151.08 7.45
-1 -6 -6 143.02 6.71
1 -6 6 142.43 6.91
1 6 6 139.11 8.04
-1 6 -6 142.43 6.93
-1 -6 -6 143.06 6.5
-1 6 -7 50.06 4.14
-1 -6 -7 51.1 3.8
-1 6 -7 47.84 3.78
-1 -6 -7 54.62 3.76
1 -6 7 56.35 5.56
-1 6 -7 42.75 4.47
1 -6 7 52.9 5.03
-1 -6 -7 50.5 4.24
-1 6 -7 53.09 4.77
-1 6 -7 51.96 4.31
-1 -6 -7 49.61 3.98
-1 6 -7 49.78 4.01
-1 6 -8 40.74 4.26
1 -6 8 44.21 4.57
-1 -6 -8 34.52 3.47
-1 -6 -8 44.77 3.47
1 6 8 35.38 3.35
-1 6 -8 33.51 3.44
-1 -6 -8 40.83 3.51
-1 6 -8 40.57 3.55
-1 -6 -9 38.35 2.95
-1 6 -9 37.26 3.18
-1 -6 -9 29.66 2.91
-1 6 -9 35.8 3.52
-1 6 -10 38.65 2.96
-1 6 -10 41.69 3.01
-1 -6 -10 97.57 4.06
-1 -6 -10 99.46 3.85
-1 6 -10 98.74 4.03
-1 6 -10 68.32 3.45
1 -7 -10 0.45 0.59
1 7 -10 0.35 0.52
1 -7 -10 0.39 0.44
-1 -7 10 -0.09 0.45
1 -7 -9 18.51 2.3
1 7 -9 16.16 2.28
1 -7 -9 18.15 2.02
-1 -7 9 14.01 1.84
-1 7 8 5.93 1.88
1 -7 -8 5.27 1.51
1 7 -8 4.86 1.38
-1 -7 8 6.34 1.47
1 -7 -8 7.43 1.51
1 -7 -7 213.31 10.04
-1 -7 7 219.44 11.37
1 -7 -7 215.02 9.29
-1 -7 7 227.61 9.87
1 7 -7 227.54 10.26
-1 7 7 227.68 11.49
1 7 -7 221.02 9.84
1 -7 -6 51.94 4.05
-1 -7 6 45.69 4.5
-1 7 6 45.28 3.68
-1 -7 6 47.15 3.75
1 -7 -6 46.01 3.39
1 7 -6 43.01 3.87
1 7 -6 38.51 3.65
1 7 -6 48.84 4.01
1 7 -5 4.07 1.21
1 7 -5 5.2 1.33
-1 -7 5 4.46 1.39
-1 7 5 7.01 1.62
1 -7 -5 4.49 1.25
-1 -7 5 5.39 1.22
1 -7 -5 6.53 1.15
1 7 -5 4.96 1.34
-1 7 5 4.86 1.14
1 7 -5 6.19 1.46
-1 7 5 6.78 1.64
-1 -7 4 587.81 19.07
-1 7 4 550.52 18.74
1 7 -4 572.79 18.39
1 7 -4 549.44 18.07
-1 7 4 565.18 18.42
1 7 -4 537.92 18.39
-1 7 3 175.42 7.39
1 7 -3 165.72 6.75
-1 -7 3 170.67 6.75
-1 -7 3 165.97 7.22
1 7 -3 181.41 7.06
-1 -7 3 170.54 6.73
-1 7 3 173.97 6.83
-1 7 3 170.65 6.62
-1 7 2 6.4 0.82
1 7 -2 4.98 0.83
-1 -7 2 4.89 0.95
-1 -7 2 4.61 0.84
-1 7 2 4.7 0.78
-1 -7 2 5.77 0.76
-1 -7 1 5509.62 148.52
-1 -7 1 5766.94 148.42
-1 7 1 5325.63 147.83
-1 7 1 5796.73 147.85
-1 7 1 5318.6 147.99
1 7 -1 5486.58 148.35
1 -7 0 292.13 5.63
-1 -7 0 302.62 5.95
-1 7 0 274.19 5.77
-1 -7 0 269.62 5.85
1 -7 0 274.55 4.95
-1 7 0 287.21 4.82
1 7 0 282.96 5.47
-1 7 0 294.05 5.35
1 7 1 109.52 4.08
1 7 1 112.75 4.09
-1 7 -1 106.47 4.13
1 -7 1 109.92 4.18
-1 -7 -1 112.16 4.32
-1 7 -1 110.51 4.23
1 -7 1 113.53 4.37
-1 -7 -1 116.81 4.35
-1 -7 -1 105.23 4.38
-1 -7 -1 110.6 3.98
1 7 2 214.95 7.28
1 -7 2 216.51 7.32
-1 7 -2 216.84 7.56
1 -7 2 217.46 7.92
-1 7 -2 199.33 7.02
1 7 2 223.22 7.37
-1 -7 -2 222.67 7.01
1 7 3 44.48 2.79
1 -7 3 49.4 3.39
-1 7 -3 46.26 3.18
-1 7 -3 46.4 2.96
1 7 3 39.49 2.97
-1 -7 -3 48.38 2.45
-1 7 -3 41.76 2.85
1 7 3 45 2.83
1 -7 4 21.5 2.53
-1 7 -4 25.14 2.4
-1 7 -4 28.07 2.71
1 7 4 25.34 2.55
1 7 4 24.61 2.4
-1 -7 -4 25.37 1.93
-1 7 -4 24.41 2.31
1 -7 5 120.52 7.4
-1 7 -5 152.13 7.29
-1 -7 -5 135.73 6.59
-1 7 -5 141.38 7.45
-1 7 -5 138.58 6.82
-1 -7 -5 131.35 6.04
1 -7 5 133.02 6.42
1 7 5 140.82 7.26
-1 -7 -5 135.04 5.8
-1 7 -5 127.79 6.39
-1 7 -6 198.24 9.35
-1 7 -6 232.6 10.74
-1 7 -6 220.14 10.17
-1 -7 -6 216.37 9.49
1 -7 6 225.39 11.18
-1 -7 -6 199.14 8.66
-1 7 -6 211.48 9.46
1 -7 6 205.1 8.97
1 7 6 202.99 10.28
-1 7 -6 215.69 9.16
-1 -7 -6 210.47 8.48
-1 7 -7 151.56 7.96
-1 -7 -7 167.26 7.62
-1 7 -7 154.53 8.23
-1 7 -7 152.75 7.52
-1 7 -7 171.31 9.14
-1 -7 -7 152.8 8.02
-1 7 -7 166.64 9.21
-1 7 -8 115.51 7.35
-1 -7 -8 117.29 6.56
-1 7 -8 108.99 6.46
1 7 8 102.62 6.11
-1 -7 -8 115.8 6.05
-1 -7 -9 11.22 1.77
-1 7 -9 13.97 2.19
-1 7 -9 10.71 1.71
-1 -7 -9 9.34 1.47
-1 -7 -10 7.94 1.16
1 -8 -10 5.41 0.96
-1 8 10 4.64 0.96
1 8 -10 4.38 0.91
1 -8 -10 6.22 0.95
1 -8 -9 9.12 1.62
1 8 -9 5.98 1.38
1 -8 -9 6.86 1.27
1 -8 -9 6.17 1.21
-1 -8 9 4.87 1.13
1 -8 -8 124.33 7.02
1 8 -8 117.36 7.06
-1 8 8 138.65 8.4
1 8 -8 138.47 7.22
1 -8 -8 136.2 6.63
-1 -8 8 127.47 6.69
1 -8 -7 35.69 3.59
1 -8 -7 40.01 3.26
1 8 -7 38.02 3.69
-1 -8 7 36.82 3.45
-1 8 7 35.57 4.21
1 8 -7 28.36 3.14
1 -8 -6 249.44 10.63
1 8 -6 252.75 11.07
-1 -8 6 232.91 11.5
1 8 -6 253.87 10.96
-1 -8 6 238.94 10.22
1 8 -6 225.84 10.32
1 -8 -6 240.3 9.57
-1 8 6 235.77 11.41
1 8 -6 233.87 10.42
-1 8 5 26.17 2.9
-1 8 5 28.32 2.98
-1 -8 5 42.63 3.97
1 -8 -5 34.62 3.13
1 8 -5 38.22 3.24
1 8 -5 37.97 3.44
-1 8 5 31.26 3.35
1 -8 -5 31.94 2.58
-1 -8 5 36.71 3.15
1 8 -5 41.46 3.69
-1 8 5 38.29 3.55
1 8 -5 34.3 3.28
-1 8 4 450.7 16.82
-1 8 4 461.91 16.89
1 8 -4 532.06 17.35
1 8 -4 512.88 16.85
-1 8 4 521.41 17.83
-1 -8 4 558.89 18
1 8 -4 532.74 17.76
-1 -8 4 529.51 17.11
-1 8 4 529.78 17.32
1 8 -4 516.81 17.43
1 8 -3 1121.13 32.04
-1 8 3 1056.31 32.46
-1 -8 3 1079.95 31.72
-1 -8 3 1082.68 32.32
-1 -8 3 1076.65 31.62
-1 8 3 1102.99 31.66
-1 8 3 1092.48 31.44
-1 8 2 2939.02 76.36
-1 8 2 2685 77.39
-1 -8 2 2831.68 77.12
-1 -8 2 2722.13 76.81
-1 8 2 2954.04 76.52
-1 -8 2 2687.56 76.12
-1 -8 1 209.3 7.49
-1 -8 1 210.87 7.27
-1 -8 1 232.53 7.78
1 8 -1 211.68 7.33
-1 8 1 210.09 7.04
-1 8 1 219.16 6.87
-1 -8 0 1434.63 41.32
1 -8 0 1508.54 41.19
-1 8 0 1446.02 41.29
-1 8 0 1529.11 40.61
-1 -8 0 1450.75 41.34
1 8 0 1539.59 41.1
-1 8 0 1476.27 40.9
1 8 1 720.28 19.82
1 8 1 700.11 19.71
-1 8 -1 683.72 19.8
1 -8 1 676.01 19.89
-1 -8 -1 664.44 19.98
-1 8 -1 682.74 19.91
-1 -8 -1 659.6 19.95
-1 -8 -1 679.95 20.13
-1 -8 -1 703.1 19.57
1 8 2 4984.67 138.87
-1 8 -2 4971.09 139
1 -8 2 5165.9 139.02
1 8 2 5027.96 139.77
1 -8 2 4953.41 139.61
-1 8 -2 4981.32 139.66
-1 8 -2 5303.66 139.27
-1 8 -2 5213.65 138.71
1 8 2 5425.21 139.07
-1 -8 -2 5414.25 138.53
1 8 3 98.43 4.66
1 -8 3 92.74 5.2
-1 8 -3 113.03 5.03
1 8 3 92.63 5.1
-1 8 -3 118.04 5.53
1 8 3 93.2 4.64
-1 -8 -3 108.44 4.24
-1 8 -3 99.16 4.9
-1 8 -4 169.13 7.85
1 8 4 167.11 7.83
1 -8 4 153.83 7.87
-1 8 -4 180.54 7.59
-1 -8 -4 164.78 7.07
-1 8 -4 159.17 7.18
-1 -8 -4 174.81 6.45
1 8 4 171.29 7.52
-1 -8 -4 168.94 6.71
-1 8 -4 163.43 7.41
-1 8 -5 101.12 5.88
1 -8 5 104.56 6.7
1 8 5 101.27 6.23
-1 8 -5 103.33 6.22
-1 -8 -5 100.45 5.53
-1 -8 -5 102.69 4.82
-1 8 -5 90.45 5.31
1 8 5 102.8 6.13
-1 -8 -5 95.83 5.03
-1 8 -5 98.45 5.68
1 -8 5 104.56 5.54
1 -8 6 36.27 3.21
-1 8 -6 40.52 3.62
-1 -8 -6 30.09 2.83
-1 8 -6 32.97 3.31
1 -8 6 34.65 4.1
-1 -8 -6 44.9 3.72
-1 8 -6 33.8 3.76
1 8 6 33.44 3.75
-1 8 -6 30.09 3
-1 8 -7 45.31 4.54
-1 -8 -7 53.95 4.3
-1 8 -7 46.66 4.14
1 8 7 44.87 3.88
-1 8 -7 44.78 3.99
-1 -8 -7 43.65 3.57
-1 -8 -8 197.02 9.16
-1 8 -8 204.05 10.27
-1 8 -8 203.93 9.38
-1 -8 -8 198.2 8.57
-1 -8 -8 203.04 8.74
-1 -8 -9 6.61 1.4
-1 8 -9 7.96 1.66
-1 8 -9 6.52 1.46
-1 8 -9 5.74 1.33
-1 -8 -9 6.74 1.3
1 -9 -9 0.34 0.74
1 9 -9 0.18 0.72
1 -9 -9 0.43 0.74
1 -9 -9 -0.14 0.51
-1 -9 9 -0.14 0.55
1 -9 -8 8.74 1.9
1 9 -8 11.14 2.1
-1 9 8 9.78 2.3
1 9 -8 11.32 1.99
1 -9 -8 11.39 1.78
-1 -9 8 7.29 1.54
-1 9 7 637.81 24.13
1 -9 -7 660.37 22.44
1 9 -7 675.32 23.06
1 -9 -7 690.8 21.59
-1 -9 7 621.16 21.9
-1 9 6 26.14 3.38
-1 -9 6 27.41 3.54
1 9 -6 27.61 3.24
1 -9 -6 25.31 2.87
1 9 -6 26.12 3.16
1 -9 -6 26.86 2.54
-1 -9 6 23.95 2.77
-1 9 6 25.38 3.35
1 9 -6 21.18 2.75
-1 9 5 1166.75 37.63
-1 -9 5 1202.33 37.77
1 -9 -5 1231.09 36.44
1 9 -5 1228.99 37.12
1 9 -5 1131.87 36.93
1 -9 -5 1218.67 35.29
-1 -9 5 1243.96 36.62
-1 9 5 1240.17 37.46
1 9 -5 1187.39 36.93
-1 9 4 1967.15 62.27
-1 9 4 1938.81 62.23
-1 9 4 2198.86 63.37
-1 -9 4 2287.55 63.3
1 9 -4 2320 62.83
1 9 -4 2385.12 63.5
-1 -9 4 2264.35 62.47
-1 9 4 2282.12 62.65
1 9 -4 2268.77 63.04
-1 -9 3 65.2 3.35
-1 9 3 67.53 3.38
-1 9 3 73.26 3.97
-1 9 3 71.63 3.29
-1 9 3 60.93 3.81
-1 -9 3 72.27 3.86
1 9 -3 76.53 3.79
-1 -9 2 293.18 10.53
-1 9 2 312.92 10.15
1 9 -2 314.7 10.59
-1 9 2 316.58 10.05
-1 9 2 294.46 11.06
1 9 -2 301.78 10.46
1 9 -2 319.48 10.7
-1 -9 2 316.71 10.75
1 -9 -1 96.48 4.27
-1 -9 1 100.12 4.51
1 -9 -1 96.55 4.27
-1 -9 1 110.31 4.71
-1 9 1 103.02 4.13
-1 9 1 111.15 4
1 9 -1 106.14 4.43
1 -9 0 424.38 13.21
-1 -9 0 432.83 13.48
-1 9 0 440.92 13.42
-1 -9 0 421.52 13.33
-1 9 0 438.3 12.59
-1 9 0 409.06 12.86
1 9 0 432.94 13.08
1 9 1 989.93 27.04
1 9 1 988.09 27.14
-1 9 -1 948.43 27.13
1 -9 1 952.16 27.29
-1 -9 -1 943.59 27.44
-1 9 -1 968.58 27.3
-1 -9 -1 934.43 27.4
-1 9 -1 921.04 27.46
-1 -9 -1 948.49 27.47
-1 -9 -1 939.87 26.81
1 -9 2 937.74 26.82
1 9 2 930.69 26.7
-1 9 -2 927.57 26.78
1 9 2 967.05 26.64
-1 9 -2 882.28 27.13
-1 9 -2 931.8 27.46
1 9 2 916.62 27.63
1 -9 2 886.65 27.24
-1 9 -3 419.03 14.46
1 9 3 452.72 15.16
-1 9 -3 439.68 14.99
1 -9 3 430.95 15.04
1 9 3 421.14 14.19
1 9 3 447.86 14.23
-1 9 -4 4.63 1.13
-1 9 -4 6.46 1.39
1 9 4 4.67 1.12
1 -9 4 7.37 1.38
-1 -9 -4 6.09 1.1
-1 9 -4 5.89 1.3
1 -9 4 4.86 1.37
-1 -9 -4 4.61 1.05
1 9 4 4.3 1.32
-1 9 -4 8.44 1.6
1 9 4 6.11 1.28
1 9 4 4.88 1.17
-1 -9 -5 317.62 11.48
-1 9 -5 302.43 12.24
1 9 5 294.53 11.85
1 -9 5 349.07 12.31
-1 9 -5 322.06 12.15
-1 -9 -5 338.49 12.18
1 -9 5 309.33 13.48
1 9 5 308.08 13.1
-1 9 -5 323.97 13.16
1 9 5 305.35 12.71
-1 9 -5 295.68 11.96
-1 9 -6 12.73 2.12
1 9 6 12.11 2
-1 -9 -6 15.24 2
1 -9 6 11.92 1.91
-1 9 -6 13.54 2.04
-1 9 -6 15.7 2.1
-1 9 -6 16.19 2.61
-1 -9 -6 14.01 2.2
1 -9 6 12.33 2.62
1 9 6 16.37 2.71
-1 9 -6 13.03 2.14
-1 9 -7 293.41 12.52
-1 9 -7 301.67 13.71
-1 -9 -7 307.22 12.46
-1 9 -7 313.33 12.69
-1 -9 -7 311.96 11.91
1 9 7 297.85 12.35
-1 9 -8 4.48 1.37
-1 -9 -8 2.78 1.17
-1 9 -8 5.21 1.65
-1 -9 -8 5.52 1.38
-1 -9 -8 3.79 1.16
-1 -9 -9 11.41 1.72
-1 9 -9 13.27 2.01
-1 9 -9 15.79 2.15
-1 9 -9 10.24 1.66
-1 -9 -9 13.55 1.72
-1 9 -9 11.39 1.72
1 -10 -9 0.16 0.84
1 10 -9 0.51 0.71
1 -10 -9 0.41 0.55
-1 -10 9 0.13 0.51
1 -10 -9 0.53 0.61
1 10 -8 15.22 2.44
1 -10 -8 8.9 1.78
1 10 -8 12.29 2.16
-1 10 8 12.5 2.5
-1 -10 8 15.89 2.15
1 10 -8 17.72 2.43
1 -10 -8 11.92 1.77
1 -10 -7 101.77 6.24
1 10 -7 103.57 6.5
-1 10 7 111.16 7.63
1 10 -7 104.2 6.59
-1 -10 7 105.4 6.18
1 -10 -7 110.44 5.81
1 10 -6 1.89 1.07
-1 10 6 0.65 1
-1 -10 6 1.29 1.22
1 -10 -6 3.36 1.27
-1 -10 6 1.59 1.02
1 -10 -6 3.79 1.12
1 10 -6 2.16 1.22
-1 10 6 1.92 1.21
1 10 -6 3.03 1.41
1 10 -5 10.83 1.96
-1 10 5 9.67 2.08
-1 -10 5 10.94 2.15
-1 -10 5 11.14 1.89
1 10 -5 7.06 1.7
1 -10 -5 10.14 1.51
-1 10 5 10 1.92
1 10 -5 10.25 1.92
-1 10 4 75.71 4.98
-1 10 4 77.92 5.07
-1 10 4 75.94 5.3
-1 -10 4 92.51 5.53
1 10 -4 87.02 5.14
1 10 -4 80.56 5.28
-1 -10 4 86.1 5.05
-1 10 4 80.47 4.93
1 10 -4 75.66 5.03
-1 -10 3 471.19 9.34
-1 10 3 497.28 10.82
-1 10 3 493.85 9.31
-1 10 3 476.76 8.83
-1 -10 3 487.82 10.23
1 10 -3 485.21 9.79
1 10 -3 469.86 9.48
-1 10 3 461.99 10.61
-1 -10 2 2955.7 84.42
-1 10 2 3114.75 83.86
1 10 -2 3112.08 84.38
-1 10 2 2978.96 83.57
1 10 -2 3205.41 84.43
-1 10 2 3091.7 85.24
1 -10 -1 22.92 1.81
-1 -10 1 19.9 1.8
1 -10 -1 19.25 1.7
1 10 -1 19.23 1.69
-1 -10 1 25.72 2.08
-1 10 1 18.48 1.54
-1 10 1 18.92 1.42
1 10 -1 21.51 1.77
1 -10 0 417.77 13.38
-1 -10 0 420.92 13.55
-1 10 0 421.94 13.47
1 10 0 414.31 13.14
-1 10 0 423.62 13.32
-1 10 0 427.91 12.63
-1 -10 0 424.75 13.46
-1 10 0 425.99 13.04
1 10 0 441.67 13.24
1 -10 1 570.07 15.03
-1 -10 -1 555.33 15.15
-1 10 -1 580.19 15.05
-1 -10 -1 538.88 15.04
1 10 1 560.82 14.6
-1 10 -1 555.46 14.73
1 10 1 559.22 14.73
1 10 1 576.72 15.66
-1 10 -1 555.21 15.2
-1 -10 -2 78.84 4.1
1 -10 2 83.74 4.13
1 10 2 88.36 4.08
-1 10 -2 83.61 4.08
1 10 2 85.5 3.97
-1 10 -2 82.86 4.36
-1 -10 -2 88.88 4.23
1 10 2 83.24 4.65
-1 10 -2 85.91 4.52
-1 -10 -3 285.63 10.22
-1 10 -3 289.52 11.14
-1 10 -3 299.47 11.01
1 10 3 309.42 11.56
1 -10 3 294.65 11.27
1 10 3 288.21 10.51
-1 10 -3 287.76 10.42
1 10 3 288.2 10.41
1 -10 4 40.43 3.29
1 10 4 41.25 3.32
-1 10 -4 46.97 3.62
-1 -10 -4 46 3.07
-1 10 -4 49.71 3.59
-1 10 -4 49.7 3.94
1 10 4 35.93 3.53
1 -10 4 46.57 3.98
1 10 4 45.47 3.52
1 10 4 44.23 3.43
-1 10 -5 349.63 13.44
1 -10 5 331.93 12.98
1 10 5 343.93 13.21
-1 -10 -5 361.15 12.57
-1 10 -5 330.86 12.96
1 10 5 342.31 14.34
-1 10 -5 355.15 14.26
1 -10 5 386.96 15.11
-1 -10 -5 358.66 13.05
1 10 5 347.08 13.96
-1 10 -5 337.17 13.07
-1 -10 -6 81.55 4.92
-1 10 -6 85.17 5.57
1 10 6 82.42 5.42
-1 10 -6 80.39 5.37
1 10 6 78.56 6.14
1 -10 6 87.73 6.72
-1 -10 -6 83.58 5.3
-1 10 -6 87.69 6.23
1 10 6 77.66 6.01
-1 10 -6 72.01 4.78
-1 10 -7 107.51 6.46
-1 -10 -7 111.81 6.08
-1 10 -7 106.72 6.41
-1 -10 -7 113.23 6.16
-1 -10 -7 113.77 6.49
-1 10 -7 113.13 7.4
-1 10 -8 1.08 0.82
-1 -10 -8 0.72 0.88
-1 -10 -8 1.08 0.84
-1 -10 -8 0.82 0.93
-1 10 -8 1.66 1.17
-1 10 -8 2.66 1.3
-1 -10 -9 -0.13 0.59
-1 -10 -9 0.15 0.65
-1 10 -9 -0.31 0.6
-1 10 -9 0.44 0.64
1 -11 -9 34.5 2.78
-1 11 9 38.57 2.93
1 -11 -9 41.4 2.78
1 11 -9 43.17 3.15
1 -11 -9 38.94 2.78
-1 -11 9 34.81 2.6
1 -11 -8 0.4 0.9
1 11 -8 1.53 1.01
-1 11 8 0.94 1.28
1 -11 -8 -0.18 0.63
1 11 -8 0.64 0.9
1 -11 -8 0.66 0.77
-1 -11 8 0.37 0.67
1 -11 -7 8.38 1.77
1 11 -7 12.86 2.35
1 11 -7 10.66 2.1
-1 11 7 11.97 2.6
-1 -11 7 9.8 1.84
1 -11 -7 8.62 1.61
1 11 -7 11.8 2.24
1 11 -6 286.03 12.26
1 -11 -6 267.63 11.24
-1 11 6 260.14 12.76
-1 -11 6 270.28 12.94
1 11 -6 300.97 12.49
1 -11 -6 277.63 10.6
-1 -11 6 259.85 11.35
1 11 -6 256.13 11.91
-1 11 6 287.76 12.93
1 11 -6 240.84 11.4
1 11 -5 0.24 0.8
1 11 -5 0.98 0.85
-1 -11 5 1.4 1.18
-1 11 5 0.6 1.1
1 11 -5 0.26 0.82
-1 -11 5 0.88 0.68
-1 11 5 2.13 1.01
1 11 -5 0.25 0.73
1 11 -4 122.08 6.43
-1 11 4 128.36 7.17
-1 -11 4 127.65 6.84
1 11 -4 127.41 6.55
1 11 -4 117.95 6.73
-1 11 4 120.44 6.37
-1 11 4 109.49 6.45
-1 11 4 100.82 6.23
1 11 -3 3497.55 26.63
-1 11 3 2985.28 27.1
-1 11 3 3406.84 24.12
-1 11 3 3048.35 27.12
1 11 -3 3406.78 26.32
-1 11 3 3246.09 29.36
1 11 -3 3580.89 27.6
1 11 -3 3644.72 27.89
1 11 -3 3508.19 29.75
-1 -11 3 3449.3 26.22
-1 11 3 3523.9 25.5
-1 11 3 3608.11 30.49
-1 11 3 3435.27 25.46
-1 -11 2 41.17 2.94
-1 -11 2 40.04 3.02
-1 11 2 36.22 2.5
-1 11 2 39.96 2.51
1 11 -2 42.18 2.88
-1 11 2 37 3.12
1 11 -2 43.13 2.92
1 -11 -1 213.08 7.81
-1 -11 1 202.28 7.92
1 -11 -1 206.57 7.74
1 11 -1 191.97 7.52
-1 11 1 195.39 7.07
-1 -11 1 221.08 8
-1 11 1 209.16 7.4
-1 11 1 206.12 7.06
1 11 -1 210.1 7.7
1 -11 0 73.52 3.79
-1 -11 0 72.02 3.89
-1 11 0 75.22 3.87
1 11 0 76.9 3.69
-1 11 0 73.61 3.75
1 11 0 78.58 3.57
-1 -11 0 65.73 3.67
-1 11 0 75.5 3.54
1 11 0 74.5 3.62
1 -11 1 974.05 28.9
-1 -11 -1 991.9 29.14
-1 11 -1 985.35 28.82
-1 -11 -1 963.79 28.87
1 11 1 986.17 28.48
-1 11 -1 1000.88 28.68
1 11 1 1023.58 28.65
1 11 1 1023.3 29.57
-1 11 -1 1001.16 29.1
-1 -11 -2 0.91 0.68
1 -11 2 1.49 0.64
-1 11 -2 1.87 0.79
1 11 2 1.2 0.9
-1 -11 -2 0.26 0.4
1 11 2 1.86 0.68
-1 11 -2 0.24 0.48
1 11 2 0.66 0.51
-1 -11 -3 100.92 4.71
-1 11 -3 97.86 4.96
-1 -11 -3 98.82 4.84
1 11 3 100.58 5.34
-1 11 -3 99.85 5.23
1 11 3 93.98 5.61
-1 11 -3 92.21 5.21
-1 11 -3 98.87 5.49
1 11 3 93.5 4.94
-1 11 -3 90.17 4.82
1 11 3 98.01 4.96
-1 -11 -4 28.2 2.44
-1 11 -4 29.9 3.11
1 11 4 29.53 3.27
-1 11 -4 30.64 3.05
1 -11 4 34.4 3.47
1 11 4 29.79 2.89
1 -11 4 28.03 2.79
-1 11 -4 26.48 2.78
-1 -11 -4 32.19 2.71
1 11 4 30.89 3
-1 11 -4 31.36 2.8
1 11 4 35.48 3.13
-1 11 -5 117.16 7.08
1 11 5 102.54 6.99
1 -11 5 117.23 7.39
-1 11 -5 113.75 6.23
-1 -11 -5 123.17 6.02
1 11 5 117.7 6.99
-1 11 -5 122.59 6.65
1 11 5 113.54 6.43
-1 -11 -5 120.19 6.12
1 -11 5 120.58 6.42
-1 11 -6 0.72 0.91
-1 -11 -6 0.4 0.7
-1 -11 -6 0.96 0.92
1 11 6 1.21 0.95
-1 11 -6 1.38 0.97
1 11 6 -0.33 1.15
-1 11 -6 -0.31 1.06
-1 -11 -6 1.09 0.83
1 -11 6 -0.7 1.57
1 11 6 -0.32 0.93
-1 11 -6 1.82 1.08
-1 -11 -7 19.36 2.39
-1 11 -7 19.03 2.57
-1 -11 -7 17.57 2.31
-1 11 -7 19.48 2.6
-1 11 -7 22.74 3.1
-1 -11 -7 15.2 2.31
-1 11 -7 19.57 2.92
-1 11 -8 7.73 1.62
-1 -11 -8 8.92 1.56
-1 -11 -8 7.2 1.45
-1 11 -8 7.11 1.76
-1 11 -8 9.37 1.99
-1 -11 -8 9.17 1.73
-1 -11 -9 17.94 1.93
-1 -11 -9 17.74 1.83
-1 11 -9 17.45 1.92
-1 11 -9 18 1.94
1 -12 -9 9.6 1.34
-1 -12 9 10.67 1.35
-1 12 9 12.25 1.57
1 -12 -9 13.58 1.59
1 -12 -9 13.85 1.52
1 12 -9 14.5 1.71
1 12 -9 11.42 1.47
1 12 -9 13.09 1.57
1 -12 -8 59.28 4.04
1 -12 -8 59.62 3.81
1 12 -8 52.83 4.05
-1 12 8 52.34 4.82
1 12 -8 56.58 4.22
-1 -12 8 50.44 3.74
1 -12 -8 57.26 3.94
1 -12 -7 23.62 2.84
1 12 -7 27.18 3.27
1 -12 -7 29.69 2.82
-1 12 7 27.25 3.73
1 12 -7 26.46 3.17
-1 -12 7 25.11 2.88
-1 -12 6 41.9 3.86
1 12 -6 42.57 4.17
1 -12 -6 46.46 3.46
1 12 -6 42.89 4.16
1 12 -6 49.18 4.43
-1 -12 6 40.14 4.48
1 12 -6 44.26 4.23
-1 12 6 43.65 4.74
-1 12 6 40.4 4.4
1 12 -6 43.96 4.15
-1 -12 5 272.82 11.75
1 12 -5 262.49 12.16
1 12 -5 304.72 12.35
1 12 -5 298.54 12.3
1 12 -5 314.5 12.54
-1 12 5 275.17 13.05
-1 -12 5 308.63 12.94
-1 12 5 278.07 12.41
1 12 -5 265.52 12.08
1 12 -4 1599.85 47.07
-1 12 4 1615.55 48.3
1 12 -4 1632.61 47.04
1 12 -4 1599.41 46.89
-1 12 4 1581.67 46.91
1 12 -4 1511.8 47.48
-1 -12 3 10.92 1.69
1 12 -3 9.81 1.72
1 12 -3 8.75 1.73
-1 12 3 10.59 1.84
-1 12 3 8.75 1.71
-1 12 3 9.76 1.46
1 12 -3 8.16 1.49
1 12 -3 10.28 1.61
-1 12 3 11.11 1.99
-1 12 3 8.24 1.77
-1 12 3 9.95 1.55
-1 12 3 11.67 1.82
1 12 -2 146.8 6.79
1 12 -2 166.4 7.68
1 12 -2 164.16 7.36
-1 -12 2 152.88 6.91
1 -12 -2 149.29 6.59
1 -12 -2 153.01 6.62
1 12 -2 168.02 6.92
-1 12 2 154.73 7.43
-1 -12 2 160.16 7.09
-1 12 2 153.75 6.36
-1 12 2 158.47 6.24
1 12 -2 156.35 6.73
-1 -12 1 7.3 1.25
1 -12 -1 8.01 1.26
-1 12 1 7.86 1.26
1 12 -1 7.58 1.18
-1 -12 1 8.47 1.33
-1 12 1 7.44 1.11
1 12 -1 8.33 1.21
-1 -12 0 212.65 8.35
1 -12 0 207.13 8.13
-1 12 0 221.66 8.35
1 12 0 221.7 8.04
-1 12 0 217.32 8.1
-1 12 0 219.8 9.09
1 12 0 220.63 7.79
-1 -12 0 203.09 8.02
1 12 0 227.18 8.03
-1 12 0 218.42 7.81
1 -12 1 10.49 1.4
-1 -12 -1 12.69 1.57
-1 12 -1 11.82 1.47
-1 12 -1 10.86 1.46
-1 -12 -1 11.23 1.5
1 12 1 10.79 1.28
-1 12 -1 10.61 1.31
1 12 1 12.1 1.37
-1 12 -2 820.76 27.13
-1 12 -2 930.2 27.9
-1 -12 -2 918.3 27.32
-1 -12 -2 999.53 27.22
-1 12 -2 826.22 27.63
-1 12 -2 799.96 27.5
-1 12 -2 896.32 27.77
-1 12 -2 940.31 27.6
1 12 2 948.28 28.37
-1 -12 -2 938.49 27.35
1 12 2 958.26 27.06
-1 12 -2 901.84 26.92
1 12 2 920.55 26.84
-1 12 -3 0.63 0.67
-1 -12 -3 0.13 0.51
-1 -12 -3 0.8 0.65
-1 -12 -3 0.58 0.64
-1 12 -3 0.54 0.68
-1 -12 -3 0.16 0.55
-1 12 -3 0.79 0.78
1 12 3 0.23 0.75
-1 12 -3 0.94 0.74
1 12 3 0.65 0.66
-1 12 -3 0.15 0.58
1 12 3 0.31 0.68
-1 -12 -4 102.92 5.27
1 12 4 98.54 6.5
-1 12 -4 101.4 6.06
-1 12 -4 112.7 6.48
-1 -12 -4 103.83 5.47
1 12 4 121.83 6.35
1 -12 4 93.36 5.62
1 12 4 98.3 5.84
1 12 4 103.02 5.86
-1 12 -4 103.74 5.65
-1 12 -5 46.5 4.29
-1 12 -5 48.4 4.26
1 12 5 40.39 4.34
-1 -12 -5 45.96 3.48
1 12 5 49 4.38
1 12 5 44.36 3.94
-1 12 -5 53.44 4.15
1 -12 5 39.14 3.57
-1 -12 -5 51.28 3.78
-1 12 -6 25.69 3.35
1 12 6 29.04 3.87
-1 12 -6 31.41 3.68
-1 -12 -6 27.63 2.92
-1 -12 -6 25.88 2.81
-1 12 -6 26.48 3.09
-1 12 -6 21.99 2.67
-1 12 -6 28.71 3.1
-1 -12 -6 33.54 3.1
-1 -12 -7 32.89 3.09
-1 12 -7 38.32 3.58
-1 12 -7 39.46 4.14
-1 12 -7 39.66 4
-1 -12 -7 36.47 3.43
-1 -12 -7 43.99 3.62
-1 12 -7 38.94 3.62
-1 12 -7 37.93 3.22
-1 12 -7 35.3 3.37
-1 12 -7 34.95 3.36
-1 -12 -8 4.77 1.15
-1 -12 -8 3.69 1.12
-1 12 -8 4.57 1.27
-1 12 -8 1.83 0.84
-1 12 -8 4.66 1.17
-1 -12 -8 4.32 1.25
-1 12 -8 4.51 1.3
-1 12 -8 2.96 1.18
-1 -12 -9 8.58 1.24
-1 -12 -9 9.15 1.35
-1 -12 -9 9.61 1.32
-1 12 -9 10.41 1.41
-1 12 -9 9.91 1.41
-1 13 9 20.92 1.93
-1 -13 9 16.72 1.63
1 -13 -9 20.95 1.86
-1 -13 9 20.1 1.76
-1 -13 9 23.89 1.9
1 13 -9 20.17 1.92
1 13 -9 21.67 1.91
1 13 -9 18.47 1.77
1 13 -8 18.89 2.35
1 -13 -8 22.02 2.35
-1 -13 8 22.51 2.35
-1 13 8 19.92 2.3
-1 13 8 24.03 3.19
1 -13 -8 20.42 2.12
1 13 -7 300.28 12.7
-1 13 7 300.99 13.72
1 -13 -7 305.04 11.27
-1 -13 7 275.46 11.63
1 13 -7 281.45 12.28
1 -13 -7 299.42 11.69
-1 13 7 277.69 13.47
-1 13 6 2.15 1.66
1 13 -6 0.28 1
1 13 -6 1.13 0.98
-1 -13 6 0.72 0.83
1 13 -5 12.14 2.35
-1 -13 5 14.72 2.28
1 13 -5 11.9 2.13
1 13 -5 14.31 2.34
-1 13 5 10.44 2.54
-1 13 5 11.87 2.23
1 13 -5 9.85 2.08
1 13 -4 189.97 8.78
-1 13 4 175.89 9.49
1 13 -4 183.03 8.63
-1 13 4 192.78 8.85
1 13 -4 181.62 9.16
-1 13 3 177.05 8.24
1 -13 -3 190.65 8.14
1 13 -3 187.73 8.65
-1 -13 3 186.72 8.31
1 13 -3 175.79 8.12
1 -13 -3 187.48 8.06
-1 13 3 190.56 9.24
1 13 -3 195.76 8.47
-1 13 3 192.02 8.24
-1 13 3 214.45 9.7
-1 -13 3 203.44 8.84
-1 13 3 180.34 7.82
1 13 -3 203.7 8.51
-1 13 2 30.49 3.02
1 13 -2 38.29 3.11
1 -13 -2 41.74 3.08
1 13 -2 45.51 3.55
-1 -13 2 41.76 3.25
1 13 -2 39.32 3.52
1 13 -2 34.72 2.87
-1 13 2 36.05 3.37
1 -13 -2 36 2.9
-1 13 2 40.45 3.67
-1 13 2 36.96 2.72
-1 -13 2 40.47 3.17
1 13 -2 41.62 3.06
1 13 -1 494 15.54
-1 13 1 472.76 15.15
1 -13 -1 468.53 15.64
1 13 -1 474.21 16.66
1 13 -1 474 16.39
-1 -13 1 469.28 15.93
-1 13 1 481.17 15.88
1 13 -1 483.85 15.52
-1 -13 1 457.46 15.57
-1 13 1 467.63 16.06
-1 13 0 43.59 2.79
1 13 0 45.15 2.94
1 -13 0 49.91 3.24
-1 -13 0 46.07 3.26
1 13 0 42.25 3.38
-1 13 0 44.85 3.13
-1 13 0 44.09 3
-1 -13 0 39.86 2.89
1 13 0 48.24 2.85
-1 13 0 46.96 3.69
-1 13 0 41.24 3.34
-1 13 -1 684.56 21.82
-1 13 -1 620.04 20.87
1 13 1 673.87 21.81
1 -13 1 661.84 20.88
-1 -13 -1 675.66 21.22
1 13 1 681.65 21.5
-1 13 -1 685.47 21.54
-1 13 -1 639.22 21.41
-1 13 -1 670.04 21.45
-1 13 -1 643.57 21.4
-1 13 -1 697.16 21.04
-1 -13 -1 655.54 20.71
-1 13 -1 681.44 20.51
1 13 1 694.27 20.6
1 13 1 673.93 20.3
-1 13 -2 91.15 4.22
-1 13 -2 87.87 4.11
-1 13 -2 94.67 4.61
-1 -13 -2 89.54 4.49
-1 -13 -2 90.63 4.22
-1 13 -2 90.7 4.84
1 13 2 91.2 4.95
-1 13 -2 84.64 4.81
-1 13 -2 78.62 4.51
-1 13 -2 80.79 4.71
-1 13 -2 97.68 4.73
1 13 2 105.38 5.42
1 13 2 96.42 4.35
1 13 2 101.03 4.31
-1 13 -2 101.43 4.41
-1 13 -3 16.28 2.06
-1 -13 -3 22.42 2.34
1 13 3 19.08 2.42
-1 -13 -3 19.83 2.18
-1 13 -3 21.07 2.44
-1 -13 -3 19.89 2.25
-1 13 -3 19.96 2.4
1 13 3 20.18 2.71
1 13 3 20.39 2.28
1 13 3 18.98 2.15
-1 13 -3 22.32 2.27
-1 -13 -4 297.49 10.71
1 -13 4 257.55 11.01
-1 -13 -4 267.21 10.66
1 13 4 280.57 11.61
-1 -13 -4 272.12 10.92
-1 13 -4 278.32 11.16
1 13 4 248.73 11.12
1 13 4 259.19 11.11
-1 13 -4 281.52 10.99
1 13 4 298.89 12.77
-1 13 -4 277.89 11.65
-1 13 -4 287.69 11.97
-1 -13 -4 265.1 10.81
-1 13 -5 2.3 1.29
-1 -13 -5 1.9 0.93
-1 13 -5 1.89 1.15
1 13 5 3.69 1.68
1 13 5 2.84 1.32
-1 -13 -5 2.99 1.05
-1 13 -5 0.94 1.03
1 -13 5 1.55 0.94
-1 -13 -5 2.22 1.01
-1 -13 -5 2.41 1
-1 13 -6 14.07 2.52
-1 13 -6 10.16 2.19
1 13 6 10.31 2.5
-1 13 -6 7.72 1.68
-1 -13 -6 9.82 1.86
-1 13 -6 9.31 1.94
-1 -13 -6 9.14 1.72
-1 13 -7 33.98 3.33
-1 -13 -7 38.08 3.4
-1 13 -7 35.1 3.1
-1 13 -7 40.02 3.91
-1 13 -7 41.33 4.06
-1 -13 -7 35.3 3.16
-1 13 -7 41.17 3.57
-1 13 -7 31.11 3.17
-1 13 -7 31.67 3.15
-1 13 -8 31.62 3.17
-1 -13 -8 35.89 2.93
-1 -13 -8 33.37 2.83
-1 -13 -8 31.82 2.74
-1 13 -8 36.39 3.02
-1 13 -8 34.14 2.95
-1 13 -8 29.27 2.65
-1 13 -8 28.56 2.63
-1 -13 -9 44.98 2.73
-1 -13 -9 42.4 2.66
-1 13 -9 47.32 2.83
-1 13 -9 40.2 2.64
-1 -13 -9 37.06 2.52
-1 -14 9 169.13 6.28
-1 -14 9 170.13 6.29
1 -14 -9 178.7 6.59
1 14 -8 1.07 0.83
1 -14 -8 2.19 0.87
-1 -14 8 2.27 0.86
-1 14 8 2.15 1.21
1 14 -8 2.6 1.02
1 14 -8 1.21 0.87
-1 14 7 175.77 9.94
1 14 -7 181.19 8.96
1 -14 -7 202.9 8.57
-1 -14 7 173.09 8.31
-1 14 7 172.37 9.83
-1 14 6 446.43 18.32
1 14 -6 474.2 17.15
1 -14 -6 430.78 15.73
-1 -14 6 403.56 15.97
1 14 -6 429.25 16.88
1 14 -5 162.81 8.85
-1 -14 5 166.11 8.51
1 -14 -5 175.18 7.92
1 14 -5 160.59 8.45
-1 14 5 169.87 9.78
1 14 -5 183.43 8.98
-1 14 5 156.28 8.77
1 14 -5 154.52 8.63
1 14 -4 69.58 5.4
1 -14 -4 83.92 4.84
1 -14 -4 89.61 5.25
1 14 -4 87.04 5.44
1 14 -4 84.37 5.43
-1 14 4 72.47 5.84
1 -14 -4 74.37 4.88
-1 14 4 79.84 5.35
-1 14 4 91.22 6.24
1 14 -4 69.91 5.4
-1 14 3 462.54 16.96
1 -14 -3 474.39 16.58
1 14 -3 447.66 17.03
-1 -14 3 460.13 16.75
1 14 -3 481.83 16.83
1 -14 -3 490.63 16.64
-1 14 3 479.44 18.04
1 14 -3 508.33 17.03
-1 14 3 513.04 18.47
-1 14 3 486.67 16.6
1 14 -3 514.36 17.03
-1 14 2 0.39 0.68
-1 14 2 0.2 0.89
1 14 -2 -0.38 0.71
-1 -14 2 -0.38 0.51
1 14 -2 1.29 0.85
1 -14 -2 0.87 0.66
1 -14 -2 0.34 0.53
1 14 -2 3.04 1
-1 14 2 0.23 0.75
-1 14 2 -0.25 1.08
1 14 -2 0.5 0.69
-1 14 1 12.94 1.93
-1 14 1 14.78 2.01
1 14 -1 13.86 2.05
-1 14 1 14.94 2.01
1 14 -1 10.7 1.73
1 14 -1 14.07 2.02
-1 -14 1 15.37 1.97
1 14 -1 13.53 2.13
1 -14 -1 14.16 1.82
-1 14 1 15.32 1.96
1 14 -1 14.86 1.81
-1 14 1 14.88 2.3
-1 14 1 12.68 1.55
1 14 -1 20.63 2.07
1 14 0 629.72 20.41
-1 14 0 596.44 20.24
-1 14 0 635.16 20.19
-1 14 0 589.58 20
-1 14 0 571.33 19.91
-1 14 0 531.47 19.16
-1 14 0 616.18 19.91
1 -14 0 603.5 19.5
-1 -14 0 634.45 19.9
1 14 0 607.59 20.19
1 14 0 630.97 20.75
-1 14 0 613.66 19.59
-1 14 0 610.69 19.25
-1 14 0 653.86 20.97
1 14 0 603.5 18.76
-1 14 0 591.34 18.8
1 14 0 634.67 19.17
-1 14 -1 315.58 12.14
1 14 1 331.24 12.71
-1 14 -1 371.77 12.98
1 14 1 347.52 13.18
1 -14 1 336.47 12.2
-1 -14 -1 328.07 12.33
-1 14 -1 321.53 12.74
-1 14 -1 325.13 12.8
-1 14 -1 323.99 12.61
-1 14 -1 355.19 12.35
1 14 1 346.43 11.86
-1 14 -1 348.28 11.77
-1 14 -1 334.95 12.6
1 14 1 338.59 11.56
-1 14 -1 347.83 13.13
-1 14 -2 81.62 4.94
-1 -14 -2 94.78 4.95
-1 14 -2 86.43 5.33
-1 -14 -2 89.74 5.11
1 14 2 86.4 5.48
-1 14 -2 79.28 5.31
-1 14 -2 79.65 5.31
-1 14 -2 93.69 5.5
-1 14 -2 88.18 5.09
1 14 2 89.72 5.65
1 14 2 94.07 4.88
-1 14 -2 98.5 4.94
1 14 2 83.99 4.68
-1 14 -3 9.03 1.63
-1 -14 -3 6.99 1.45
1 14 3 10.26 1.9
-1 -14 -3 7.57 1.38
-1 14 -3 4.45 1.34
-1 14 -3 9.96 1.82
-1 -14 -3 6.52 1.37
1 14 3 7.55 1.92
1 14 3 5.96 1.41
1 14 3 7.25 1.48
-1 14 -3 7.81 1.42
-1 -14 -4 17.27 2.11
1 14 4 20.06 2.71
-1 -14 -4 19.17 2.44
-1 -14 -4 20.93 2.42
1 -14 4 18.47 2.41
-1 14 -4 35.8 3.23
-1 -14 -4 18.53 2.34
1 14 4 32.01 3.73
-1 14 -4 21.85 2.75
1 14 4 18.36 2.54
1 14 4 16.76 2.38
-1 -14 -5 336.19 13.21
1 -14 5 300.89 12.85
-1 -14 -5 339.67 13.05
-1 14 -5 344.86 14.34
1 14 5 334.74 15.11
-1 14 -5 331.29 13.91
-1 -14 -5 345.45 13.31
1 14 5 349.26 14.43
-1 -14 -5 343.86 12.72
-1 14 -6 47.59 4.09
-1 -14 -6 51.18 4.07
-1 14 -6 48.77 4
-1 14 -6 54.49 4.85
1 14 6 54.63 5.33
-1 14 -6 50.58 4.53
-1 -14 -6 55.2 4.03
-1 14 -6 49.71 4.11
-1 14 -6 48.46 4.03
-1 14 -7 116.78 6.36
-1 -14 -7 118.42 6.23
-1 14 -7 112.67 5.93
1 14 7 110.86 7.42
-1 14 -7 119.4 7.04
-1 -14 -7 116.15 6.04
-1 14 -7 108.24 6.13
-1 14 -7 105.98 6.01
-1 14 -7 111.14 6.2
-1 14 -8 1.2 0.82
-1 -14 -8 0.61 0.65
-1 -14 -8 0.44 0.53
-1 14 -8 0.59 0.65
-1 14 -8 -0.15 0.67
-1 14 -8 0.74 0.7
1 14 8 1.72 1.26
1 -15 -8 1.15 0.67
-1 -15 8 1.78 0.73
-1 15 8 0.25 0.97
1 15 -8 0.95 0.73
1 15 -8 0.63 0.67
-1 15 7 24.23 3.46
1 -15 -7 29.86 2.84
1 15 -7 30.54 3.25
-1 -15 7 30.15 2.94
-1 15 7 30.99 3.79
-1 15 6 0.37 1.27
1 15 -6 1.32 0.96
1 15 -6 -0.27 0.94
1 -15 -6 1.44 0.95
-1 -15 6 1.67 0.94
-1 15 5 410.34 17.68
1 15 -5 443.01 16.36
1 -15 -5 405.32 15.49
1 15 -5 434.01 16.22
-1 15 5 393.64 16.45
1 15 -5 399.81 16.29
1 -15 -5 413.46 15.02
-1 -15 5 412.71 15.94
1 -15 -5 429.99 15.72
1 -15 -4 4.39 1.3
1 -15 -4 4.98 1.27
1 15 -4 7.79 1.83
1 15 -4 4.22 1.31
1 15 -4 6.67 1.59
-1 15 4 4.96 1.78
1 -15 -4 1.95 0.96
-1 15 4 6.51 1.55
-1 15 4 4.09 1.73
1 15 -4 3.7 1.43
-1 15 3 35.75 3.5
1 15 -3 32.49 3.21
-1 -15 3 38.46 3.43
1 15 -3 39.25 3.69
1 -15 -3 36.53 3.27
1 15 -3 37.19 3.34
-1 15 3 34.8 3.79
1 -15 -3 36.1 3.26
-1 15 3 31.74 3.71
1 15 -3 33.25 3.15
-1 15 2 6.79 1.56
1 15 -2 5.55 1.41
1 15 -2 5.65 1.51
1 -15 -2 7.84 1.49
-1 -15 2 5.2 1.3
-1 15 2 7.28 1.55
-1 15 2 6.97 1.71
1 15 -2 6.55 1.4
-1 15 2 8.96 2.02
1 15 -2 7.39 1.4
1 15 -1 122.7 6.88
-1 15 1 133.47 6.94
-1 15 1 122.25 6.86
-1 15 1 124.83 6.66
-1 15 1 132.01 6.8
1 15 -1 115.71 6.37
1 15 -1 132.83 7.11
1 -15 -1 124.43 6.39
-1 -15 1 134.52 6.73
1 15 -1 119.39 7.06
-1 15 1 126.79 6.55
1 15 -1 131.98 6.31
1 15 -1 140.26 6.05
-1 15 1 146.23 7.78
-1 15 1 132 6.03
1 15 -1 139.71 6.37
1 15 0 946.18 29.31
-1 15 0 872.39 28.86
-1 15 0 917.45 28.82
-1 15 0 927.4 28.83
-1 15 0 910.32 28.74
1 15 0 866.15 28.14
-1 15 0 894.23 27.92
1 -15 0 906.23 28.05
-1 15 0 898.22 28.45
1 15 0 913.57 29.34
1 15 0 916.62 28.92
-1 -15 0 896.42 28.32
-1 15 0 933.1 28.2
-1 15 0 934 29.55
1 15 0 959.62 27.75
1 15 0 911.94 27.17
-1 15 0 920.45 27.38
-1 15 -1 12.61 2.1
-1 15 -1 16.18 2.35
-1 15 -1 18.71 2.46
-1 15 -1 14.81 2.27
-1 15 -1 14.93 2.07
1 15 1 16.41 2.37
-1 15 -1 19.09 2.46
1 15 1 19.37 2.47
-1 -15 -1 15.34 2.08
-1 15 -1 19.67 2.23
-1 15 -1 21.99 2.3
1 15 1 20.44 2.08
1 15 1 17.43 1.9
-1 15 -1 18.89 2
-1 15 -1 18.71 2.37
-1 15 -1 17.19 2.14
-1 15 -2 36.4 3.26
-1 15 -2 39.72 3.64
1 15 2 41.36 3.79
-1 -15 -2 45.85 3.59
-1 -15 -2 41.46 3.22
-1 15 -2 37.86 3.55
-1 15 -2 31.25 3.35
-1 15 -2 33.79 3.47
-1 15 -2 42.5 3.45
1 15 2 34.98 3.6
1 15 2 38.49 3.12
-1 15 -2 37.87 2.99
1 15 2 37.3 2.99
-1 15 -3 0.18 0.63
-1 15 -3 0.55 0.69
-1 15 -3 2.03 1.04
-1 -15 -3 1.69 0.83
1 15 3 1.02 1.08
-1 -15 -3 1.11 0.73
-1 15 -3 1.37 0.97
-1 15 -3 2.46 1.04
1 15 3 0.88 1.01
1 15 3 1.04 0.88
1 15 3 0.97 0.77
-1 15 -3 1.47 0.85
-1 15 -4 80.07 5.25
-1 15 -4 84.88 5.35
-1 15 -4 91.57 5.41
-1 -15 -4 93.8 5.47
1 -15 4 85.38 5.55
-1 -15 -4 98.67 5.82
-1 15 -4 88.75 5.66
-1 -15 -4 90.12 5.58
-1 15 -4 92.56 5.94
1 15 4 92.11 6.7
1 15 4 82.52 5.74
1 15 4 85.75 5.75
1 15 5 113.41 7.81
-1 15 -5 106.44 6.76
-1 -15 -5 103.8 6.25
-1 -15 -5 124.42 6.26
-1 15 -5 103.97 6.26
-1 15 -5 106.96 6.29
-1 -15 -5 106.16 6.12
1 -15 5 94.78 6.01
-1 -15 -5 115.19 6.54
-1 15 -6 27.54 3.07
-1 -15 -6 29.77 3.07
-1 -15 -6 27.78 2.83
1 15 6 27.96 3.84
-1 15 -6 28.04 3.34
-1 15 -6 24.4 2.82
-1 15 -6 33.02 3.27
-1 15 -6 28.01 3.07
-1 15 -7 4.15 1.42
1 15 7 2.83 1.42
-1 15 -7 2.93 1.07
-1 -15 -7 2.67 1.05
-1 -15 -7 3.53 1.11
-1 15 -7 2.5 0.99
-1 15 -7 2.9 1.06
-1 -15 -8 21.65 2.09
-1 15 -8 18.59 1.96
-1 15 -8 17.69 1.93
-1 -15 -8 19.87 2
-1 -16 8 1.33 0.68
1 -16 -8 2.46 0.81
1 16 -8 1.55 0.8
1 16 -8 1.83 0.77
-1 16 8 1.46 0.85
1 -16 -7 4.39 1.19
1 16 -7 3.36 1.13
-1 -16 7 2.94 1.03
-1 16 7 4.52 1.74
1 16 -7 3.43 1.29
1 16 -7 1.61 1.13
-1 16 7 3.39 1.39
1 16 -6 30.76 3.37
-1 16 6 32.59 4.2
1 -16 -6 40.6 3.42
1 16 -6 33.16 3.55
-1 -16 6 36.94 3.5
-1 16 5 15.91 3.01
1 16 -5 18.91 2.65
-1 -16 5 17.52 2.57
1 -16 -5 17.53 2.32
1 16 -5 20.49 2.92
1 -16 -4 86.89 5.6
-1 16 4 82.09 5.78
1 -16 -4 90.04 5.64
-1 16 4 85.48 6.61
1 16 -4 91.64 5.85
-1 16 4 91.3 6.75
1 16 -4 92.18 5.82
-1 16 3 75.45 5.01
1 16 -3 69.57 4.55
1 -16 -3 61.33 4.21
1 16 -3 68.01 4.84
-1 -16 3 59.2 4.19
-1 16 3 62.11 4.49
1 -16 -3 62.13 4.15
-1 16 3 65.24 5.15
1 16 -3 70.5 4.48
-1 16 3 66.39 5.39
1 16 -3 69.3 4.4
-1 16 2 -0.24 0.84
1 16 -2 1.12 0.98
1 -16 -2 0.63 0.72
-1 -16 2 0.45 0.65
1 16 -2 -0.26 0.84
-1 16 2 0.45 0.74
1 16 -2 0.58 0.93
-1 16 2 1.83 1.33
1 16 -2 0.77 0.66
-1 16 1 7.86 1.78
-1 16 1 6.37 1.58
1 16 -1 7.07 1.71
1 16 -1 7.3 1.57
1 -16 -1 4.81 1.23
1 16 -1 5.43 1.51
1 16 -1 4.65 1.56
-1 -16 1 5.01 1.34
-1 16 1 6.91 1.53
1 16 -1 6.73 1.38
-1 16 1 5.72 1.8
1 16 -1 9.41 1.55
-1 16 1 5.97 1.22
1 16 -1 7.66 1.31
1 16 0 59.68 4.6
-1 16 0 44.8 4.06
-1 16 0 51.01 4.19
-1 16 0 50.95 4.15
-1 16 0 50.81 4.13
-1 16 0 48.59 3.69
1 16 0 46.94 3.78
1 16 0 46.07 4.31
1 -16 0 47.49 3.67
1 16 0 47.78 4.11
-1 -16 0 44.78 3.73
-1 16 0 46.32 3.87
-1 16 0 50.25 3.78
-1 16 0 55.42 4.63
1 16 0 48.81 3.3
-1 16 0 44.47 3.27
1 16 0 49.72 3.51
-1 16 -1 88.23 5.66
-1 16 -1 78.25 5.33
1 16 1 78.95 5.5
-1 16 -1 83.55 5.54
-1 16 -1 72.51 4.79
1 16 1 78.48 5.3
-1 16 -1 73.82 5.06
-1 -16 -1 81.69 5.13
1 16 1 71.9 5.39
-1 16 -1 67.93 4.57
-1 16 -1 79.91 4.84
-1 16 -1 73.95 4.41
1 16 1 79.1 4.61
1 16 1 81.66 4.47
-1 16 -1 71.63 5.02
-1 16 -1 70.11 4.67
-1 16 -1 73.02 5.37
-1 16 -2 144.78 7.45
-1 -16 -2 156.68 7.74
-1 16 -2 144.56 7.84
-1 -16 -2 155.76 7.29
1 16 2 164.94 8.52
-1 16 -2 148.17 7.99
-1 16 -2 138.09 7.94
-1 16 -2 142.36 8.02
1 16 2 168.73 8.6
-1 16 -2 158.47 7.64
1 16 2 163.39 7.45
1 16 2 157.11 7.21
-1 16 -2 161.86 7.21
-1 16 -3 0.76 0.83
-1 16 -3 1.71 0.9
-1 16 -3 2.6 1.21
-1 -16 -3 0.69 0.79
1 16 3 0.28 0.95
-1 -16 -3 0.2 0.81
-1 16 -3 1.71 1.1
1 16 3 0.93 1.13
-1 16 -3 0.23 0.77
1 16 3 1.33 0.8
-1 16 -3 1.53 0.81
1 16 3 2.1 0.95
-1 16 -4 90.5 5.64
-1 16 -4 94.79 5.72
-1 16 -4 91.85 5.68
1 -16 4 99.74 6.14
-1 -16 -4 106.18 5.97
-1 -16 -4 104.67 6.22
-1 16 -4 96.61 6.07
1 16 4 101.94 7.27
-1 16 -4 105.96 6.44
1 16 4 107.18 6.6
1 16 4 90.37 6.08
-1 16 -5 4.94 1.67
1 16 5 2.97 1.52
-1 16 -5 3.84 1.24
-1 16 -5 4.98 1.43
1 -16 5 4.17 1.37
-1 -16 -5 3.53 1.26
-1 -16 -6 18.88 2.48
-1 -16 -6 21.64 2.45
1 16 6 22.3 3.47
-1 16 -6 21.5 2.89
-1 16 -6 17.31 2.4
-1 16 -6 22.99 2.73
-1 16 -6 19.46 2.53
-1 16 -7 10.97 1.95
1 16 7 15.93 2.64
-1 -16 -7 8.12 1.51
-1 -16 -7 12.16 1.76
-1 16 -7 8.94 1.53
-1 16 -7 10.76 1.75
-1 16 -7 10.07 1.7
-1 -16 -8 1.99 0.75
-1 -16 -8 4.22 0.96
-1 16 -8 4 0.99
-1 16 -8 3.64 0.89
-1 -17 8 11.79 1.37
1 -17 -8 15.92 1.65
1 17 -8 16.7 1.79
1 17 -8 17.23 1.81
-1 17 8 15.22 1.84
1 17 -7 18.7 2.3
1 17 -7 21.4 2.44
-1 17 7 23.09 3.09
1 17 -7 22.4 2.51
-1 -17 7 19.09 2.18
1 -17 -7 22.52 2.32
-1 17 7 23.13 3.11
-1 17 7 20.31 2.58
1 -17 -6 142.42 7.02
1 17 -6 151.4 7.83
-1 -17 6 129.81 7.14
1 17 -6 129.94 7.19
1 17 -6 146.6 7.49
-1 17 6 151.66 8.03
-1 17 6 153.26 9.12
1 17 -5 0.51 1
-1 17 5 0.37 1.15
-1 -17 5 -0.26 0.89
1 -17 -5 0.81 0.77
-1 17 5 0.83 0.95
1 17 -4 62.97 4.49
1 -17 -4 50.49 4.01
-1 17 4 49.14 4.28
-1 17 4 55.22 5.11
1 17 -4 54.14 4.22
-1 17 4 50.8 4.89
-1 17 4 57.74 4.6
-1 17 3 22.46 2.9
1 17 -3 16.42 2.44
1 17 -3 19.3 2.76
-1 -17 3 17.91 2.46
1 -17 -3 22.81 2.74
-1 17 3 21.35 2.79
1 17 -3 25.9 2.81
-1 17 3 17.15 2.86
-1 17 3 22.4 3.39
1 17 -3 24.63 2.73
-1 17 2 35.26 3.65
1 17 -2 33.82 3.48
1 -17 -2 32.11 3.25
-1 -17 2 32.98 3.36
1 17 -2 39.4 3.91
-1 17 2 29.35 3.26
1 17 -2 34.53 3.23
-1 17 2 34.97 4.1
1 17 -2 37.01 3.28
1 17 -1 226.75 10.87
-1 17 1 238.89 11.1
1 17 -1 221.27 10.2
-1 -17 1 233.05 10.41
1 -17 -1 231.92 10.13
1 17 -1 237.54 10.95
1 17 -1 230.26 11.28
-1 17 1 240.5 10.84
-1 17 1 241.29 10.42
-1 17 1 256.75 11.77
1 17 -1 242.09 9.83
-1 17 0 108.9 6.76
1 17 0 101.4 6.58
-1 17 0 104.08 6.42
-1 17 0 98.84 6.3
-1 17 0 101.2 6.4
-1 17 0 89.38 5.52
1 17 0 95.71 5.87
1 17 0 94.15 6.55
1 17 0 104.86 6.53
1 -17 0 91.2 5.62
-1 17 0 89.64 5.83
-1 -17 0 106.52 6.19
-1 17 0 103.23 6.84
1 17 0 104.93 5.3
-1 17 0 104.15 5.4
1 17 0 107.91 5.68
-1 17 -1 144.63 7.96
-1 17 -1 136.06 7.77
-1 17 -1 144.8 7.84
-1 17 -1 138.22 7.14
-1 -17 -1 127.96 7.13
-1 17 -1 138.37 7.57
1 17 1 137.99 8.01
1 17 1 135.16 7.59
-1 17 -1 130.97 6.9
-1 17 -1 138.29 7.02
1 17 1 147.23 6.72
-1 17 -1 137.99 7.51
-1 17 -1 142.81 6.66
1 17 1 137.46 6.8
1 17 1 146.12 8.1
-1 17 -1 140.04 7.05
-1 17 -1 136.44 7.91
-1 17 -2 6.06 1.6
1 17 2 6.64 1.8
-1 17 -2 10.09 2.03
-1 -17 -2 5.68 1.5
-1 17 -2 8.29 1.96
-1 17 -2 5.12 1.51
-1 17 -2 7.75 1.92
-1 17 -2 8.13 1.64
1 17 2 7.62 1.55
1 17 2 8.2 1.52
-1 17 -2 7.33 1.46
-1 17 -3 244.26 10.02
-1 17 -3 234.03 9.88
-1 17 -3 234.32 10.35
-1 -17 -3 235.47 10.64
-1 -17 -3 239.53 10.09
-1 17 -3 223.63 10.64
1 17 3 253.89 12.07
-1 17 -3 240.49 10.63
1 17 3 238.46 10.5
1 17 3 240.53 10.37
-1 17 -4 175.68 8.9
1 -17 4 181.13 8.89
-1 -17 -4 191.67 9.18
-1 -17 -4 187.17 8.64
-1 17 -4 167.72 8.35
-1 17 -4 169.24 8.9
1 17 4 184.41 10.41
1 17 4 211.99 10.85
-1 17 -4 180.28 8.51
-1 17 -4 192.86 8.72
-1 17 -5 145.44 7.43
-1 17 -5 137.09 7.31
1 17 5 140.16 9.03
-1 17 -5 149.15 8.09
-1 -17 -5 152.48 7.57
1 -17 5 142.65 7.48
1 17 6 408.58 17.08
-1 17 -6 426.66 15.6
-1 -17 -6 386.48 14.44
-1 17 -6 406.84 14.63
-1 17 -6 398.27 14.55
-1 17 -6 362.91 14.28
1 17 7 146 8.34
-1 17 -7 161.2 7.65
1 17 7 152.14 8.38
-1 -17 -7 165.02 7.18
-1 17 -7 150.76 6.77
-1 17 -7 152.06 7
-1 17 -7 156.14 7.04
-1 -17 -8 16.79 1.65
-1 17 -8 14.15 1.53
-1 17 -8 14.32 1.54
1 18 -7 57.15 3.76
1 18 -7 55.89 3.72
-1 18 7 56.26 4.68
1 18 -7 44.2 3.41
1 -18 -7 53.82 3.46
-1 -18 7 44.77 3.24
-1 18 7 46.16 4.16
-1 18 7 52.01 3.95
-1 18 6 -0.34 1.16
1 18 -6 0.22 0.84
1 -18 -6 0.18 0.66
-1 -18 6 0.62 0.75
1 18 -6 0.62 0.93
1 18 -6 2.06 1.01
-1 18 6 0.98 1.1
1 18 -5 1.94 1.19
-1 18 5 1.47 1.2
1 -18 -5 3.37 1.15
-1 -18 5 1.5 1.02
1 18 -5 1.12 1.01
1 18 -5 1.12 1.01
-1 18 5 2.21 1.09
1 18 -4 489.01 17.38
-1 18 4 435.76 18.7
-1 18 4 453.23 18.91
-1 18 4 469.8 17.99
-1 18 3 642.28 15.21
1 18 -3 604.58 13.81
1 18 -3 590.34 14.72
1 -18 -3 584.29 13.4
-1 -18 3 555.69 13.23
-1 18 3 598.35 14.31
1 18 -3 654.1 13.83
-1 18 3 608.59 16
-1 18 3 627.95 16.78
1 18 -3 648.2 13.69
1 18 -2 -0.25 0.92
-1 -18 2 0.76 0.73
1 -18 -2 1.2 0.87
1 18 -2 1.17 1.15
-1 18 2 0.26 0.85
1 18 -2 -0.22 0.95
-1 18 2 0.31 0.89
-1 18 2 0.85 1.07
1 18 -2 -0.21 0.7
1 18 -1 231.75 11.5
-1 18 1 254.62 11.93
1 18 -1 256.79 11.21
1 -18 -1 248.9 10.87
1 18 -1 243.19 11.99
1 18 -1 248.07 11.7
-1 -18 1 242.76 11.06
-1 18 1 250.64 11.55
-1 18 1 263.76 11.19
-1 18 1 272.57 12.66
1 18 -1 269.04 10.62
-1 18 0 32.38 3.74
1 18 0 34.43 3.9
-1 18 0 33.73 3.37
1 18 0 36.05 3.56
-1 18 0 41.12 3.55
1 18 0 31.74 3.81
-1 18 0 33.34 3.51
-1 -18 0 37.9 3.64
1 18 0 27.04 3.4
-1 18 0 32.85 3.7
-1 18 0 30.75 3.56
-1 18 0 33.23 3.69
-1 18 0 32.95 3.37
-1 18 0 36.73 4.08
-1 18 0 33.71 2.99
1 18 0 40.39 3.36
-1 18 -1 681.71 23.92
1 18 1 765.91 26.01
-1 18 -1 741.58 25.82
-1 18 -1 755.99 25.42
-1 18 -1 721.05 25.48
-1 18 -1 736.99 25.53
-1 18 -1 708.67 24.29
-1 -18 -1 742.1 24.74
1 18 1 771.15 25.46
-1 18 -1 737.7 25.07
1 18 1 712.38 25.69
-1 18 -1 714.15 24.12
1 18 1 776.1 23.88
-1 18 -1 757.12 23.63
-1 18 -1 704.79 24.75
1 18 1 750.45 23.6
1 18 1 774.05 24.01
-1 18 -2 21.22 3.04
1 18 2 20.61 3.1
-1 18 -2 17.93 2.54
-1 18 -2 19.9 2.81
1 18 2 19.09 3.02
-1 -18 -2 17.66 2.57
1 18 2 16.15 2.52
-1 18 -2 20.67 2.64
1 18 2 17.44 2.37
-1 18 -2 20.98 2.4
1 18 2 26.03 2.74
-1 18 -3 29.27 3.23
-1 -18 -3 38.18 3.71
-1 -18 -3 38.44 3.4
-1 18 -3 32.54 3.6
-1 18 -3 42.27 3.84
1 18 3 34.13 4.11
1 18 3 37.73 3.68
1 18 3 32.5 3.32
-1 18 -4 86.17 5.82
-1 -18 -4 98.43 5.79
1 -18 4 79.83 5.56
-1 18 -4 94.92 5.76
-1 18 -4 97.38 6.17
1 18 4 83.63 6.75
1 18 4 90.37 7.01
-1 18 -4 88.3 5.5
-1 18 -4 86.54 5.4
-1 -18 -5 157 7.82
-1 18 -5 156.53 7.76
-1 18 -5 165.39 7.89
1 18 5 158.37 9.67
-1 18 -5 166.55 8.5
1 18 6 0.67 1.03
-1 18 -6 1.15 1
-1 18 -6 0.38 0.84
-1 18 -6 0.19 0.75
-1 18 -6 0.19 0.78
-1 -18 -6 1.16 1.02
-1 -18 -7 2.12 0.89
-1 18 -7 1.62 0.74
-1 18 -7 3.09 0.91
-1 18 -7 1.41 0.77
1 18 7 2.71 1.27
-1 18 -7 1.22 0.7
1 19 -7 7.27 1.32
1 19 -7 6.42 1.26
-1 19 7 8.26 1.5
1 -19 -7 8.08 1.26
-1 -19 7 6.44 1.17
-1 -19 6 8.33 1.56
1 -19 -6 11.26 1.67
1 19 -6 10.71 1.78
1 19 -6 11.84 1.83
-1 19 6 11.54 2.35
-1 19 6 12.13 2.3
-1 19 6 8.47 1.81
-1 19 5 155.28 9.39
1 19 -5 159.8 7.74
1 19 -5 167.7 7.92
-1 -19 5 145.51 7.85
-1 19 5 153.14 8.36
1 19 -4 5.42 1.55
1 19 -4 6.46 1.6
-1 19 4 9.32 2.36
-1 -19 4 4.82 1.61
-1 19 4 2.92 1.6
-1 19 4 6.1 1.83
1 19 -3 -0.26 0.85
1 19 -3 1.2 1.23
1 19 -3 1.65 1
-1 19 3 1.5 1.69
-1 19 3 3.27 1.46
-1 19 3 1.63 1.23
-1 19 2 64.1 5.57
1 19 -2 72.92 5.39
1 -19 -2 67.1 5.02
-1 -19 2 70.93 5.26
1 19 -2 70.54 5.59
-1 19 2 68.97 5.52
-1 19 2 66.58 5.24
-1 19 2 81.6 6.52
1 19 -2 78.97 5.11
-1 19 1 43.38 4.47
1 19 -1 34.42 3.63
1 19 -1 31.14 3.93
1 19 -1 42.19 4.27
-1 -19 1 34.49 3.63
-1 19 1 31.89 3.73
-1 19 1 45.15 4.71
1 19 -1 37.44 3.39
-1 19 0 315.24 12.89
-1 19 0 316.34 14.16
1 19 0 315.71 14.14
-1 19 0 318.86 12.75
1 19 0 314.45 13.06
1 19 0 292.24 13.83
-1 19 0 307.55 13.12
-1 -19 0 296.12 12.97
1 19 0 301.87 13.57
-1 19 0 330.18 13.95
-1 19 0 314.04 13.7
-1 19 0 333.65 13.97
-1 19 0 295.5 12.66
-1 19 0 347.31 14.73
1 19 0 372.84 15.24
-1 19 0 309.18 13.46
-1 19 0 337.59 12.42
1 19 0 315.35 12.41
-1 19 -1 5.89 1.77
1 19 1 7.19 2.06
-1 19 -1 11.43 2.35
-1 19 -1 7.78 1.97
-1 19 -1 5.27 1.49
-1 19 -1 9.89 2.05
-1 -19 -1 7.67 1.74
1 19 1 3.58 1.6
1 19 1 6.4 1.84
-1 19 -1 5.52 1.52
-1 19 -1 9.05 1.98
-1 19 -1 6.81 1.47
-1 19 -1 8.47 1.8
-1 19 -2 110.32 7.16
-1 19 -2 110.6 7.06
-1 19 -2 104.2 6.86
-1 -19 -2 111.29 6.78
-1 19 -2 111.05 6.65
-1 19 -2 118.16 6.67
1 19 2 134.71 8.56
1 19 2 109.45 7.46
-1 -19 -3 1.32 0.87
-1 19 -3 1.44 1.26
1 19 3 1.05 1.32
-1 19 -3 0.99 1.09
1 19 3 0.38 1.61
1 19 3 0.99 1.14
-1 19 -3 0.55 1.08
-1 19 -4 276.54 12.59
1 -19 4 293.68 12.61
-1 -19 -4 335.45 12.77
-1 19 -4 300.64 12.41
1 19 4 310.36 14.62
-1 19 -4 324.66 13.21
1 19 4 348.08 15.23
-1 19 -4 324.13 12.44
-1 19 -4 349.78 12.66
-1 -19 -5 132.68 6.93
-1 19 -5 130.77 6.82
-1 19 -5 133 6.84
-1 19 -5 146.61 7.64
1 19 5 136.41 8.71
1 19 6 7.44 1.92
-1 19 -6 4.34 1.26
-1 19 -6 5.37 1.31
-1 19 -6 4.32 1.14
-1 19 -6 6.31 1.42
-1 -19 -6 4.64 1.18
-1 19 -7 31.63 2.49
-1 19 -7 27.52 2.33
-1 19 -7 26.56 2.19
-1 -19 -7 28.78 2.39
1 20 -7 24.43 2.1
1 20 -7 26.78 2.17
-1 -20 7 21.01 1.86
-1 20 7 22.78 2.4
-1 20 6 273.99 12.17
-1 20 6 265.2 11.64
1 20 -6 291.9 10.46
1 20 -6 299.97 10.55
-1 -20 6 234.11 10.01
-1 20 6 249.3 10.79
-1 20 6 260.64 11.32
-1 20 5 9.96 2.31
-1 -20 5 11.93 2.06
-1 20 5 9.97 2.04
1 20 -4 44.94 3.94
-1 -20 4 42.68 4.05
-1 20 4 47 4.91
1 20 -4 50.12 4.1
-1 20 4 53.92 5.25
-1 20 4 44.43 4.54
-1 20 4 57.55 4.84
-1 20 3 115.59 7.34
1 20 -3 112.33 6.77
1 20 -3 98.78 6.8
-1 20 3 108.28 6.62
1 20 -3 117.8 6.65
-1 20 3 120.17 8.2
-1 20 3 113.05 7.57
-1 20 3 102.72 6.48
1 20 -2 91.2 6.1
1 20 -2 88.11 6.46
-1 20 2 93.43 6.56
-1 20 2 87.92 5.9
-1 20 2 96.6 7.34
-1 20 2 91.25 6.72
-1 20 2 81.97 5.71
1 20 -1 8.6 1.95
1 20 -1 10.98 2.32
-1 -20 1 12.01 2.19
-1 20 1 9.95 2.25
-1 20 1 12.57 2.54
-1 20 1 13.09 2.28
-1 20 1 13.62 2.83
-1 20 1 12.27 2.2
1 20 0 340.32 15.11
-1 20 0 339.51 15.1
-1 20 0 340.48 13.92
-1 20 0 349.03 13.63
1 20 0 341.2 14.02
1 20 0 314.6 14.86
1 20 0 331.63 14.57
-1 -20 0 340.18 14.17
-1 20 0 338.67 14.14
-1 20 0 350.22 14.83
-1 20 0 378.09 15.19
-1 20 0 359.62 14.95
-1 20 0 320.06 13.66
1 20 0 399.37 16.22
-1 20 0 374.12 15.66
1 20 0 346.88 13.43
-1 20 0 331.4 14.28
-1 20 0 351.13 13.22
-1 20 -1 16.51 2.43
-1 20 -1 15.67 2.45
-1 20 -1 14.96 2.53
1 20 1 10.77 2.44
1 20 1 14.43 2.59
-1 -20 -1 13.19 2.31
1 20 1 11.96 2.53
-1 20 -1 13.13 2.6
-1 20 -1 12.74 2.45
-1 20 -1 12.85 2.51
-1 20 -1 13.2 2.41
1 20 1 15.35 3.03
-1 20 -1 10.66 2.05
-1 20 -2 624.92 23.07
-1 20 -2 634.58 22.39
1 20 2 655.09 24.13
-1 20 -3 194.27 9.77
-1 20 -3 191.71 9.29
-1 20 -3 210.19 9.69
1 20 3 216.83 11.57
1 20 3 195.07 10.53
1 -20 4 1.14 0.87
-1 -20 -4 0.85 0.8
-1 20 -4 2.15 1.15
1 20 4 1.07 1.29
-1 20 -4 2.66 1.18
1 20 4 2.53 1.53
1 20 4 0.95 1.14
-1 20 -4 2.19 1.16
-1 -20 -5 7.56 1.56
-1 20 -5 3.85 1.27
-1 20 -5 2.01 1.15
-1 20 -5 6.21 1.56
1 20 5 4.02 1.76
-1 20 -6 3.45 1.12
1 20 6 2.25 1.23
-1 20 -6 3.2 1
-1 20 -6 1.38 0.82
-1 20 -6 1.57 0.79
-1 -20 -6 2.55 0.93
-1 20 -7 19.2 1.77
-1 20 -7 20.24 1.8
-1 -20 -7 17.05 1.69
1 20 7 14.41 1.87
-1 20 -7 17.53 1.64
-1 -21 6 2.45 0.85
-1 21 6 2.5 1.12
1 21 -6 2.38 0.98
-1 21 5 37.31 4.03
-1 21 5 36.01 3.78
-1 21 5 32.9 3.43
-1 -21 5 32.53 3.11
-1 21 4 44.34 4.17
1 21 -4 41.18 3.66
-1 -21 4 41.33 3.86
-1 21 4 39.62 4.34
-1 21 4 36.21 4.52
-1 21 4 40.86 4.23
1 21 -3 10.59 2.02
-1 21 3 9.92 2.21
-1 21 3 7.13 1.93
-1 21 3 8.8 1.88
-1 21 3 7.54 2.19
-1 21 3 6.57 1.68
1 21 -2 13.14 2.36
1 21 -2 13.42 2.52
-1 21 2 10.62 2.53
-1 21 2 10.21 2.26
-1 21 2 8.78 1.96
-1 21 2 7.31 2.16
-1 21 2 12.09 2.2
-1 21 1 14.51 2.4
1 21 -1 16.22 2.69
1 21 -1 12.37 2.55
-1 21 1 13.91 2.74
-1 21 1 14.54 2.75
-1 21 1 15.35 2.44
-1 21 1 18.05 3.26
-1 21 1 11.79 2.38
-1 21 0 195.5 9.05
1 21 0 194.06 9.43
-1 21 0 186.55 9.45
1 21 0 175.46 10.07
1 21 0 179.98 9.79
-1 21 0 187.08 9.99
-1 21 0 185.04 9.19
-1 21 0 182.84 9.66
1 21 0 182.58 10.22
-1 21 0 173.09 10.07
-1 21 0 188.87 9.28
1 21 1 242.48 11.98
-1 21 -1 231.59 10.37
-1 21 -1 220.75 10.29
1 21 1 231.7 11.25
1 21 1 229.57 11.7
-1 21 -1 224.29 10.89
-1 21 -1 234.34 11.41
-1 21 -1 212.97 10.75
-1 21 -1 225.87 10.3
-1 21 -2 703.41 25.01
-1 21 -2 681.81 24
1 21 2 719.7 25.99
-1 21 -3 0.7 0.88
-1 21 -3 1.42 0.94
1 21 3 0.38 1.25
1 21 3 1.64 1.19
-1 21 -3 2.14 1.34
-1 -21 -4 23.44 2.54
-1 21 -4 20.77 2.52
-1 21 -4 21.92 2.73
1 21 4 19.16 3.17
1 21 4 25.13 3.62
-1 21 -4 20.38 2.66
1 21 4 19.96 3.05
1 21 5 5.84 1.85
-1 21 -5 4.78 1.31
-1 21 -5 4.06 1.13
-1 21 -5 6.03 1.3
1 21 5 4.92 1.48
-1 21 -5 6.21 1.39
-1 -21 -5 5.95 1.32
-1 21 -6 12.9 1.59
-1 21 -6 9.22 1.38
-1 21 -6 9.07 1.39
1 21 6 7.72 1.58
-1 -21 -6 7.98 1.32
-1 22 6 1.79 0.88
1 22 -6 1.5 0.74
-1 -22 6 2.84 0.81
-1 22 5 -0.27 0.93
-1 22 5 1.21 1.05
-1 -22 5 -0.17 0.69
1 22 -4 204.05 9.13
-1 -22 4 205.31 9.43
-1 22 4 225.93 11.23
-1 22 4 219.26 10.6
1 22 -3 37.63 3.66
-1 22 3 30.87 3.28
-1 22 3 37.94 4.46
-1 22 3 29.42 3.73
-1 22 3 35.19 3.42
-1 22 2 191.61 9.27
-1 22 2 184.13 10.16
1 22 -2 183.57 9.21
1 22 -2 183.87 9.79
1 22 -2 182.19 9.57
-1 22 2 188.53 9.25
-1 22 2 202.79 11
-1 22 2 188.51 9.7
-1 22 1 16.13 2.49
1 22 -1 11.09 2.24
1 22 -1 11.2 2.31
-1 22 1 14.54 2.72
-1 22 1 12.33 2.24
-1 22 1 10.76 2.52
-1 22 1 11.95 2.39
1 22 0 3.59 1.41
-1 22 0 3.88 1.4
1 22 0 5.56 1.82
-1 22 0 6.26 1.98
1 22 0 4.47 1.6
1 22 0 6.98 1.77
-1 22 0 6.27 1.67
-1 22 0 8.6 2.09
1 22 0 8.06 2.02
-1 22 0 6.49 1.69
1 22 0 4.89 1.55
-1 22 -1 20.93 2.92
1 22 1 24.61 3.3
-1 22 -1 21 2.74
1 22 1 19.71 3.44
-1 22 -1 18.82 2.8
1 22 1 18.59 3.08
-1 22 -1 20.22 3
-1 22 -2 53.24 4.67
1 22 2 64.67 5.99
1 22 2 54.28 5.1
-1 22 -2 50.78 4.29
-1 22 -3 113.63 6.81
-1 22 -3 109.57 6.34
1 22 3 130.21 8.39
1 22 3 108.24 7.27
-1 22 -4 0.21 0.92
1 22 4 -0.56 0.92
-1 22 -4 0.75 0.79
1 22 4 -0.85 0.95
1 22 4 0.33 1.38
1 22 4 0.21 0.8
-1 -22 -5 9.27 1.49
1 22 5 10.15 1.97
-1 22 -5 10.52 1.63
1 22 5 14.17 2.42
-1 22 -6 2.48 0.8
1 22 6 0.66 0.65
-1 22 -6 3.06 0.81
-1 22 -6 2.52 0.75
-1 -22 -6 1.91 0.66
-1 23 5 9.65 1.8
-1 -23 5 6.75 1.26
-1 23 4 72.79 5.29
-1 -23 4 68.2 4.56
1 23 -4 70.5 4.47
-1 23 4 65.14 5.39
-1 23 4 64.2 4.62
-1 23 3 29.93 3.67
-1 23 3 24.4 2.82
1 23 -3 21.54 2.66
-1 23 3 20.8 2.59
-1 23 3 24.14 3.48
-1 23 3 23.79 3
-1 23 2 8.56 1.83
1 23 -2 14.61 2.31
1 23 -2 13.1 2.47
1 23 -2 10.34 2.19
-1 23 2 11.29 2.39
-1 23 2 14.08 2.24
-1 23 2 11.89 2.66
-1 23 2 11.15 2.23
-1 23 1 14.94 2.38
1 23 -1 12.55 2.26
1 23 -1 11.85 2.36
-1 23 1 15.37 2.78
-1 23 1 13.28 2.23
-1 23 1 11.83 2.71
-1 23 1 13.71 2.47
1 23 0 22.58 2.9
-1 23 0 28.26 3
1 23 0 26.49 3.43
-1 23 0 28.37 3.2
1 23 0 31.26 3.41
-1 23 0 30.31 3.53
1 23 0 18.5 2.83
1 23 0 22.99 3.01
-1 23 0 26.11 3.07
1 23 1 83.69 5.71
1 23 1 80.64 6.2
-1 23 -1 78.24 5.22
1 23 1 68.98 5.43
1 23 1 74.02 5.46
1 23 1 87.87 6.89
-1 23 -1 69.96 5.5
-1 23 -1 72.61 5.38
1 23 1 89.04 6.15
-1 23 -2 117.4 6.62
-1 23 -2 115.01 7.01
1 23 2 119.27 7.69
-1 23 -3 126.32 6.63
1 -23 3 116.02 6.44
1 23 3 136.61 7.22
-1 23 -3 128.17 7.07
1 23 3 147.25 8.77
1 23 3 126.09 6.99
1 23 3 135.79 7.84
-1 23 -4 0.99 0.79
-1 23 -4 2.6 1.04
1 23 4 2.01 1.26
1 23 4 1.48 1.21
1 23 4 1.89 0.93
1 23 4 1.7 1.03
1 23 5 3.14 1.14
-1 23 -5 5.33 1.09
-1 -24 5 0.7 0.57
-1 24 5 0.69 0.69
1 24 -5 0.99 0.68
-1 -24 4 0.17 0.65
-1 24 4 -0.46 0.87
1 24 -4 0.46 0.73
-1 24 4 -0.18 0.73
-1 24 3 58.56 4.85
-1 24 3 60.08 4.21
1 24 -3 62.09 4.31
-1 -24 3 50.83 4.01
-1 24 3 57.02 4.13
-1 24 3 67.53 5.49
-1 24 3 58.02 4.45
-1 24 2 29.22 3.06
-1 24 2 24.66 3.31
1 24 -2 26 2.95
1 24 -2 30.72 3.31
-1 24 2 22.76 2.76
-1 24 2 24.49 3.5
-1 24 2 26.47 3.14
-1 24 1 19.32 2.6
1 24 -1 22.94 2.8
1 24 -1 19.33 2.79
-1 24 1 17.75 2.91
-1 24 1 13.69 2.23
-1 24 1 17.26 2.92
-1 24 1 17.12 2.6
-1 24 0 11.17 1.87
1 24 0 8.64 1.82
1 24 0 10.02 2.09
-1 24 0 9.47 2.07
1 24 0 12.18 2.08
-1 24 0 9.57 1.93
-1 24 0 10.48 2.09
1 24 0 11.22 2.07
-1 24 0 9.75 1.88
1 24 1 41.18 3.86
-1 24 -1 51.78 3.94
1 24 1 41.08 4.01
1 24 1 48.7 4.17
1 24 1 48.24 4.43
-1 24 -1 48.07 4.09
1 24 1 46.85 4.82
-1 24 -1 53.97 4.47
1 24 2 117.34 6.66
1 24 2 116.36 7.16
-1 24 -2 99.52 6.32
-1 24 -2 118.2 6.26
1 24 2 116.63 6.65
1 24 2 123.2 7.91
1 24 2 109.95 6.82
1 24 3 10.32 2.04
-1 24 -3 11.06 1.89
-1 24 -3 12.29 1.87
1 24 3 10.86 1.91
1 24 3 14.66 2.7
1 24 3 13.07 2.06
1 24 4 206.48 8.42
1 24 4 203.96 9.14
1 24 4 206.7 8.4
-1 24 -4 206.18 8.09
-1 24 -4 179.6 7.76
1 24 5 2.27 0.89
-1 24 -5 1.79 0.69
-1 -25 4 7.29 1.22
-1 25 4 7.4 1.49
1 25 -4 6.3 1.16
-1 25 4 5.6 1.26
1 25 -3 87.79 4.98
-1 -25 3 83.87 4.96
-1 25 3 101.31 5.27
-1 25 3 91.72 5.4
-1 25 3 93.41 5.12
-1 25 3 92.58 5.8
-1 25 2 11.93 1.91
1 25 -2 14.64 2.08
-1 25 2 12.1 2.23
1 25 -2 11.25 1.99
-1 25 2 11.01 1.86
-1 25 2 16.89 2.79
-1 25 2 14.34 2.24
-1 25 1 0.41 0.83
1 25 -1 1.21 0.99
1 25 -1 1.2 1.05
1 25 -1 0.73 1.07
-1 25 1 1.13 1.02
-1 25 1 0.61 0.8
-1 25 1 0.3 1.46
-1 25 1 0.46 0.98
1 25 0 13 1.98
1 25 0 17 2.42
-1 25 0 11.1 1.83
1 25 0 11.86 1.92
-1 25 0 10.49 1.93
-1 25 0 11.83 1.89
1 25 0 10.58 1.85
-1 25 0 10.82 2.02
1 25 1 74.34 4.96
-1 25 -1 73.88 5.13
-1 25 -1 77.21 4.68
1 25 1 64.68 4.73
1 25 1 82.17 6.09
1 25 1 78.01 5.29
1 25 2 1.82 1.01
1 25 2 4.99 1.54
-1 25 -2 2.3 1.07
-1 25 -2 3.48 1.17
1 25 2 2.84 1.17
1 25 2 1.8 1.28
1 25 2 2.97 1.25
-1 25 -3 19.07 2.26
1 25 3 24.51 2.55
-1 25 -3 22.04 2.26
1 25 3 21.78 2.42
1 25 3 21.13 2.62
1 25 3 19.42 2.51
-1 25 -4 2.73 0.84
-1 25 -4 3.12 0.86
1 25 4 2.51 0.9
1 25 4 3.17 0.94
1 25 4 3.27 1.08
-1 -26 3 24.54 2.25
-1 26 3 26.66 2.36
1 26 -3 28.56 2.38
-1 26 3 25.7 2.33
-1 26 3 27.34 2.55
1 26 -2 0.54 0.79
-1 26 2 0.33 0.67
1 26 -2 0.64 0.84
-1 26 2 -0.16 0.71
-1 26 2 -0.19 0.82
-1 26 1 0.19 0.81
1 26 -1 1.66 1.04
1 26 -1 0.68 0.69
-1 26 1 0.17 0.69
-1 26 1 0.69 0.87
-1 26 1 0.4 0.84
-1 26 0 29.81 2.98
1 26 0 24.13 2.88
1 26 0 27.59 2.88
-1 26 0 29.03 2.7
1 26 0 30.68 2.74
-1 26 0 28.69 2.69
-1 26 0 26.3 2.82
-1 26 -1 61.57 4.3
1 26 1 64.06 4.22
-1 26 -1 57.65 3.73
1 26 1 56.76 4.01
1 26 1 58.51 4.29
-1 26 -2 79.93 4.75
1 26 2 78.1 4.7
-1 26 -2 82.75 4.45
1 26 2 76.94 4.67
1 26 2 77.26 4.89
-1 26 -3 21.78 2.15
-1 26 -3 22.92 2.08
1 26 3 23.17 2.27
1 26 3 25.52 2.36
1 26 3 25.2 2.56
1 27 -2 8.48 1.39
-1 -27 2 7.83 1.28
-1 27 2 7.7 1.31
1 27 -2 9.09 1.36
-1 27 2 9.59 1.39
-1 27 2 7.87 1.42
-1 27 1 146.61 6.77
1 27 -1 156.84 7.11
-1 27 1 152.98 6.69
1 27 -1 162.79 6.69
-1 27 1 152.32 6.64
-1 27 1 157.83 7.02
-1 27 0 8.26 1.39
-1 27 0 12.55 1.75
-1 27 0 12.9 1.67
1 27 0 10.38 1.73
-1 27 0 11.12 1.73
-1 27 -1 82.59 4.7
1 27 1 80.56 4.88
1 27 1 91.65 4.75
-1 27 -1 92.33 4.42
1 27 1 84.41 4.63
1 27 1 85.41 4.81
1 27 2 3.34 1.09
-1 27 -2 3.41 1.02
-1 27 -2 3.97 0.96
1 27 2 2.58 0.86
1 27 2 2.97 0.93
1 27 2 3.01 1.01
2 0 -10 150.08 6.07
2 0 -10 150.3 6.55
-2 0 9 -0.58 1.09
2 0 -9 -0.17 0.66
-2 0 9 -0.19 0.71
2 0 -9 0.22 0.72
-2 0 8 128.3 6.92
2 0 -8 133.98 6.84
-2 0 8 138.77 8.48
2 0 -8 136.22 7.43
-2 0 7 0.32 0.94
-2 0 7 -0.32 0.99
-2 0 7 1.02 0.83
2 0 -7 0.25 0.81
2 0 -7 -0.25 0.83
-2 0 7 0.32 1.1
-2 0 6 748.71 23.26
-2 0 6 729.41 24.85
-2 0 6 780.13 25.23
-2 0 6 760.82 25.22
2 0 -6 728.28 22.75
-2 0 6 710.35 24.83
2 0 -6 716.38 24.08
2 0 -6 713.3 23.95
-2 0 5 1.68 0.73
-2 0 5 0.18 0.63
-2 0 5 1.87 0.91
2 0 -5 0.19 0.54
2 0 -5 -0.26 0.55
-2 0 5 -0.21 0.79
-2 0 5 -0.21 0.65
-2 0 5 0.84 0.76
2 0 -4 1149.64 33.01
-2 0 4 1141.6 32.85
-2 0 4 1142.28 33.22
2 0 -4 1113.92 32.1
-2 0 4 1086.62 31.97
-2 0 4 1131.61 33.27
-2 0 4 1113.39 33.2
-2 0 4 1084.42 33.06
-2 0 3 0.3 0.44
2 0 -3 1 0.6
-2 0 3 0.56 0.42
2 0 -3 0.16 0.37
-2 0 3 0.46 0.51
-2 0 3 0.8 0.61
2 0 -2 1511.27 39.92
-2 0 2 1390.54 39.57
-2 0 2 1430.92 39.81
-2 0 2 1436.19 39.8
2 0 -2 1408.04 39.3
-2 0 1 0.5 0.24
-2 0 1 0.9 0.34
2 0 -1 0.9 0.39
-2 0 1 0.11 0.35
-2 0 1 -0.06 0.34
2 0 -1 0.22 0.3
-2 0 0 477.54 12.94
-2 0 0 488.98 12.93
-2 0 0 471.55 12.9
-2 0 0 413.51 13.35
-2 0 0 437.31 13.37
-2 0 0 462.38 12.97
-2 0 -1 0.15 0.27
2 0 1 1.42 0.29
2 0 1 1.17 0.22
-2 0 -1 0.57 0.23
2 0 2 437.51 12.44
2 0 2 452.81 13.04
-2 0 -2 428.48 12.9
-2 0 -2 428.33 12.35
2 0 3 -0.11 0.43
-2 0 -3 0.37 0.36
2 0 3 0.26 0.33
-2 0 -3 -0.21 0.3
-2 0 -4 44.18 2.62
-2 0 -4 44.76 2.95
2 0 4 49.48 3.41
-2 0 -4 43.14 3.05
-2 0 -5 0.16 0.54
-2 0 -5 1.13 0.6
-2 0 -5 1.49 0.79
-2 0 -5 -0.38 0.58
-2 0 -5 0.29 0.5
2 0 5 0.22 0.84
-2 0 -6 0.2 0.77
-2 0 -6 2.04 0.82
-2 0 -6 0.64 0.55
-2 0 -6 -0.21 0.68
-2 0 -6 -0.24 0.75
-2 0 -6 2.71 0.95
-2 0 -7 0.23 0.83
-2 0 -7 -0.18 0.67
-2 0 -7 0.29 0.7
2 0 7 -1.4 1.58
-2 0 -7 0.71 0.73
2 0 8 24.64 3.59
-2 0 -8 21.85 2.74
-2 0 -9 0.99 0.98
2 0 9 0.59 1.16
-2 0 -9 0.94 0.99
-2 0 -10 445.19 18.84
-2 0 -10 512.85 19.13
2 0 10 935.71 20.73
-2 0 -10 1198.8 21.69
2 -1 -10 2.44 0.79
2 1 -10 2.17 0.72
2 -1 -10 3.49 0.96
2 1 -10 3.39 0.97
2 1 -10 1.84 0.76
-2 -1 9 1.73 1.34
-2 1 9 3.15 1.57
2 -1 -9 3.26 1.22
-2 1 9 3.4 1.15
-2 -1 9 4.62 1.23
2 -1 -9 4.68 1.14
2 1 -9 3.98 1.19
2 -1 -9 2.17 1.26
2 1 -9 3.72 1.25
-2 1 8 4.73 1.39
2 -1 -8 3.95 1.28
2 1 -8 2.79 1.2
-2 -1 8 4.67 1.38
2 -1 -8 2.99 1.19
-2 1 8 4.31 1.74
-2 -1 8 6.01 1.93
2 1 -7 17.56 2.56
-2 -1 7 16.95 2.27
-2 1 7 16.15 2.17
-2 -1 7 14.07 2.58
-2 1 7 15.94 2.75
-2 -1 7 19.46 3.04
-2 1 7 11.64 2.41
2 1 -7 18.53 2.19
2 -1 -7 15.56 2.39
-2 -1 7 19.7 3.02
-2 1 7 14.84 2.71
2 -1 -7 10.01 2.05
2 1 -7 14.23 2.29
-2 1 6 166.69 7.31
-2 -1 6 161.47 7.26
-2 -1 6 154.55 8.38
-2 -1 6 170.59 8.64
-2 1 6 150.12 8.25
-2 1 6 168.35 8.64
-2 1 6 167.61 8.55
2 1 -6 154.3 7
2 -1 -6 159 6.79
-2 1 6 158.19 8.44
2 -1 -6 140.47 7.53
2 1 -6 144.26 7.68
-2 -1 6 159.89 8.41
2 -1 -6 148.09 7.71
2 1 -6 157.92 7.78
-2 1 5 5.69 1.18
-2 -1 5 7.42 1.3
-2 -1 5 7.3 1.54
-2 1 5 8.09 1.66
2 -1 -5 7.19 1.44
2 1 -5 7.03 1.48
-2 -1 5 3.59 1.1
2 1 -5 3.48 0.97
2 -1 -5 6.69 1.18
-2 -1 5 5.96 1.43
-2 1 5 5.43 1.38
-2 1 5 3.37 1.14
-2 -1 5 6.7 1.47
-2 -1 5 4.86 1.35
-2 1 5 5.97 1.52
-2 -1 4 153.12 6.82
-2 1 4 161.35 6.71
-2 -1 4 165.37 7.18
2 -1 -4 163.27 6.88
-2 1 4 167.62 7.18
2 1 -4 168.57 7.07
2 1 -4 156.65 6.41
-2 -1 4 155.94 6.19
2 -1 -4 156.78 6.11
-2 -1 4 164.14 7.12
-2 -1 4 157.5 7.03
-2 1 4 162.07 7.16
-2 1 4 167.85 7.17
-2 -1 4 155.91 7.02
-2 1 4 173.93 7.25
2 -1 -3 1826.49 48.61
-2 1 3 1699.07 48.21
2 1 -3 1759.09 48.63
-2 -1 3 1702.63 48.43
2 -1 -3 1679.72 47.66
-2 1 3 1720.47 47.91
2 1 -3 1626.24 47.97
-2 -1 3 1748.71 47.85
-2 -1 3 1876.69 48.85
-2 1 3 1707.62 48.55
-2 -1 3 1721.85 48.59
-2 1 3 1836.89 48.77
-2 -1 2 3194.1 88.3
-2 1 2 3229.58 88.08
2 -1 -2 3371.27 88.41
-2 -1 2 3210.13 88.37
-2 1 2 3252.84 88.38
-2 1 2 3182.88 88.37
-2 -1 2 3344.25 88.43
2 -1 -2 3295.18 87.71
2 -1 -1 337.78 9.82
2 1 -1 348.02 10.09
-2 1 1 357.46 9.62
-2 -1 1 320.07 9.25
2 -1 -1 343.19 10.11
-2 1 1 341.6 10.22
-2 1 1 317.14 10.12
-2 -1 1 309.32 10.05
-2 -1 1 336.4 10.16
-2 1 1 370.87 9.9
-2 1 0 598.79 15.54
-2 1 0 598.34 15.61
-2 -1 0 565.47 15.74
2 1 0 561.57 15.29
-2 -1 0 598.99 15.55
-2 1 0 572.87 15.79
-2 -1 0 498.1 16.04
-2 1 0 502.05 16.07
-2 1 0 518.51 16.07
-2 -1 0 582.9 15.83
-2 -1 0 510.5 16.03
-2 1 0 558.86 15.43
-2 1 0 596.34 15.81
-2 -1 0 582.58 15.8
-2 1 -1 1420.94 39.42
-2 -1 -1 1532.32 39.27
2 1 1 1508.35 38.86
2 -1 1 1400.25 38.58
-2 1 -1 1438.91 38.77
-2 1 -1 1408.75 38.81
-2 -1 -1 1414.55 38.94
-2 -1 -2 117.79 4.2
-2 1 -2 126.09 4.2
-2 -1 -2 121.69 4.17
2 1 2 116.46 4.3
2 1 2 117.73 4.22
2 -1 2 120.72 4.17
-2 1 -2 120.41 4.64
2 1 2 117.58 4.56
2 -1 2 129.47 4.82
-2 -1 -2 109.12 4.42
-2 -1 -2 121.18 4.44
-2 -1 -3 42.36 2.62
-2 1 -3 41.2 2.64
2 1 3 45.84 2.79
2 -1 3 43.45 2.84
-2 1 -3 38.92 2.46
-2 -1 -3 47.76 2.65
2 1 3 40.96 2.49
-2 1 -3 41.82 2.3
-2 -1 -3 43.12 2.29
-2 1 -4 3.05 0.71
-2 -1 -4 2.39 0.64
-2 1 -4 4.28 0.95
-2 -1 -4 3.01 0.79
-2 -1 -4 1.81 0.74
-2 1 -4 2.46 0.81
2 -1 4 2.89 0.87
2 1 4 3.73 1.04
-2 -1 -5 9.4 1.53
-2 1 -5 11.13 1.63
-2 -1 -5 15.13 1.64
-2 1 -5 10.19 1.4
-2 -1 -5 10.65 1.38
-2 -1 -5 10.92 1.63
-2 1 -5 12.12 1.72
-2 -1 -5 9.9 1.62
-2 1 -5 10.36 1.74
2 -1 5 8.75 1.71
-2 -1 -5 8.59 1.44
2 1 5 9.43 1.75
-2 -1 -6 101.88 5.72
-2 1 -6 92.06 5.45
-2 1 -6 101.15 5.7
-2 1 -6 101.6 5.26
-2 1 -6 99.98 5.27
-2 -1 -6 111.1 5.47
-2 1 -6 103.97 5.86
-2 -1 -6 100.88 5.81
-2 -1 -6 104.23 6.2
2 -1 6 91.41 6.61
-2 1 -6 100.19 6.19
-2 -1 -6 102.95 5.61
-2 1 -7 139.84 7.52
-2 1 -7 141.46 7.34
-2 -1 -7 157.99 7.86
-2 -1 -7 156.41 7.19
-2 1 -7 134.25 6.83
-2 1 -7 143.47 8.29
-2 -1 -7 147.88 7.48
2 1 7 165.86 9.42
-2 -1 -7 151.08 8.31
2 -1 7 147.53 8.95
-2 -1 -7 140.25 7.67
-2 1 -7 153.06 7.91
2 -1 8 750.84 26.84
2 1 8 743.42 26.78
-2 -1 -8 712.51 23.97
-2 -1 -8 740.08 24.53
-2 1 -8 778.85 24.75
-2 1 -9 283.94 12.44
2 1 9 318.53 13.48
2 -1 9 315.34 13.49
-2 1 -9 299.99 11.66
-2 -1 -9 308.21 11.76
-2 1 -10 9.59 1.3
-2 1 -10 6.45 1.12
2 -1 10 13.47 1.54
2 1 10 14.46 1.59
-2 1 -10 16.2 1.7
-2 -1 -10 17.93 1.76
2 -2 -10 10.67 1.46
-2 -2 10 9.65 1.35
2 -2 -10 11.06 1.36
2 2 -10 10.19 1.28
2 -2 -10 11.24 1.54
2 2 -10 10.13 1.48
2 2 -10 8.63 1.39
2 -2 -9 0.21 0.85
-2 -2 9 0.57 1.21
-2 2 9 0.28 0.97
-2 -2 9 0.36 0.75
-2 2 9 0.19 0.62
2 -2 -9 0.5 0.68
2 2 -9 0.33 0.65
2 2 -9 0.22 0.89
2 -2 -9 1.28 0.93
2 -2 -8 26.8 2.81
-2 2 8 23.81 2.84
-2 -2 8 22.65 2.72
2 -2 -8 29.28 3.22
-2 -2 8 32.88 4.01
-2 2 8 29.21 3.8
2 -2 -7 123.28 7.05
-2 -2 7 138.19 6.89
2 2 -7 119.05 7.23
-2 2 7 122.87 6.63
-2 -2 7 128.95 8.09
-2 -2 7 143.25 8.46
-2 2 7 128.8 8.04
-2 2 7 133.24 8.21
-2 2 7 133.52 8.15
2 2 -7 128.49 6.53
2 -2 -7 131.93 7.43
-2 2 7 127.44 7.93
-2 -2 7 145.12 8.38
2 -2 -6 152.85 7.67
-2 -2 6 158.94 7.3
-2 2 6 154.76 7.2
-2 -2 6 149.07 8.26
-2 2 6 165.17 8.48
-2 2 6 142.09 8.11
-2 2 6 158.39 8.46
-2 -2 6 174.58 8.7
2 2 -6 164.25 7.24
2 -2 -6 141.01 7.62
2 2 -6 147.89 7.76
-2 -2 6 165.7 8.35
-2 2 6 158.48 8.36
-2 -2 6 158.16 8.46
-2 -2 5 1141.81 32.01
-2 2 5 1096.15 31.73
2 2 -5 1081.41 32.76
-2 -2 5 1056.71 32.9
2 -2 -5 1097.05 32.43
-2 -2 5 1065.11 33.03
-2 2 5 1028.51 32.89
2 -2 -5 1135.01 31.22
-2 -2 5 990.99 31.22
2 2 -5 1048.37 31.89
-2 2 5 1053.55 33.18
-2 -2 5 1124.81 33.27
-2 -2 5 1008.33 32.74
-2 2 5 1075.7 33.11
-2 -2 5 1064.78 33.1
-2 2 5 1144.54 33.33
-2 2 4 2.03 0.86
2 -2 -4 2.22 0.77
2 2 -4 1.86 0.8
-2 -2 4 1.52 0.88
-2 -2 4 2.53 0.95
-2 -2 4 2.86 0.71
2 2 -4 1.25 0.66
2 -2 -4 0.89 0.47
-2 -2 4 1.89 0.85
-2 2 4 2.06 0.93
-2 -2 4 2.07 0.94
-2 -2 4 1.72 0.82
-2 2 4 2.04 0.77
-2 2 4 1.5 0.89
2 -2 -3 1.77 0.61
2 2 -3 1.31 0.64
-2 -2 3 2.04 0.71
-2 -2 3 1.34 0.5
-2 2 3 1.36 0.49
2 2 -3 1.48 0.6
2 -2 -3 1.04 0.41
-2 -2 3 2.08 0.74
-2 2 3 1.48 0.66
-2 -2 3 2.29 0.77
-2 2 3 1.72 0.71
-2 2 2 1534.81 42.96
-2 -2 2 1581.79 43.48
2 -2 -2 1618.85 43.35
-2 -2 2 1558.13 43.4
-2 2 2 1580.57 43.43
-2 -2 2 1573.85 43.43
-2 2 2 1568.12 43.36
-2 2 2 1571.19 43.42
2 -2 -2 1528.77 42.52
-2 -2 2 1593.58 43
-2 -2 1 3029.32 13.1
-2 2 1 3059.26 11.87
2 -2 -1 3010.18 13.7
-2 2 1 3048.63 14.9
-2 -2 1 2845.25 14.35
-2 2 1 3128.22 14.94
-2 2 1 2802.45 12.16
-2 -2 1 2927.65 14.44
2 -2 -1 2823.95 7.7
-2 2 1 3101.35 12.61
-2 2 0 1123.68 27.93
-2 -2 0 1046.97 27.89
-2 -2 0 1045.23 27.97
-2 2 0 1055.29 27.66
-2 2 0 1074.26 27.51
2 2 0 1006.77 28.3
-2 -2 0 1036.03 27.8
-2 2 0 1011.92 27.37
2 2 0 1018.63 27.56
-2 2 0 979.9 28.23
-2 2 0 955.78 28.24
-2 -2 0 953.77 28.03
-2 -2 0 910.93 28.15
-2 -2 0 938.32 28.14
-2 2 0 1036.53 28.02
2 2 1 1693.93 47.53
-2 -2 -1 1758.42 47.76
-2 2 -1 1759.77 48.18
-2 2 -1 1746.14 47.44
-2 2 -1 1673.87 47.42
-2 2 -1 1836.87 47.85
-2 -2 -1 1842.4 47.85
2 2 2 344.71 10.44
-2 2 -2 337.83 10.51
-2 -2 -2 355.83 10.58
2 2 2 346.81 10.37
-2 2 -2 336.59 10.25
-2 -2 -2 345.54 10.28
-2 -2 -2 342.32 10.57
2 -2 2 356.09 11.07
-2 2 -2 337.05 10.83
-2 -2 -3 478.25 14.36
-2 2 -3 457 14.27
2 2 3 452.06 14.28
-2 2 -3 447.76 13.92
-2 -2 -3 454.91 13.89
-2 2 -3 455.87 14.63
2 -2 3 476.64 15.05
-2 -2 -3 474.71 14.49
2 2 3 489.31 14.64
-2 -2 -4 104.14 4.87
-2 2 -4 101.7 4.88
-2 -2 -4 93.13 4.86
-2 2 -4 110.4 5.31
2 -2 4 110.03 5.62
2 2 4 100.4 5.12
2 2 4 100.44 5.02
-2 -2 -4 100.18 4.45
-2 2 -4 102.13 4.51
-2 -2 -5 6.11 1.27
-2 2 -5 4.23 1.07
-2 -2 -5 4.31 1.06
-2 -2 -5 5.15 1.2
-2 2 -5 5.88 1.33
2 -2 5 4.53 1.31
-2 -2 -5 4.8 0.98
-2 -2 -5 5.25 1.01
-2 2 -5 5.48 1.07
-2 -2 -5 7.93 1.42
-2 2 -5 4.83 1.17
-2 2 -6 0.2 0.61
-2 2 -6 0.59 0.71
-2 -2 -6 0.2 0.64
-2 -2 -6 0.23 0.73
-2 2 -6 0.25 0.86
-2 -2 -6 0.76 0.78
2 -2 6 1.51 1.87
-2 -2 -6 0.45 0.59
-2 2 -6 1.44 0.78
-2 -2 -6 0.16 0.52
-2 2 -6 2.69 1.09
-2 -2 -6 1.23 0.84
-2 -2 -7 69.58 4.88
-2 2 -7 72.25 4.91
-2 2 -7 67.55 4.81
2 -2 7 65.86 5.76
2 2 7 72.04 5.96
-2 -2 -7 64.76 4.65
-2 2 -7 65.57 5.34
-2 -2 -7 68.66 5.3
-2 -2 -7 71.29 4.38
-2 2 -7 63.22 4.3
-2 -2 -7 69.23 4.43
-2 2 -7 64.01 4.8
-2 -2 -7 70.39 5.06
-2 -2 -8 2.79 1.22
2 -2 8 3.91 1.9
2 2 8 2.11 1.76
-2 2 -8 2.81 1.11
-2 2 -8 3.17 1.24
-2 -2 -8 3.6 1.28
2 -2 9 231.94 11.15
2 2 9 227.5 10.98
-2 2 -9 227.65 10.5
-2 -2 -9 231.81 9.59
-2 2 -9 244.44 9.79
-2 2 -10 0.66 0.59
-2 2 -10 1.09 0.62
2 2 10 1.26 0.65
-2 -2 -10 0.57 0.57
-2 2 -10 0.69 0.62
2 -3 -10 8.06 1.3
2 -3 -10 6.66 1.09
-2 -3 10 6.59 1.11
2 -3 -10 6.98 1.19
2 3 -10 8.49 1.32
2 3 -10 8.69 1.35
-2 3 9 48.25 4.49
-2 -3 9 51.43 4.69
2 -3 -9 53.54 4.09
-2 -3 9 51.09 3.73
2 -3 -9 52.12 3.63
2 3 -9 53.06 3.6
2 3 -9 50.75 4.07
2 -3 -9 46.11 3.8
-2 3 8 34.53 3.37
2 -3 -8 39.36 3.33
-2 -3 8 40.42 3.51
-2 3 8 41.32 4.4
-2 -3 8 34.17 4.08
2 -3 -8 38.14 3.68
2 -3 -7 2.67 1.03
-2 -3 7 4.15 1.33
-2 3 7 3.13 1.14
-2 3 7 4.55 1.7
-2 -3 7 1.29 1.17
-2 3 7 2.9 1.41
-2 3 7 2.87 1.4
-2 -3 7 2.28 1.51
2 3 -7 3.33 1.09
-2 -3 7 2.85 1.51
-2 3 7 2.8 1.36
-2 -3 7 2.96 1.3
2 -3 -7 3.82 1.39
2 3 -7 1.5 1.04
2 3 -7 3.73 1.34
2 -3 -6 41.88 3.6
-2 3 6 48.79 3.59
-2 -3 6 53.19 3.74
-2 -3 6 44.91 4.21
-2 3 6 47.96 4.3
-2 3 6 45.67 4.32
-2 3 6 46.25 4.23
-2 -3 6 49.9 4.36
2 3 -6 46.46 3.57
-2 -3 6 48.43 4.3
2 3 -6 48.26 4.05
-2 3 6 49.47 4.31
-2 -3 6 45.95 4.15
2 -3 -6 44.71 3.92
-2 -3 5 137.48 6.17
-2 3 5 124.24 5.86
2 3 -5 120.86 6.46
-2 -3 5 130.33 6.83
2 -3 -5 115.15 6.06
-2 3 5 131.17 6.78
-2 -3 5 130.81 6.8
2 3 -5 122.98 6.06
-2 -3 5 142.34 7.04
-2 3 5 130.83 6.8
-2 -3 5 139.3 6.97
-2 3 5 121.37 6.75
-2 3 5 140.28 6.95
-2 -3 4 424.66 15.19
2 3 -4 451.26 15.3
-2 -3 4 443.9 15.23
-2 3 4 439.82 15.22
2 -3 -4 446.01 14.75
-2 3 4 456.83 15.53
2 -3 -4 446.55 13.76
-2 -3 4 454.42 14.19
2 3 -4 441.86 14.81
-2 3 4 456.12 15.3
-2 -3 4 513.59 15.68
-2 3 4 513.22 15.69
-2 -3 4 423.78 15.06
-2 -3 4 449.73 15.27
2 3 -3 436.4 13.78
-2 -3 3 398.96 13.57
2 -3 -3 451.78 13.42
-2 -3 3 409.28 12.85
2 -3 -3 411.62 12.42
-2 3 3 420.91 13.57
-2 -3 3 412.62 13.52
-2 3 3 398.17 13.44
-2 -3 3 437.53 13.65
-2 3 3 432.93 13.61
2 -3 -2 1932.86 51.54
2 3 -2 1905.02 52
-2 -3 2 1911.85 51.97
-2 3 2 1799.13 51.52
-2 -3 2 1928.77 51.77
-2 3 2 1967.78 51.81
-2 3 2 1858.91 51.71
-2 -3 2 1815.23 51.66
-2 -3 2 1892.58 51.34
-2 3 2 1737.21 51.28
2 -3 -2 1925.06 50.7
-2 -3 1 2.51 0.47
-2 3 1 3.15 0.5
2 3 -1 2.99 0.63
2 -3 -1 5.07 0.62
-2 -3 1 4.49 0.69
-2 3 1 3.03 0.47
-2 -3 1 3.28 0.59
-2 -3 1 2.78 0.6
-2 3 1 2.52 0.56
-2 3 1 3.63 0.63
-2 3 1 2.83 0.45
-2 3 0 209.84 5.75
-2 -3 0 197.76 5.71
2 3 0 185.03 6.18
-2 -3 0 187.83 5.77
-2 3 0 181.49 5.25
-2 -3 0 197.42 6.08
-2 -3 0 171.63 5.95
-2 3 0 181.56 6.06
-2 -3 0 184.23 6
-2 3 0 181.43 6.02
-2 3 0 183.67 5.35
2 3 0 186.15 5.56
2 3 1 8034.06 218.28
-2 -3 -1 8419.91 218.32
-2 3 -1 7902.82 218.91
-2 3 -1 8268.08 218.16
-2 -3 -1 7858.84 218.85
-2 -3 -1 8402.79 218.43
-2 3 -1 8245.31 218.43
2 3 2 763.16 21.42
-2 -3 -2 759.93 21.48
-2 3 -2 767.98 21.52
2 3 2 731.03 21.31
-2 3 -2 772.44 21.32
-2 -3 -2 725.89 21.19
-2 -3 -2 743.4 21.43
-2 3 -2 761.2 21.92
2 -3 2 783.56 22.14
-2 3 -3 802.91 23.22
-2 -3 -3 821.84 23.25
2 3 3 793.98 23.27
-2 -3 -3 784.66 22.79
-2 3 -3 785.72 22.95
-2 3 -3 798.43 23.73
-2 -3 -3 800.21 23.3
2 3 3 799.11 23.39
2 -3 3 788.04 24.05
-2 3 -4 23.59 2.07
-2 -3 -4 21.82 1.99
-2 -3 -4 23.44 2.13
-2 3 -4 23.21 2.29
2 -3 4 21.58 2.38
2 3 4 21.24 2.11
-2 -3 -4 19.7 1.73
-2 3 -4 27.01 2.03
-2 -3 -5 55.23 3.79
-2 3 -5 56.48 3.81
-2 -3 -5 67.31 4.25
-2 -3 -5 64.17 3.98
2 -3 5 55.45 4.47
-2 3 -5 61.76 4.27
-2 -3 -5 61.79 3.54
-2 3 -5 60.26 3.87
-2 -3 -5 56.51 3.52
-2 3 -5 63.41 3.64
-2 3 -5 60.08 3.94
-2 -3 -5 67.65 4.14
-2 3 -6 171.89 8.01
-2 3 -6 168.37 7.93
-2 -3 -6 170.29 7.95
-2 -3 -6 168.47 7.93
-2 -3 -6 171.88 8.4
-2 3 -6 176.2 8.78
2 -3 6 139.93 8.78
-2 -3 -6 166.05 7.25
-2 -3 -6 179.17 7.52
-2 3 -6 171.91 7.44
-2 3 -6 171.41 8.09
-2 -3 -6 181.44 8.23
-2 -3 -7 1.12 1.01
-2 3 -7 0.9 0.85
-2 3 -7 1.13 0.99
-2 -3 -7 3.57 1.17
2 3 7 0.34 1.45
-2 3 -7 1.48 1.02
2 -3 7 2.12 2.25
2 -3 7 0.7 1.32
-2 -3 -7 2.12 0.91
-2 3 -7 1.84 0.88
-2 3 -7 2.03 0.97
-2 -3 -7 2.16 0.88
-2 -3 -7 1.39 0.84
-2 3 -7 3.07 1.13
2 -3 8 20.77 3.3
-2 3 -8 16.28 2.82
2 3 8 21.43 3.31
-2 -3 -8 17.01 2.4
-2 3 -8 17.88 2.43
-2 3 -8 20.58 2.6
-2 -3 -8 16.17 2.34
-2 -3 -8 18.33 2.17
-2 3 -9 770.05 25.84
-2 -3 -9 777.81 24.48
2 -3 9 781.84 26.59
2 3 9 787.81 26.54
-2 -3 -9 800.81 24.68
-2 3 -9 806.32 24.71
-2 3 -9 742.7 24.24
-2 3 -10 50.14 3.44
-2 3 -10 54.31 3.49
2 3 10 96.25 4.27
-2 3 -10 121 4.62
-2 -3 -10 122.57 4.58
2 -4 -10 45.78 2.99
-2 -4 10 39.54 2.71
2 -4 -10 45.8 2.76
2 4 -10 42.62 2.97
2 4 -10 44.6 2.99
2 -4 -10 45.24 2.9
2 -4 -9 2.24 1.12
-2 4 9 2.66 1.48
-2 -4 9 1.09 1.23
-2 -4 9 2.46 0.96
2 -4 -9 3.86 1.1
2 4 -9 2.82 1
2 4 -9 2.27 1.13
2 -4 -9 0.99 0.87
-2 4 8 3.47 1.69
-2 -4 8 2.58 1.5
2 -4 -8 2.52 1.24
2 -4 -8 2.48 1.13
-2 4 8 6.19 1.55
-2 -4 8 5.25 1.38
2 4 -8 2.77 1.23
2 -4 -8 3.4 1.38
-2 -4 7 1.89 1
2 -4 -7 5.69 1.38
-2 4 7 2.55 1.09
-2 -4 7 3.23 1.5
-2 4 7 1.91 1.26
-2 -4 7 2.24 1.44
-2 4 7 3.32 1.5
-2 4 7 1.26 1.25
2 4 -7 2.49 1.04
-2 -4 7 3.46 1.54
-2 4 7 2.77 1.39
2 -4 -7 0.26 0.8
2 4 -7 2.69 1.18
-2 -4 7 2.75 1.38
2 4 -7 0.54 0.84
-2 -4 6 278 11.08
2 4 -6 304.26 11.73
-2 4 6 268.33 10.86
-2 4 6 286.56 12.62
-2 4 6 278.72 12.2
-2 -4 6 298.11 12.5
-2 4 6 279.89 12.27
-2 -4 6 315.8 12.83
2 4 -6 282.51 11.28
-2 -4 6 271.18 12.15
-2 -4 6 283.54 12.36
-2 4 6 302.19 12.48
2 4 -6 297.27 12.14
2 -4 -6 254.26 11.53
2 4 -5 140.43 6.82
-2 4 5 135.06 6.19
-2 -4 5 145.72 6.49
-2 -4 5 135.73 7.05
-2 4 5 138.06 7.08
-2 -4 5 126.61 6.83
-2 4 5 133.5 6.98
2 4 -5 136.71 6.56
-2 -4 5 136.78 7.05
-2 -4 5 136.45 7.12
-2 4 5 141.23 7.37
2 4 -5 132.95 6.87
-2 4 5 139.45 7.03
-2 4 4 521.21 16.64
-2 4 4 477.94 16.57
-2 -4 4 531.84 16.76
-2 4 4 499.77 16.51
-2 -4 4 474.05 16.37
2 4 -4 494.59 16.34
-2 -4 4 497.16 15.43
-2 4 4 477.08 16.43
-2 4 4 492.37 16.68
-2 -4 4 486.4 16.72
2 -4 -4 513.05 16.02
2 4 -4 505.79 16.65
-2 -4 4 504.55 16.6
-2 -4 3 924.18 26.19
-2 4 3 878 26.05
-2 -4 3 933.8 26.21
-2 4 3 900.02 26.15
-2 4 3 874.59 26.05
-2 -4 3 883.27 25.38
2 -4 -3 877.56 25.67
-2 -4 3 845.82 26.38
2 4 -3 862.34 26.25
-2 -4 2 1061.63 30.77
-2 -4 2 1118.34 30.91
2 -4 -2 1115.75 30.62
-2 -4 2 1098.98 31.2
2 4 -2 1113.23 31.3
-2 4 2 1077.04 30.77
-2 4 2 1101.18 30.93
-2 -4 2 1104.14 30.97
-2 4 2 1097.77 30.92
-2 -4 2 1099.63 30.95
-2 -4 2 1074.15 30.58
-2 -4 1 1879.96 51.02
-2 4 1 1851.15 50.87
-2 -4 1 1902.35 51.17
2 4 -1 2037.49 51.44
2 -4 -1 1902.67 50.65
-2 -4 1 1755.13 50.88
-2 4 1 1821.02 50.6
-2 4 1 1910.05 51.05
-2 -4 1 1724.96 50.89
-2 4 1 1903.56 51.04
-2 4 1 1929.19 50.46
-2 -4 0 213.1 6.32
-2 4 0 232.84 6.41
2 4 0 230.41 7.12
-2 -4 0 211.76 6.59
-2 -4 0 219.33 6.9
-2 -4 0 194.76 6.56
-2 4 0 198.5 6.66
-2 -4 0 203.63 6.63
-2 4 0 199.44 6.7
2 4 0 207.16 6.36
-2 4 0 209.24 6.16
-2 4 -1 663.37 17.72
-2 -4 -1 662.59 17.69
-2 4 -1 625.36 17.52
2 4 1 579.74 17.97
-2 -4 -1 622.91 17.69
-2 -4 -1 633.13 17.69
2 -4 1 657.4 18.18
-2 4 -1 650.51 18.37
-2 4 -1 617.43 17.48
2 4 1 626.22 17.54
2 4 1 621.46 17.67
-2 -4 -1 612.28 18.2
-2 4 -1 610.49 17.92
2 4 2 5567.74 146.55
-2 -4 -2 5458.35 146.44
2 -4 2 5344.71 147.23
-2 4 -2 5354.83 147.06
-2 -4 -2 5469.63 146.33
-2 4 -2 5506.35 146.45
2 4 2 5424.68 146.52
-2 -4 -2 5552.01 146.5
-2 4 -2 5433.72 146.52
2 4 3 1468.21 42.3
-2 4 -3 1515.95 42.18
-2 -4 -3 1532.52 42.14
2 4 3 1509.18 42.32
-2 4 -3 1490.53 42.02
-2 -4 -3 1490.75 41.78
-2 -4 -3 1531.47 42.25
-2 4 -3 1510.63 42.74
2 -4 3 1551.94 43.26
-2 -4 -4 120.93 5.32
-2 4 -4 112.05 5.21
-2 -4 -4 107.67 5.25
-2 4 -4 112.63 5.65
2 -4 4 110.87 5.99
2 4 4 112.76 5.5
-2 -4 -4 119.47 4.9
-2 4 -4 110.96 4.97
-2 -4 -5 89.98 4.52
-2 4 -5 86.97 4.49
-2 4 -5 97.8 4.75
-2 4 -5 99.5 5.14
-2 -4 -5 87.62 4.49
-2 4 -5 80.24 4.69
-2 4 -5 80.23 4.79
-2 -4 -5 88.37 4.87
-2 -4 -5 98.02 5.31
-2 4 -5 85.2 5.26
2 -4 5 84.21 5.76
-2 -4 -5 82.34 4.83
2 4 5 97.76 5.57
-2 4 -5 92.53 5.02
-2 -4 -5 91.71 4.96
-2 4 -6 16.9 2.29
-2 -4 -6 17.63 2.26
-2 4 -6 21.21 2.42
-2 -4 -6 18.78 2.36
-2 4 -6 17.92 2.64
2 -4 6 17.67 3.16
2 4 6 19.05 2.94
2 -4 6 18.6 2.92
-2 -4 -6 18.08 2.05
-2 4 -6 17.81 2.07
-2 -4 -6 22.99 2.27
-2 4 -6 14.69 2.17
-2 -4 -6 18.68 2.35
-2 4 -7 66.67 4.88
-2 4 -7 71.24 4.93
-2 -4 -7 78.79 5.12
-2 4 -7 83.93 5.99
2 -4 7 61.07 6.01
2 -4 7 81.9 6.38
2 4 7 80.73 6.26
-2 -4 -7 73.03 5.02
-2 -4 -7 74.03 4.58
-2 -4 -7 75.06 4.59
-2 4 -7 68.27 4.46
-2 4 -7 66.39 4.44
-2 -4 -7 72.52 5.09
-2 4 -7 69.26 4.98
-2 4 -8 254.79 10.95
-2 -4 -8 257.51 10.88
-2 4 -8 268.62 11.05
-2 -4 -8 262.35 10.36
-2 4 -8 238.75 11.91
2 4 8 279.66 12.9
2 -4 8 280.76 13.05
-2 -4 -8 255.77 10.94
2 4 9 38.66 3.27
-2 4 -9 39.29 3.17
-2 -4 -9 42.64 3.3
-2 4 -9 36.35 3.12
-2 -4 -9 38.85 2.94
-2 4 -9 37.33 3.04
2 4 9 39.75 3.95
2 -4 9 37.28 3.88
-2 -4 -9 43.09 3.34
-2 4 -9 39.89 3.79
-2 4 -10 22.64 2
-2 4 -10 20.22 1.96
-2 -4 -10 44.95 2.56
-2 4 -10 48.59 2.71
2 -5 -10 -0.12 0.56
-2 5 10 -0.23 0.5
-2 -5 10 0.22 0.48
2 -5 -10 0.1 0.48
2 5 -10 0.13 0.56
-2 -5 9 83.36 5.8
2 -5 -9 82.4 5.14
2 -5 -9 89.77 4.8
2 5 -9 86.52 4.71
-2 -5 9 86.69 4.94
2 -5 -9 75.65 4.81
2 5 -9 94.82 5.66
2 5 -9 84.42 5.16
-2 -5 8 101.96 6.97
-2 5 8 95.46 6.71
2 -5 -8 101.02 6.23
2 -5 -8 90.07 5.32
-2 -5 8 92.52 5.57
-2 5 8 96.39 5.83
-2 5 8 90.05 6.71
2 -5 -8 87.6 5.76
2 5 -8 92.24 6.01
2 5 -7 10 1.95
2 -5 -7 11.26 1.79
-2 5 7 10.2 1.86
-2 -5 7 8.76 1.72
-2 -5 7 6.7 1.9
-2 -5 7 10.1 2.25
-2 5 7 13.53 2.54
-2 5 7 11.14 2.43
-2 5 7 10.61 2.28
2 5 -7 9.25 1.75
2 -5 -7 10.57 2.18
-2 -5 7 10.56 2.29
-2 5 7 12.7 2.4
-2 -5 7 8.18 2.08
2 5 -7 9.23 2.01
2 5 -6 53.8 4.2
-2 5 6 54.72 3.89
-2 -5 6 60.13 4.13
2 -5 -6 49.58 3.61
-2 5 6 52.61 4.71
-2 5 6 49.05 4.41
-2 5 6 56.15 4.64
-2 -5 6 51.58 4.5
-2 -5 6 58.04 4.73
2 5 -6 52.37 4.05
-2 -5 6 56.02 4.79
2 -5 -6 48.38 4.13
-2 5 6 57.36 4.63
-2 -5 6 52.37 4.53
2 5 -6 47.41 4.15
-2 -5 5 304.51 11.18
-2 5 5 282.71 10.67
2 5 -5 308.74 11.79
-2 5 5 301.65 11.86
-2 -5 5 290.02 11.76
-2 5 5 286.53 11.66
-2 -5 5 300.9 11.82
2 5 -5 282.31 11.2
-2 -5 5 282.88 11.95
2 5 -5 286.73 11.59
-2 5 5 280.14 11.94
-2 -5 5 310.93 11.93
-2 5 5 295.76 11.71
2 -5 -5 278.78 11.3
-2 5 4 437.97 15.15
-2 5 4 441.21 15.05
-2 -5 4 449.45 15.07
-2 5 4 455.7 15.07
-2 -5 4 454.49 15.16
2 5 -4 461.73 15.14
-2 -5 4 437.66 13.95
-2 5 4 427.84 15.3
-2 -5 4 429.99 15.25
-2 -5 4 421.41 14.99
2 5 -4 450.84 15.21
-2 -5 3 21.38 1.94
-2 -5 3 24.62 2.08
-2 5 3 20.71 1.94
-2 5 3 22.28 1.98
-2 -5 3 22.51 1.71
-2 5 3 21.29 2.13
-2 -5 3 22.73 2.13
2 5 -3 28.14 2.28
-2 -5 2 1674.91 45.43
2 5 -2 1666.07 45.81
-2 -5 2 1684.16 45.82
-2 5 2 1615.2 45.22
-2 -5 2 1555.45 45.25
-2 -5 2 1591.71 45.27
-2 5 2 1655.13 45.35
-2 5 2 1678.78 45.41
-2 -5 2 1642.1 45.14
-2 -5 1 1601.31 44.85
-2 5 1 1554.03 44.76
2 5 -1 1655.98 45.13
-2 -5 1 1639.65 44.96
-2 5 1 1639.19 44.76
-2 5 1 1664.63 44.4
-2 -5 1 1688.11 44.73
-2 -5 1 1607.46 44.69
-2 5 1 1616.89 44.72
-2 5 1 1646.33 44.19
-2 -5 0 160.57 5.26
-2 5 0 154.72 4.81
2 5 0 158.95 5.05
-2 -5 0 153.71 5.25
2 -5 0 165.45 4.92
2 -5 0 160.04 4.9
-2 -5 0 126.91 5.01
-2 5 0 149.11 5.22
-2 -5 0 129.74 4.98
-2 -5 0 164.16 5.57
-2 5 0 154.88 5.2
-2 -5 0 153.86 4.81
-2 5 0 170.48 4.91
-2 5 -1 339.05 9.49
-2 -5 -1 348.73 9.49
-2 -5 -1 319.51 9.65
2 5 1 315.45 9.94
-2 -5 -1 320.77 9.68
-2 -5 -1 315.08 9.64
2 -5 1 332.62 10.05
2 5 1 307.83 9.55
2 5 1 307.49 9.43
-2 5 -1 309.78 9.4
-2 -5 -1 308.47 10.09
-2 5 -1 313.23 9.83
-2 -5 -2 312.78 9.57
-2 5 -2 299.58 9.67
-2 5 -2 299.89 9.71
2 5 2 305.38 9.73
2 -5 2 323.72 10.5
-2 5 -2 307.35 10.25
2 5 2 330.98 9.84
-2 5 -2 314.36 9.64
-2 -5 -2 308.38 9.59
2 5 3 138.7 5.7
-2 -5 -3 150.73 5.57
-2 5 -3 142.24 5.51
2 5 3 138.36 5.66
-2 5 -3 130.54 5.43
-2 -5 -3 143.13 5.28
-2 5 -3 144.91 6.07
2 -5 3 141.4 6.36
2 5 3 141.94 6.04
-2 5 -4 139.28 6.13
-2 -5 -4 147.48 6.13
-2 5 -4 145.39 6.7
2 -5 4 156.01 7.36
2 5 4 144.26 6.53
-2 -5 -4 155.73 5.94
-2 5 -4 136.61 5.98
-2 -5 -5 245.85 9.07
-2 5 -5 254.07 9.32
-2 5 -5 241.13 9.22
-2 -5 -5 238.78 9.03
-2 5 -5 249.77 9.69
-2 5 -5 244.75 9.48
-2 -5 -5 239.24 9.45
-2 5 -5 231.82 9.57
2 -5 5 224.04 10.81
-2 -5 -5 241.27 9.62
-2 5 -5 241.86 10.23
2 5 5 232.1 10.13
-2 -5 -5 253.96 9.6
-2 5 -5 227.1 9.38
-2 -5 -6 75.85 4.71
-2 5 -6 74.77 4.72
-2 5 -6 70.68 4.76
-2 5 -6 59.88 4.87
2 -5 6 58.9 5.5
2 -5 6 72.02 5.57
2 5 6 68.22 5.46
-2 -5 -6 70.45 4.71
-2 -5 -6 68.29 4.25
-2 5 -6 68.26 4.28
-2 -5 -6 72.94 4.27
-2 -5 -6 71.08 4.78
-2 5 -6 69.56 4.71
-2 5 -7 203.93 9.36
-2 -5 -7 189.75 8.88
-2 5 -7 191.33 8.96
2 5 7 198.55 10.51
-2 5 -7 199.76 10.11
2 -5 7 177.35 10.54
-2 5 -7 199.63 10.37
2 -5 7 202.92 10.7
-2 -5 -7 203.8 9.28
-2 -5 -7 191.96 8.51
-2 5 -7 188.4 8.46
-2 -5 -7 201.93 8.55
-2 5 -7 208.91 9.4
-2 -5 -8 102.95 5.96
-2 5 -8 97.01 5.81
-2 5 -8 103.3 6.1
-2 -5 -8 101.87 5.57
-2 5 -8 112.04 7.17
2 5 8 100.23 7.06
2 -5 8 100.38 7.22
-2 -5 -8 104.47 6.12
-2 -5 -9 2.04 0.81
2 5 9 0.9 0.74
-2 -5 -9 1.95 1.01
-2 5 -9 1.67 0.9
-2 5 -9 1.55 0.82
-2 -5 -9 2.45 0.98
2 -5 9 1.32 1.04
-2 5 -9 0.96 0.91
-2 5 -9 0.79 0.74
-2 5 -10 1.32 0.61
-2 5 -10 1.9 0.67
2 -6 -10 5.57 1.04
-2 6 10 5.98 1.11
2 6 -10 6.84 1.17
2 -6 -10 7.15 1.1
-2 -6 10 4.97 0.95
2 -6 -9 39.96 3.42
-2 -6 9 39.18 2.88
2 6 -9 38.46 3.51
-2 -6 9 39.92 2.88
-2 -6 9 39.27 3.16
2 -6 -9 46 3.22
-2 -6 8 54.25 4.87
2 -6 -8 37.91 3.74
2 6 -8 39.11 3.73
2 -6 -8 37.5 3.61
-2 6 8 48.19 4.79
-2 -6 8 39.05 3.47
2 -6 -8 48.95 3.66
2 6 -8 51.75 3.99
-2 -6 7 3.06 1.38
2 -6 -7 4.9 1.52
2 6 -7 5.17 1.52
-2 -6 7 3.21 1.54
-2 6 7 4.01 1.29
-2 -6 7 4.55 1.32
2 -6 -7 3.9 1.14
2 6 -7 4.87 1.49
-2 6 7 3.09 1.55
2 6 -7 2.9 1.15
-2 -6 6 9.59 1.99
2 -6 -6 7 1.65
2 6 -6 9.46 1.84
-2 -6 6 8.27 2.01
2 -6 -6 5.76 1.38
2 6 -6 10.32 1.99
-2 -6 6 9.83 1.73
-2 6 6 8.34 1.56
-2 6 6 10.55 2.17
2 6 -6 12.09 1.97
2 6 -5 640.52 21.69
-2 6 5 639.72 22.14
-2 -6 5 614.8 22.02
-2 -6 5 675.82 21.96
2 -6 -5 664.57 21.59
2 -6 -5 614.07 20.23
-2 6 5 614.91 20.67
2 6 -5 685.4 22.1
-2 -6 5 682.39 21.23
2 6 -5 655.66 21.57
-2 -6 5 684.45 21.94
-2 -6 5 678.9 21.95
-2 6 5 696.89 22.01
-2 6 5 660.76 22.36
-2 6 5 657.31 21.71
-2 6 4 4.74 1.23
-2 -6 4 6.64 1.39
2 6 -4 8.28 1.47
2 6 -4 4.09 1.13
-2 6 4 4.33 1.11
-2 -6 4 5.6 1.24
-2 6 4 5.29 1.21
-2 6 4 5.06 1.21
-2 -6 4 5.19 1.16
-2 6 3 438.36 15.32
-2 -6 3 433.44 15.12
2 6 -3 458.04 15.1
-2 6 3 473.64 14.82
-2 6 3 440.1 14.71
-2 -6 3 495.12 14.94
-2 6 3 466.73 14.76
-2 -6 3 486.27 14.86
-2 -6 3 453.92 14.18
-2 6 2 400.31 12.14
-2 -6 2 391.95 12.58
-2 -6 2 414.22 13.01
2 6 -2 395.08 12.82
-2 -6 2 400.46 12.41
-2 6 2 427.38 12.47
-2 -6 2 396.84 12.4
-2 -6 2 383.26 12.22
-2 -6 1 14.44 1.26
-2 6 1 16.12 1.33
-2 -6 1 15.49 1.32
2 6 -1 13.24 1.26
-2 6 1 14.37 1.04
-2 -6 1 16.19 1.49
2 6 -1 15.63 1.24
-2 6 1 13.57 0.94
2 -6 0 630.76 17.49
-2 -6 0 613.63 17.9
-2 6 0 622.05 18
2 -6 0 615.37 17.46
-2 -6 0 590.21 18.11
2 6 0 636.22 17.65
-2 6 0 613.57 17.34
2 6 1 1.19 0.35
2 6 1 0.95 0.35
-2 6 -1 1.03 0.34
-2 -6 -1 1.27 0.41
-2 -6 -1 1.32 0.4
2 -6 1 1.35 0.53
-2 -6 -1 1.42 0.41
-2 -6 -1 0.83 0.44
-2 6 -1 0.42 0.35
-2 -6 -2 336.29 10.25
-2 6 -2 323.24 10.36
-2 6 -2 325.62 10.39
2 6 2 329.62 10.41
-2 6 -2 317.06 10.84
2 -6 2 328.67 11.15
2 6 2 362.08 10.55
-2 6 -2 323.89 10.16
2 6 3 19.01 1.72
-2 -6 -3 17.17 1.49
-2 6 -3 15.63 1.48
-2 6 -3 16.68 1.77
2 -6 3 15.67 1.92
2 6 3 17.06 1.84
2 6 3 19.28 1.74
-2 -6 -3 17.67 1.44
-2 6 -3 15.75 1.56
-2 6 -4 151.83 6.33
-2 -6 -4 156.34 6.02
-2 -6 -4 150.48 6.11
-2 6 -4 141.18 6.45
2 -6 4 148.93 7.48
2 6 4 139.15 6.78
-2 6 -4 152.55 6.96
-2 -6 -4 159.26 6.61
2 6 4 144.76 6.68
-2 6 -4 143.05 6.22
-2 -6 -4 159.09 6.35
-2 6 -5 56.94 3.59
-2 -6 -5 53.7 3.29
-2 6 -5 50.95 3.42
-2 6 -5 56.41 3.86
-2 -6 -5 54.9 3.45
-2 6 -5 48.8 3.65
-2 6 -5 49.98 3.98
2 -6 5 40.19 4.11
-2 -6 -5 49.35 3.69
2 6 5 46.98 3.86
-2 6 -5 53.23 3.63
-2 6 -6 200.71 9.8
-2 6 -6 182.75 9.14
2 -6 6 161.15 9.57
-2 -6 -6 168.87 8.23
2 -6 6 189.82 9.63
-2 6 -6 180.18 8.38
-2 -6 -6 172.19 7.71
-2 -6 -6 182.55 7.67
-2 6 -6 176.19 7.78
-2 6 -6 173.13 8.32
-2 6 -7 70.52 5.71
-2 -6 -7 68.31 4.86
2 -6 7 64.85 5.64
-2 -6 -7 66.61 4.41
-2 -6 -7 60.55 4.13
-2 -6 -7 64.69 4.56
-2 6 -7 67.39 4.91
-2 6 -7 58.64 4.39
-2 6 -8 50.59 4.07
-2 -6 -8 40.51 3.55
-2 -6 -8 50.43 3.68
-2 6 -8 41.23 3.62
2 6 8 46.83 3.92
2 -6 8 47.42 4.77
-2 6 -8 55.97 4.91
-2 -6 -8 52.25 4.11
2 6 9 8.91 1.65
-2 -6 -9 8.1 1.35
-2 -6 -9 5.13 1.36
-2 6 -9 9.95 1.92
-2 6 -9 6.57 1.36
-2 6 -9 5.97 1.31
2 -7 -10 12.03 1.42
-2 7 10 11.03 1.4
2 7 -10 12.11 1.51
2 -7 -10 11.66 1.31
-2 -7 10 10.91 1.27
2 -7 -9 7.17 1.53
-2 -7 9 7.09 1.3
-2 -7 9 6.99 1.3
2 7 -9 8.42 1.71
2 -7 -9 8.81 1.44
-2 -7 9 6.42 1.26
-2 7 8 99.8 7.15
2 -7 -8 98.17 6.19
2 7 -8 108.88 6.26
2 -7 -8 108.09 5.69
-2 -7 8 99.86 5.83
-2 -7 7 677.15 24.16
2 -7 -7 644.75 22.67
2 -7 -7 676.89 21.48
-2 -7 7 650.95 22.01
2 7 -7 659.19 22.62
2 7 -7 615.73 22.61
-2 7 7 660.67 24.34
2 7 -7 663.5 22.26
2 -7 -6 48.65 4.05
-2 -7 6 43.43 4.32
2 7 -6 44.72 4.01
2 7 -6 41.44 3.91
2 -7 -6 46.21 3.42
-2 7 6 44.15 3.68
-2 -7 6 44.91 3.67
-2 7 6 50.4 4.63
2 7 -6 39.59 3.72
-2 7 5 57.3 4.3
-2 7 5 56.46 4.3
-2 7 5 59.36 4.71
-2 -7 5 66.54 4.96
2 7 -5 68.49 4.67
2 -7 -5 68.07 4.54
2 -7 -5 69.86 3.91
2 7 -5 76.54 5.07
-2 -7 5 69.14 4.39
-2 7 5 67.11 4.24
-2 7 5 71.77 4.99
2 7 -5 69.08 4.73
-2 7 4 105.98 5.65
2 7 -4 120.38 5.94
-2 7 4 104.96 5.94
-2 -7 4 92.62 5.56
2 7 -4 114.8 6.09
-2 -7 4 107.95 5.43
-2 7 3 17.93 2.11
-2 -7 3 19.4 2.09
2 7 -3 18.52 1.93
-2 7 3 20.16 1.89
-2 -7 3 18.73 1.63
-2 7 2 142.01 5.25
-2 -7 2 140.95 5.71
-2 7 2 139.78 6.17
2 7 -2 145.09 5.87
-2 -7 2 140.48 5.9
-2 7 2 147.98 5.48
-2 -7 2 138.76 5.37
-2 7 1 284.83 9.9
2 7 -1 311.04 10.07
-2 7 1 307.65 9.38
-2 -7 1 321.37 10.39
-2 7 1 307.27 9.47
2 7 -1 335.26 9.97
-2 -7 0 41.46 2.27
2 -7 0 39.68 1.98
-2 7 0 35.97 2.17
2 -7 0 37.05 1.92
-2 -7 0 40.07 2.36
2 7 0 39.76 2.04
-2 7 0 36.23 1.82
2 7 1 89.87 3.58
2 7 1 94.3 3.68
-2 7 -1 89.54 3.51
-2 -7 -1 93.09 3.83
-2 -7 -1 90.86 3.79
2 -7 1 94.85 3.96
-2 7 -1 96 3.94
-2 -7 -1 88.53 4.02
-2 -7 -1 93.3 3.71
-2 7 -2 2916.66 81.7
2 -7 2 3199.96 82.14
-2 7 -2 2960.97 81.86
-2 7 -2 2917.53 81.1
-2 -7 -2 3049.82 80.91
2 7 2 2993.86 81.12
-2 7 -2 2908.46 80.93
-2 -7 -3 1450.91 39.17
-2 7 -3 1396.27 40.23
2 7 3 1376.66 40.44
-2 7 -3 1361.43 40.45
2 -7 3 1369.18 40.71
2 7 3 1415.85 39.81
2 7 3 1391.16 39.75
-2 7 -4 216.53 8.51
-2 -7 -4 210.04 7.91
-2 -7 -4 222.08 7.81
-2 7 -4 198.44 8.01
-2 7 -4 217.07 8.26
-2 7 -4 215.41 8.85
2 -7 4 224.19 9.63
2 7 4 198.88 8.83
-2 7 -4 205.79 9.03
-2 -7 -4 203.51 8.24
2 7 4 210.38 8.6
-2 7 -4 188.81 8.13
-2 -7 -5 26.78 2.44
-2 7 -5 28.75 2.79
-2 7 -5 26.58 2.47
-2 -7 -5 28.52 2.35
-2 7 -5 23.94 2.42
2 -7 5 23.69 3.19
-2 7 -5 23.73 2.76
-2 7 -5 28.51 3.17
-2 -7 -5 26.08 2.66
2 7 5 26.74 2.91
-2 7 -5 28.08 2.73
-2 7 -6 0.63 0.86
-2 -7 -6 0.18 0.67
-2 -7 -6 -0.16 0.5
-2 7 -6 2.06 0.94
-2 -7 -6 1.07 0.78
-2 7 -6 0.3 0.86
-2 7 -6 -0.27 0.73
2 -7 6 2.79 2.05
2 7 6 -0.29 0.9
-2 7 -6 0.22 0.76
-2 7 -7 556.27 19.8
-2 7 -7 574.68 21.4
-2 -7 -7 608.06 20.12
-2 -7 -7 587.93 19.18
-2 7 -8 2 1.03
-2 7 -8 4.23 1.55
-2 -7 -8 3.73 1.25
-2 -7 -8 4.78 1.24
2 7 8 3.17 1.22
-2 7 -9 8.63 1.8
-2 -7 -9 12.13 1.78
2 7 9 10.45 1.7
-2 7 -9 9.87 1.62
-2 -7 -9 12.39 1.62
-2 7 -9 9.7 1.57
2 -8 -9 1.95 0.95
-2 -8 9 0.26 0.75
-2 -8 9 1.58 0.8
2 8 -9 1.56 0.96
2 -8 -9 2.1 0.81
-2 -8 9 1.85 0.82
-2 8 8 564.36 21.27
2 -8 -8 549.94 19.48
2 -8 -8 590.89 18.68
2 8 -8 532.16 19.21
-2 -8 8 547.48 18.95
-2 8 7 190.3 10.53
2 -8 -7 184.36 9.16
-2 -8 7 179.95 8.74
2 8 -7 185.35 9.33
2 -8 -7 199.77 8.4
2 -8 -6 12.64 2.12
2 8 -6 12.12 2.13
-2 -8 6 18.24 2.86
-2 -8 6 13.13 2.04
2 -8 -6 14.53 1.91
2 8 -6 10.07 2.12
-2 8 6 13.32 2.6
2 8 -6 14.9 2.29
-2 8 5 470.29 19.04
-2 8 5 511.06 19.11
-2 -8 5 575.53 20.28
2 8 -5 534.98 19.16
-2 8 5 571.21 20.35
2 -8 -5 585.09 19.26
2 8 -5 567.89 19.87
2 -8 -5 595.28 18.09
-2 -8 5 616.32 19.27
-2 8 5 591.56 20.02
2 8 -5 571.53 19.67
-2 8 4 971.26 31.12
-2 8 4 985.87 31.16
-2 8 4 1038.06 32.1
2 8 -4 988.46 31.08
-2 -8 4 1075.15 31.96
2 8 -4 1082.37 32.13
-2 -8 4 1024.96 31.05
-2 8 4 1062.17 31.44
-2 8 4 1047.48 30.35
2 8 -3 1152.76 34.38
-2 8 3 1144.78 35.05
-2 -8 3 1144.3 34.63
-2 -8 3 1208.24 34.34
-2 -8 3 1248.01 34.35
-2 8 3 1187.26 34.91
-2 8 3 1158.13 34.11
-2 -8 3 1161.65 33.45
-2 8 2 253.85 8.49
-2 -8 2 258.47 9.21
-2 8 2 250.57 9.68
-2 -8 2 271.44 9.38
-2 8 2 268.12 8.81
-2 8 2 258.95 9.76
-2 -8 2 258.04 8.75
-2 -8 1 52.1 2.87
-2 -8 1 52.52 3.03
-2 8 1 47.9 2.41
2 8 -1 52 2.71
-2 8 1 48.47 2.78
-2 -8 0 3.8 0.72
2 -8 0 2.04 0.49
-2 8 0 2.7 0.67
-2 -8 0 3.47 0.81
2 8 0 3.67 0.65
-2 8 0 2.84 0.53
2 8 1 137.62 3.55
2 8 1 131.02 3.38
-2 8 -1 125.32 3.2
-2 -8 -1 123.04 3.71
-2 8 -1 127.14 3.8
-2 -8 -1 118.54 3.88
-2 -8 -1 128.49 3.48
-2 -8 -2 459.29 14.33
-2 -8 -2 445.48 14.26
-2 8 -2 478.92 14.94
2 8 2 462.19 15.17
2 -8 2 497.07 15.31
-2 8 -2 456.59 15
-2 8 -2 455.59 14.32
-2 -8 -2 487.03 14.16
-2 8 -2 461.12 14.19
2 8 2 463.98 14.28
-2 -8 -3 1339.45 36.97
2 8 3 1278.24 38.39
2 -8 3 1323.08 38.76
-2 8 -3 1323.4 38.13
-2 8 -3 1305.97 38.38
2 8 3 1281.85 37.53
2 8 3 1318.55 37.54
-2 8 -4 36.04 2.82
-2 8 -4 34.49 2.84
2 8 4 31.47 2.78
-2 -8 -4 31.43 2.46
-2 -8 -4 36.58 2.47
-2 8 -4 34.2 2.74
-2 8 -4 32.86 2.92
2 8 4 35.53 3.28
2 -8 4 35.26 3.37
-2 8 -4 38.24 3.31
-2 -8 -4 28.74 2.56
2 8 4 31.54 2.84
2 8 4 37.37 3.01
-2 8 -5 678.73 21.01
-2 -8 -5 621.47 19.97
-2 -8 -5 666.3 19.79
-2 8 -5 603.16 20.13
-2 8 -5 624.8 21.36
2 8 5 605.48 21.55
2 -8 5 562.27 22.04
-2 -8 -5 646.46 20.63
-2 8 -5 634.52 21.87
2 8 5 621.29 21.36
-2 8 -5 610.18 20.57
2 8 6 22.53 2.74
-2 8 -6 26.92 2.92
-2 -8 -6 25.74 2.61
-2 -8 -6 24.88 2.56
-2 8 -6 29.1 2.74
-2 -8 -6 23.63 2.39
-2 8 -6 21.43 2.9
2 -8 6 30.23 3.99
-2 -8 -6 29.05 3
-2 8 -6 23.29 3.21
2 8 6 24.09 3.18
-2 8 -6 28.84 3.05
-2 8 -7 15.07 2.36
-2 -8 -7 14.76 2.11
-2 8 -7 15.24 2.73
-2 -8 -7 15.43 2.34
2 8 7 18.82 2.58
-2 -8 -8 100.11 5.49
-2 8 -8 101.16 5.9
-2 -8 -8 98.8 5.84
-2 8 -8 99.62 6.64
2 8 8 85.05 5.66
-2 -8 -9 5.43 1.3
-2 8 -9 5.1 1.31
-2 8 -9 5.02 1.34
2 8 9 6.06 1.33
-2 -8 -9 6.67 1.27
-2 8 -9 6.97 1.38
-2 8 -9 4.32 1.09
2 -9 -9 5 1.22
-2 -9 9 2.79 0.95
-2 -9 9 2.16 0.85
2 9 -9 3.12 1.17
-2 -9 9 2.91 0.89
2 -9 -9 2.91 0.89
2 -9 -9 2.01 0.83
2 -9 -8 42.92 3.76
2 9 -8 38.67 3.8
-2 9 8 41.88 4.46
2 -9 -8 37.25 3.09
-2 -9 8 34.57 3.21
2 9 -8 43.21 3.75
-2 9 7 177.5 10.12
2 -9 -7 185.88 8.95
2 -9 -7 193.88 8.16
-2 -9 7 170.75 8.45
2 9 -7 165.14 8.92
-2 -9 6 50.86 4.71
-2 9 6 42.93 4.47
-2 9 6 43.88 4.49
2 -9 -6 39.04 3.64
2 -9 -6 40.05 3.18
2 9 -6 45.33 4.26
-2 -9 6 45.89 3.84
2 9 -6 41.89 3.94
-2 9 5 4.21 1.31
-2 9 5 3.52 1.34
2 -9 -5 3.82 1.23
-2 9 5 5.84 1.72
-2 -9 5 4.19 1.49
-2 -9 5 5.28 1.32
2 9 -5 4.12 1.47
-2 9 5 4.55 1.47
2 9 -5 2.65 1.24
-2 9 4 383.1 14.21
-2 9 4 362.41 14.06
-2 9 4 381.08 14.77
-2 -9 4 398.73 14.56
2 9 -4 403.65 14.95
-2 -9 4 385.67 13.85
-2 9 4 407.05 14.22
-2 9 4 381.83 13.04
-2 9 4 399.36 13.42
-2 9 4 393.12 13.12
-2 9 3 4352.49 27.06
-2 9 3 4364.79 31.4
-2 9 3 4146.03 31.78
-2 -9 3 4162.58 29.25
-2 -9 3 4112.16 27.24
2 9 -2 1306.37 35.59
-2 -9 2 1215.84 35.68
-2 9 2 1222.78 36.28
-2 -9 2 1279.58 35.79
-2 9 2 1219.75 34.9
-2 9 2 1192.32 36.32
-2 -9 2 1216.06 34.97
-2 -9 1 2082.42 58.18
-2 9 1 1983.48 58.05
-2 9 1 2133.72 59.12
-2 -9 1 2131.85 58.47
-2 9 1 2075.72 57.39
2 9 -1 2205.5 57.97
2 -9 0 840 23.83
-2 -9 0 844.56 24.33
-2 9 0 805.45 24.23
-2 9 0 813.8 23.95
-2 9 0 817.17 25.01
-2 -9 0 792.18 24.29
-2 9 0 840.08 23.55
2 9 0 866.92 23.89
2 9 1 423.53 12.79
2 9 1 450.08 12.96
-2 9 -1 410.25 12.67
-2 -9 -1 410.11 13.17
-2 9 -1 436.04 13.28
-2 9 -1 398.27 13.24
-2 9 -1 409.77 13.2
-2 -9 -1 397.28 13.31
-2 -9 -1 409.92 12.87
-2 -9 -2 532.7 16.45
-2 9 -2 529.02 17.01
2 9 2 546.55 17.36
-2 9 -2 512.75 16.73
-2 -9 -2 518.55 16.37
-2 9 -2 520.41 16.27
2 9 2 537.42 16.29
-2 9 -2 520.84 16.11
-2 -9 -2 571.7 16.17
2 9 3 1035.1 30.34
-2 9 -3 1085.39 31.05
2 -9 3 1045.84 31.54
2 9 3 983.26 31.23
-2 9 -3 969.04 31.05
2 9 3 1011.82 30.34
-2 -9 -3 1084.21 29.75
-2 -9 -4 251.67 8.71
-2 9 -4 247.71 9.42
2 9 4 237.4 9.59
-2 9 -4 246.43 9.53
-2 -9 -4 229.23 8.9
-2 -9 -4 230.96 8.85
-2 9 -4 221.82 9.07
-2 9 -4 239.93 9.81
2 9 4 215.29 9.93
2 -9 4 208.74 10.12
-2 -9 -4 246.18 9.3
-2 9 -4 229.57 10.02
2 9 4 230.17 9.61
2 9 4 224.78 9.44
-2 9 -5 299.64 12.14
2 9 5 334.48 13.62
2 -9 5 309.05 13.91
-2 -9 -5 347 12.51
-2 9 -5 321.7 13.47
-2 9 -5 353.41 13.39
2 9 5 304.41 12.4
-2 -9 -5 353.95 12.11
-2 9 -5 333.28 12.48
-2 -9 -5 306.85 11.76
2 9 5 313.5 13
-2 9 -5 312.15 12.04
-2 -9 -5 332.57 11.57
-2 9 -6 110.98 6.39
-2 -9 -6 109.99 5.92
2 -9 6 108.81 7.71
-2 -9 -6 129.31 6.67
-2 9 -6 110.58 7.21
2 9 6 99.66 6.23
-2 9 -6 114.23 6.42
-2 -9 -6 107.86 5.87
2 9 6 113.48 7.23
-2 9 -6 104.15 5.78
-2 -9 -7 49.23 4.08
-2 9 -7 49.84 4.74
-2 -9 -7 40.83 3.46
2 9 7 51.58 4.32
-2 9 -7 43.11 3.92
-2 -9 -7 49.67 3.82
-2 9 -8 65.41 5.14
-2 -9 -8 54.67 4.18
-2 9 -8 56.04 4.21
-2 -9 -8 59.31 4.06
2 9 8 60.28 4.49
-2 9 -9 45.83 3.23
-2 9 -9 46.92 3.28
-2 -9 -9 63.36 3.85
-2 -9 -9 65.11 3.69
-2 9 -9 65.36 3.88
-2 9 -9 60.97 3.7
2 -10 -9 153.07 6.87
-2 10 9 167.99 7.13
2 10 -9 167.69 7.33
2 -10 -9 172.37 6.69
-2 -10 9 160.67 6.53
-2 -10 9 163.52 6.55
2 -10 -9 156.43 6.74
-2 -10 9 139.85 6.53
2 -10 -8 12.24 1.95
2 10 -8 11.02 2.06
-2 10 8 11.29 2.44
-2 -10 8 11.21 1.81
2 10 -8 12.63 2.11
2 -10 -8 11.26 1.69
-2 10 7 123.9 8.2
2 -10 -7 120.58 6.86
2 10 -7 109.55 6.96
2 -10 -7 125.82 6.2
-2 -10 7 124.1 6.79
-2 10 6 46.55 4.79
-2 10 6 51.44 4.94
-2 -10 6 53.08 5.02
2 -10 -6 55.62 4.34
-2 -10 6 55.18 4.29
2 10 -6 46.99 4.5
2 10 -6 45.72 4.26
-2 10 5 92.89 6.22
-2 10 5 103.6 6.53
-2 10 5 110.8 7.15
-2 -10 5 112.96 6.92
2 10 -5 104.22 6.65
-2 -10 5 116.9 6.34
-2 10 5 119.58 6.89
2 10 -5 105.89 6.59
-2 10 4 30.54 3.18
-2 10 4 34.56 3.37
-2 10 4 39.47 3.78
-2 -10 4 41.53 3.65
-2 -10 4 34.53 3.12
2 10 -4 36.39 3.59
-2 10 4 39.68 3.37
-2 10 4 38.19 2.93
-2 10 4 37.55 2.91
-2 10 4 42.02 3.15
-2 -10 3 -0.16 0.55
-2 10 3 2.28 1.18
-2 -10 3 1.72 0.86
-2 -10 3 2.19 0.8
2 10 -3 2.33 1.04
-2 10 3 1.59 1
-2 10 3 1.84 0.85
-2 10 3 3.88 1.18
2 10 -3 3.05 0.9
2 10 -2 242.12 8.94
-2 -10 2 243.24 9.1
-2 10 2 242.64 9.7
-2 10 2 247.34 9.87
-2 -10 2 256.25 9.59
-2 -10 2 224.83 8.46
2 -10 -1 8.96 1.12
-2 -10 1 8.79 1.26
-2 10 1 7.91 1.18
2 -10 -1 8.27 1.06
-2 10 1 10.24 1.58
-2 -10 1 9.97 1.38
-2 10 1 5.89 0.92
2 10 -1 7.73 1.11
-2 -10 0 51 3.02
2 -10 0 46.63 2.67
-2 10 0 50.2 2.99
-2 10 0 46.94 2.76
-2 -10 0 48.07 2.99
-2 10 0 42.92 3.21
2 10 0 52.62 2.78
-2 10 0 49.74 2.55
2 10 1 1555.36 42.1
2 10 1 1521.51 42.06
-2 10 -1 1477.91 41.87
-2 -10 -1 1518.42 42.58
-2 10 -1 1535.83 42.54
2 10 1 1524.9 43.08
-2 10 -1 1494.12 42.52
-2 -10 -1 1480.65 42.69
-2 -10 -1 1456.91 42.05
-2 -10 -2 208.77 7.78
-2 10 -2 205.74 7.6
-2 10 -2 198.9 8.14
-2 -10 -2 200.37 7.7
2 10 2 195.97 8.36
-2 10 -2 203.67 8.02
-2 -10 -2 213.19 7.42
2 10 2 206.43 7.56
-2 10 -2 200.23 7.38
-2 -10 -3 456.9 14.63
-2 10 -3 450.01 14.75
-2 -10 -3 455.79 14.78
2 10 3 446.69 15.47
-2 -10 -3 451.78 14.72
2 10 3 418.4 14.94
-2 10 -3 452.62 15.36
-2 -10 -3 476.76 14.32
-2 -10 -3 442.14 14.68
2 10 3 426.88 15.74
-2 10 -3 437.9 15.34
-2 10 -3 451.78 15.69
2 10 3 459.96 15.01
2 10 3 451.29 14.88
-2 10 -4 251.5 9.73
-2 -10 -4 250.69 9.45
2 10 4 234.86 10.02
-2 -10 -4 233.85 9.4
-2 10 -4 255.79 9.94
2 10 4 238.78 10.78
2 -10 4 232.43 10.83
-2 -10 -4 279.7 9.9
-2 10 -4 249.73 10.66
2 10 4 242.58 10.12
2 10 4 238.4 9.97
-2 -10 -5 11.15 1.81
-2 10 -5 9.54 2.04
2 -10 5 6.97 1.91
2 10 5 11.41 2.17
-2 10 -5 8.38 1.72
2 10 5 11.42 2.04
2 10 5 8.14 1.71
-2 -10 -5 8.82 1.58
-2 -10 -5 9.76 1.61
-2 10 -5 8.69 1.66
2 10 6 140.19 7.55
-2 10 -6 133.76 7.12
-2 -10 -6 129.04 6.7
-2 -10 -6 137.63 6.82
-2 10 -6 132.03 7.11
2 -10 6 135.06 8.8
-2 -10 -6 125.55 6.95
-2 10 -6 134.42 8.13
2 10 6 131.55 8
-2 10 -6 138.91 6.89
-2 10 -7 311.82 12.64
-2 -10 -7 307.04 11.99
-2 -10 -7 327.38 12.68
-2 10 -7 309.04 13.75
-2 -10 -7 313.74 12.03
2 10 7 297.68 12.74
-2 10 -7 311.35 11.74
-2 10 -7 298.02 11.89
-2 10 -7 296.59 11.84
2 10 8 39.34 3.58
-2 10 -8 40.32 3.45
-2 -10 -8 35.56 3.1
-2 10 -8 39.78 3.32
-2 10 -8 48.35 4.3
-2 10 -8 34.68 3.57
-2 -10 -8 41.36 3.5
-2 -10 -9 9.94 1.39
-2 -10 -9 10.21 1.48
-2 10 -9 11.61 1.59
-2 10 -9 10.82 1.5
2 -11 -9 40.38 2.94
-2 11 9 43.31 3.09
-2 -11 9 43.31 2.81
2 11 -9 46.42 3.28
-2 -11 9 40.03 2.74
2 -11 -9 46.93 2.89
-2 -11 9 40.28 2.86
2 -11 -9 46.09 2.98
2 -11 -8 55.27 4.04
2 11 -8 46.08 3.97
-2 11 8 50.01 4.76
2 11 -8 55.18 4.27
2 -11 -8 58.01 3.7
-2 -11 8 47.44 3.68
-2 11 7 416.97 17.35
2 -11 -7 408.28 15.2
2 11 -7 383.39 15.72
-2 -11 7 403.01 15.1
-2 11 6 67.13 5.78
-2 -11 6 62.97 5.64
-2 -11 6 72.7 5.05
2 11 -6 67.51 5.47
2 11 -6 77.69 5.58
-2 11 5 371.66 16.19
-2 11 5 369.17 16.1
-2 11 5 467.8 17.6
-2 -11 5 450.87 16.98
-2 -11 5 456.96 16.04
2 11 -5 418.76 16.58
-2 11 5 468.57 16.88
2 11 -5 426.36 16.55
-2 11 4 26.5 3.04
2 11 -4 29.13 2.94
-2 11 4 26.17 3.01
-2 11 4 24.04 3.05
-2 -11 4 30.73 3.13
-2 -11 4 30.23 2.94
2 11 -4 26.82 3.16
-2 11 4 27.45 2.81
-2 11 4 21.02 2.39
-2 11 3 101.02 5.08
2 11 -3 118.86 5.06
-2 11 3 103.9 5.13
2 11 -3 107.85 5.63
-2 -11 3 99.88 4.67
-2 11 3 111.98 5.65
-2 11 3 99.85 4.4
-2 11 3 115.82 5.69
-2 11 3 105.39 4.47
-2 11 3 106.74 4.47
-2 11 3 108.62 4.77
2 11 -2 446.79 14.2
-2 -11 2 412.59 14.23
-2 11 2 400.96 14.04
-2 11 2 406.5 14.82
-2 -11 2 444.74 14.71
-2 11 2 417.67 15.08
-2 -11 2 413.21 13.58
2 -11 -1 9.53 1.23
-2 -11 1 10.11 1.43
-2 11 1 9.39 1.37
2 -11 -1 11.09 1.34
-2 -11 1 13.4 1.7
-2 11 1 12.29 1.85
-2 11 1 10.66 1.19
2 11 -1 6.72 1.09
2 -11 0 14.65 1.52
-2 -11 0 15.49 1.72
-2 11 0 15.1 1.68
-2 11 0 16.43 1.64
-2 -11 0 16.27 1.78
2 11 0 19.16 1.66
-2 11 0 19.13 2.18
2 11 0 20.28 1.71
-2 11 0 16.13 1.43
-2 -11 -1 43.23 2.97
-2 11 -1 49.01 3.03
-2 -11 -1 42.77 2.99
2 11 1 47.49 2.77
-2 11 -1 46.03 2.63
2 11 1 45.19 2.69
-2 11 -1 48.58 3.06
2 11 1 45.53 3.25
-2 -11 -2 1906.83 54.29
-2 11 -2 1991.54 54.93
2 11 2 1906.68 55.23
-2 11 -2 1879.51 54.54
-2 -11 -2 1906.2 54.32
2 11 2 1992.39 54.06
-2 11 -3 1.93 0.8
-2 -11 -3 8.6 1.32
-2 -11 -3 4.14 1.01
2 11 3 6.37 1.37
-2 -11 -3 3.15 0.93
2 11 3 3.44 1.13
-2 11 -3 2.07 0.97
-2 -11 -3 4.09 0.96
-2 11 -3 1.93 0.9
2 11 3 3.68 1.3
-2 11 -3 1.8 0.81
2 11 3 2.81 0.89
2 11 3 4.09 0.98
-2 -11 -4 115.74 5.64
-2 -11 -4 120.56 5.86
2 11 4 113.12 6.31
-2 -11 -4 111.93 5.7
-2 11 -4 111.91 5.97
-2 11 -4 103.13 6.33
-2 -11 -4 109.18 5.62
-2 11 -4 113.74 6.34
2 11 4 111.25 6.78
2 11 4 109.8 6.13
2 11 4 114.7 6.17
-2 11 -5 7.99 1.8
-2 -11 -5 7.65 1.54
-2 11 -5 10.1 2.03
2 11 5 10.62 2.29
2 -11 5 14.16 2.58
-2 11 -5 11.34 1.86
2 11 5 9 1.87
2 11 5 10.17 1.98
-2 -11 -5 10.35 1.7
-2 -11 -5 11.27 1.76
-2 11 -5 10.34 1.8
-2 11 -6 4.04 1.27
-2 -11 -6 1.81 1.03
2 11 6 1.31 1.11
-2 -11 -6 2.25 0.95
-2 11 -6 1.11 0.88
-2 11 -6 1.59 0.96
-2 11 -6 0.86 0.99
-2 11 -6 1.87 1.23
2 11 6 1 1.15
2 -11 6 3.26 1.73
-2 -11 -6 0.88 0.83
2 11 6 1.59 1.04
-2 11 -6 3.38 1.22
-2 11 -6 2.33 1.01
-2 11 -7 0.68 0.99
-2 -11 -7 0.66 0.72
-2 11 -7 0.85 1.03
-2 11 -7 1.24 1.17
-2 -11 -7 1.21 0.98
2 11 7 0.26 0.89
-2 -11 -7 1.4 0.93
-2 11 -7 0.37 0.77
-2 11 -7 1.19 0.84
-2 11 -7 0.99 0.94
-2 -11 -8 24.52 2.46
2 11 8 21.91 2.67
-2 11 -8 27.31 3.18
-2 11 -8 28.58 3.12
-2 -11 -8 25.39 2.63
-2 11 -8 28.71 2.81
-2 11 -8 23.49 2.62
-2 -11 -8 30.72 2.75
-2 -11 -9 14.4 1.7
-2 11 -9 16.42 1.78
-2 -11 -9 17.31 1.75
-2 11 -9 14.86 1.69
2 -12 -9 49.17 3.03
-2 -12 9 43.92 2.87
-2 12 9 49.05 3.17
2 -12 -9 49.53 3.03
-2 -12 9 50.57 2.92
-2 -12 9 48.42 2.86
2 12 -9 41.19 2.97
2 12 -9 40.09 2.95
2 -12 -8 25.63 2.65
-2 12 8 26.13 2.75
-2 12 8 30.24 3.7
2 12 -8 35.61 3.28
2 -12 -8 29.25 2.74
-2 -12 8 28.87 2.73
-2 12 7 35.57 4.26
-2 12 7 34.17 4.15
2 12 -7 33.39 3.7
-2 -12 7 33.36 3.34
-2 12 6 189.26 10.29
-2 -12 6 163.82 9.45
2 12 -6 163.47 9.1
-2 -12 6 176.56 8.65
2 12 -6 170.24 9.08
2 12 -5 460.26 16.65
-2 12 5 419.89 17.32
-2 -12 5 449.62 16.92
-2 -12 5 421.02 15.87
2 12 -5 403.52 16.71
-2 12 5 423.71 16.56
2 12 -5 411.25 16.6
-2 12 4 0.76 0.92
2 12 -4 1.53 0.93
-2 12 4 1.77 1
-2 12 4 2.85 1.43
2 12 -4 0.27 1.12
-2 12 4 0.65 0.76
-2 12 4 1.59 0.84
-2 12 3 1662.88 21.59
-2 12 3 1650.42 21.52
2 12 -3 1968.22 21.01
2 12 -3 1911.61 24.1
-2 -12 3 1699.56 19.81
-2 12 3 1853.08 23.88
-2 12 3 1740.86 22.75
-2 -12 3 1927.76 22.6
-2 12 3 1849.64 19.54
-2 12 3 1771.44 20.12
-2 12 3 1871.39 19.63
2 12 -2 67.09 3.87
-2 12 2 49.14 3.86
-2 12 2 49.9 3.85
-2 -12 2 59.26 3.88
2 12 -2 51.83 4.11
2 12 -2 63.67 4.46
2 12 -2 55.32 3.93
2 -12 -2 49.86 3.34
-2 12 2 56.78 3.73
2 -12 -2 57.81 3.53
-2 12 2 51.13 3.98
-2 -12 2 56.72 3.89
-2 12 2 61.4 4.44
-2 12 2 54.39 3.68
-2 12 2 63.43 3.91
-2 12 2 55.44 3.83
-2 -12 1 854.98 25.92
2 -12 -1 826.94 25.24
-2 12 1 835.57 25.71
2 -12 -1 848.3 25.25
-2 -12 1 816.05 25.73
-2 12 1 847.86 26.83
2 12 -1 887.06 25.43
-2 12 1 858.18 24.85
-2 -12 0 9.94 1.48
-2 12 0 11.3 1.54
-2 12 0 11.84 1.47
-2 12 0 11.76 1.87
-2 -12 0 10.87 1.52
2 12 0 10.94 1.36
2 12 0 13.17 1.47
-2 12 0 11.78 1.29
-2 -12 -1 605.92 19.12
-2 12 -1 617.59 18.99
2 12 1 643.51 19.78
-2 12 -1 603.03 18.95
-2 -12 -1 583.23 19.04
2 12 1 613.04 18.51
-2 12 -1 579.76 18.23
2 12 1 597.66 18.46
-2 12 -2 61.71 3.89
-2 -12 -2 69.08 3.86
2 12 2 71.89 4.62
-2 -12 -2 66.4 3.87
-2 12 -2 72.34 4.38
2 12 2 69.76 4.35
-2 -12 -2 60.36 3.85
-2 12 -2 60.36 4.22
-2 12 -2 73.22 4.47
-2 12 -2 70.85 4.41
-2 12 -2 50.79 3.94
2 12 2 70.73 4.63
-2 12 -2 68.34 4.12
2 12 2 71.08 3.85
-2 12 -2 72.7 4.29
-2 12 -2 56.5 3.6
-2 12 -2 61.9 3.71
-2 12 -3 549.65 18.8
-2 12 -3 575.27 18.93
-2 12 -3 571.03 19.02
-2 -12 -3 609.7 18.94
-2 -12 -3 603.14 19.22
2 12 3 588.81 19.62
2 12 3 612.58 20.26
-2 -12 -3 591.46 19.08
-2 12 -3 574.65 19.66
-2 12 -3 601.58 19.99
-2 -12 -3 577.62 19.04
2 12 3 612.42 20.61
-2 12 -3 595.5 19.67
2 12 3 614.79 19.4
2 12 3 609.25 19.29
-2 -12 -4 443.16 15.34
-2 -12 -4 462.76 15.7
-2 -12 -4 438.73 15.49
2 12 4 426.09 16.34
-2 12 -4 457.66 16.05
-2 -12 -4 461.58 15.66
2 12 4 478.56 17.66
-2 12 -4 426.02 16.22
-2 12 -4 448.03 16.73
2 12 4 454.6 16.28
2 12 4 451.13 16.13
-2 -12 -5 282.66 11.21
2 12 5 296.74 12.32
-2 12 -5 295.86 11.54
-2 -12 -5 285.29 11.1
-2 12 -5 282.61 12.57
-2 12 -5 290.25 12.32
2 12 5 270.07 12.94
2 12 5 289.39 12.43
-2 12 -5 261.51 11.13
-2 12 -5 259 11.06
-2 -12 -6 716.18 22.69
-2 12 -6 721.74 23.11
-2 12 -6 718.93 24.75
-2 12 -6 680.21 24
2 12 6 720.78 25.31
-2 -12 -6 700.75 22.88
2 12 6 721.97 24.05
-2 12 -6 665.36 22.77
-2 -12 -6 706.92 22.79
-2 12 -6 657.35 22.45
-2 12 -6 641.99 22.48
-2 12 -6 637.48 22.46
-2 12 -7 23.84 2.82
-2 -12 -7 23.68 2.63
-2 12 -7 23.9 3.03
-2 -12 -7 26.38 2.83
-2 12 -7 24.72 3.29
2 12 7 26.74 3.2
-2 -12 -7 21.39 2.53
-2 12 -7 19.98 2.36
-2 12 -7 17.08 2.29
-2 12 -7 19.29 2.38
-2 -12 -8 63.7 4.05
-2 12 -8 66.49 4.88
-2 -12 -8 66.41 4.26
-2 12 -8 69.24 4.8
-2 12 -8 64.35 4.21
-2 12 -8 70.7 4.42
-2 -12 -8 74.53 4.36
-2 -12 -9 53.72 3.14
-2 -12 -9 54.82 3.15
-2 12 -9 56.28 3.21
-2 12 -9 47.89 3.05
-2 13 9 0.12 0.54
2 -13 -9 0.21 0.5
-2 -13 9 0.31 0.49
-2 -13 9 0.37 0.6
-2 -13 9 -0.65 0.68
2 13 -9 0.11 0.53
2 13 -9 0.34 0.56
-2 13 8 78.2 4.7
-2 13 8 77.01 5.69
-2 -13 8 71.21 4.4
2 -13 -8 76.66 4.47
2 13 -8 71.53 4.7
-2 13 7 0.67 1.1
-2 13 7 0.63 0.89
-2 13 7 0.68 1.29
2 -13 -7 0.58 0.87
-2 -13 7 0.22 0.95
2 13 -7 -0.27 0.92
-2 13 6 349.95 15.36
2 13 -6 317.06 14.12
-2 -13 6 335.55 13.41
2 13 -5 267.58 11.67
-2 13 5 251.41 12.52
2 13 -5 251.42 12.04
-2 -13 5 263.7 11.33
-2 13 5 267.93 12.06
2 13 -5 254.25 11.93
-2 13 4 1.62 1.11
2 13 -4 3.41 1.17
-2 13 4 3.79 1.42
2 13 -4 3.15 1.33
-2 13 4 1.51 1.28
-2 13 4 3.09 1.41
-2 -13 4 3.16 1.32
-2 13 4 4.14 1.31
-2 13 3 225.09 8.23
2 13 -3 257.53 7.87
-2 13 3 206.86 7.93
2 13 -3 247.52 9.05
-2 -13 3 237.03 7.69
2 13 -3 247.54 8.16
-2 13 3 242.44 7.67
-2 13 3 236.51 8.83
-2 -13 3 245.48 8.28
-2 13 3 241.89 8.91
-2 13 3 262.07 7.75
-2 13 3 257.5 7.71
-2 13 3 240.93 7.89
-2 13 2 25.19 2.79
-2 13 2 24.5 2.8
2 13 -2 36.88 2.89
2 13 -2 31.5 3.29
-2 -13 2 29.83 2.78
2 -13 -2 30.78 2.59
2 13 -2 29.29 2.92
-2 13 2 30.37 2.79
-2 13 2 24.94 2.88
2 -13 -2 29.82 2.56
-2 -13 2 26.85 2.74
-2 13 2 26.38 3.07
-2 13 2 31.97 2.89
-2 13 2 27.77 2.84
-2 13 2 24.4 2.53
-2 13 2 27.6 2.72
-2 13 1 62.92 3.56
2 13 -1 63.75 3.83
2 13 -1 68.26 4.82
2 -13 -1 67.64 3.93
-2 -13 1 68.37 4.26
2 13 -1 71.89 4.61
-2 13 1 68.82 4.19
-2 13 1 77.27 5.06
-2 -13 1 61.4 3.99
-2 13 1 63.99 4.34
-2 13 1 69.35 4.41
-2 13 1 68.53 4.35
-2 13 1 70.05 4.37
-2 13 0 104.74 5.42
-2 13 0 110.86 5.89
-2 13 0 107.01 5.8
-2 13 0 107.24 5.81
-2 13 0 113.9 5.88
-2 13 0 111.45 5.39
2 13 0 120.97 6.42
-2 -13 0 114.88 5.69
2 13 0 117.95 6.09
-2 -13 0 107.56 5.31
-2 13 0 119.74 5.7
-2 13 0 101.95 5.39
-2 13 0 117.26 5.37
2 13 0 117.09 5.18
-2 -13 0 107.65 5.44
-2 13 0 119.29 6.33
-2 13 0 101.83 4.82
2 13 0 111.64 5.18
-2 13 -1 881.65 28.09
-2 13 -1 866.28 27.2
-2 13 -1 859.06 27.94
-2 13 -1 857.96 27.93
-2 13 -1 901.31 27.97
-2 13 -1 883.98 27.26
2 13 1 917.16 28.13
2 13 1 942 28.69
-2 -13 -1 907.37 27.53
-2 -13 -1 866.15 27.06
-2 13 -1 918.52 27.76
-2 13 -1 872.89 27.22
-2 13 -1 955.33 27.42
2 13 1 977.31 28.26
-2 13 -1 915.79 27.28
-2 -13 -1 886.68 27.33
2 13 1 937.17 26.8
-2 13 -1 911.66 26.52
2 13 1 919.68 26.9
-2 13 -1 880.15 27.78
-2 13 -2 880.43 26.09
-2 13 -2 861.42 26.03
-2 -13 -2 899.06 26.33
-2 13 -2 867.44 26.51
2 13 2 849.68 27.07
-2 -13 -2 866 26.61
2 13 2 912.29 27.87
-2 -13 -2 831.01 26.21
-2 13 -2 882.02 27.13
-2 13 -2 817.91 27.03
-2 13 -2 786.65 27.04
-2 13 -2 778.86 26.99
-2 13 -2 856.51 27.21
-2 13 -2 891.99 26.8
2 13 2 917.23 27.84
2 13 2 902.13 26.38
2 13 2 889.93 26.18
-2 13 -2 864.01 27.02
-2 13 -3 115.46 6.09
-2 13 -3 118.26 6.11
-2 13 -3 124.13 6.24
-2 -13 -3 138.94 6.28
2 13 3 121.53 6.58
2 13 3 127.25 7.03
-2 -13 -3 127.75 6.23
-2 -13 -3 123.55 6.28
-2 13 -3 119.44 6.53
-2 -13 -3 128.48 6.34
-2 13 -3 130.54 6.86
2 13 3 142.48 7.59
-2 13 -3 127.28 6.61
2 13 3 131.86 6.47
2 13 3 130.43 6.38
-2 13 -4 270.57 11.26
-2 13 -4 281.4 11.35
-2 -13 -4 297.83 11.34
-2 -13 -4 303.92 11.62
2 13 4 301.52 12.56
-2 -13 -4 306.69 11.79
-2 13 -4 296.23 11.83
-2 -13 -4 294.45 11.6
-2 13 -4 295.79 12.5
2 13 4 302.95 13.29
-2 13 -4 300.71 12.25
2 13 4 291.66 12.03
2 13 4 285.46 11.95
-2 13 -5 502.86 18.01
2 13 5 530.12 19.32
-2 -13 -5 511.4 18.03
-2 -13 -5 545.84 18.03
2 13 5 531.7 20.38
-2 13 -5 526.02 19.18
-2 13 -5 555.87 19.86
2 13 5 517.84 19.42
-2 13 -5 500.78 17.96
-2 13 -5 502.87 17.98
-2 13 -6 32.32 3.16
-2 -13 -6 29.87 2.97
-2 13 -6 25.76 3.38
2 13 6 28.62 3.85
-2 13 -6 32.07 3.57
-2 -13 -6 30.08 3.04
-2 13 -6 26.01 2.88
2 13 6 29.58 3.45
-2 13 -6 23.27 2.68
-2 13 -6 25.04 2.86
-2 13 -6 23.59 2.79
-2 13 -7 5.37 1.36
-2 -13 -7 6.15 1.48
-2 13 -7 5.25 1.58
-2 13 -7 4.54 1.46
-2 -13 -7 4.74 1.27
-2 -13 -7 3.7 1.16
2 13 7 5.84 1.67
-2 13 -7 6.6 1.4
-2 13 -7 5.19 1.34
-2 13 -7 6.65 1.52
-2 13 -7 5.17 1.36
-2 -13 -8 19.75 2.11
-2 13 -8 20.92 2.48
-2 -13 -8 21.26 2.28
-2 -13 -8 20.45 2.18
-2 13 -8 19.53 2.19
-2 13 -8 18.47 2.13
-2 13 -8 18.7 1.98
-2 13 -8 18.33 1.97
-2 14 8 1.13 0.77
-2 14 8 2.11 1.19
2 -14 -8 1.2 0.75
2 14 -8 0.55 0.69
-2 -14 8 1.54 0.79
-2 14 7 25.39 3.47
-2 14 7 22.13 2.63
-2 14 7 22.02 3.25
2 14 -7 22.98 2.94
2 -14 -7 23.52 2.57
-2 -14 7 22 2.58
-2 14 6 30.31 4.05
-2 14 6 27.77 2.99
2 14 -6 27.69 3.52
2 -14 -6 21.65 2.6
-2 -14 6 27.32 3.1
2 14 -5 163.02 8.59
2 14 -5 159.97 9.08
-2 -14 5 165.15 8.51
-2 14 5 163.89 7.91
-2 14 5 160.28 9.57
-2 -14 5 172.79 9.22
2 14 -5 157 8.99
2 14 -4 8.49 1.74
2 14 -4 7.16 1.88
-2 14 4 6.18 1.55
-2 14 4 6.73 1.96
-2 14 4 7.9 1.97
-2 -14 4 5.87 1.79
-2 14 4 7.11 1.65
-2 14 3 136.42 6.29
-2 14 3 152.83 6.29
-2 14 3 148.03 6.17
2 14 -3 136.48 5.94
2 14 -3 150.18 7.23
2 -14 -3 143.31 5.75
-2 -14 3 132.73 5.98
2 14 -3 145.57 6.59
-2 14 3 141.26 6.17
2 -14 -3 150.85 5.89
-2 14 3 145.86 7.17
-2 14 3 148.25 7.32
-2 -14 3 146.74 6.5
2 14 -3 156.19 6.34
-2 14 3 126.05 6.57
-2 14 3 132.06 6.79
-2 14 2 195.75 8.48
-2 14 2 180.54 8.26
-2 14 2 174.1 8.26
-2 14 2 169.89 8.36
2 14 -2 158.45 7.94
2 14 -2 182.76 9.05
-2 -14 2 163.36 7.98
2 -14 -2 174.14 7.74
2 14 -2 187.72 8.73
-2 14 2 180.2 8.22
2 -14 -2 188.34 7.9
-2 14 2 188.08 8.95
-2 14 2 186.62 9.22
-2 -14 2 189.67 8.35
2 14 -2 192.7 8.06
2 14 -1 0.46 0.6
-2 14 1 0.39 0.47
2 -14 -1 0.32 0.49
2 14 -1 -0.49 0.84
2 14 -1 -0.43 0.74
-2 -14 1 -0.19 0.51
-2 14 1 0.18 0.66
-2 14 1 0.49 0.94
-2 -14 1 1.23 0.84
-2 14 1 0.2 0.66
-2 14 1 0.6 0.72
-2 14 1 0.41 0.81
-2 14 1 -0.2 0.7
-2 14 0 54.73 4.07
-2 14 0 45.75 3.5
-2 14 0 47.7 3.92
-2 14 0 49.03 3.9
-2 14 0 48.63 3.86
-2 14 0 45.75 3.37
-2 -14 0 53.64 3.58
2 14 0 61 4.55
2 14 0 60.32 4.29
-2 -14 0 57.52 3.91
-2 14 0 58.16 3.84
-2 14 0 48.93 3.6
-2 14 0 53.45 3.5
-2 14 0 54.32 4.29
2 14 0 56.56 3.42
-2 -14 0 50.49 3.57
2 14 0 54.79 3.45
-2 14 0 51.03 3.18
-2 14 -1 38.26 3.11
-2 14 -1 40.28 3.53
-2 14 -1 47.6 3.81
-2 14 -1 34.42 3.32
-2 14 -1 35.61 3.42
-2 14 -1 38.69 3.14
2 14 1 41.91 3.58
2 14 1 42.69 3.87
-2 -14 -1 47.9 3.49
-2 -14 -1 42.42 3.19
-2 14 -1 38.95 3.32
-2 14 -1 37.43 3.06
-2 14 -1 41.16 3.17
-2 14 -1 43.43 3.23
-2 -14 -1 40.98 3.22
2 14 1 43.89 3.02
2 14 1 44.35 3.06
-2 14 -1 34.01 3.27
-2 14 -1 44.3 2.92
-2 14 -2 85.84 4.75
-2 14 -2 89.46 4.82
-2 14 -2 94.68 5.26
-2 -14 -2 89.8 5.04
2 14 2 99.42 5.79
2 14 2 96.87 6.07
-2 14 -2 97.19 5.62
-2 -14 -2 97.88 5.39
-2 14 -2 90.52 5.72
-2 14 -2 99.73 5.91
-2 14 -2 91.58 5.57
-2 14 -2 83.65 5.55
2 14 2 95.14 5.95
-2 14 -2 98.32 5.39
2 14 2 97.12 5.11
2 14 2 96.77 5.05
-2 14 -2 86.37 5.42
-2 14 -3 56.29 3.94
-2 14 -3 54.37 3.89
-2 -14 -3 64 4.14
-2 14 -3 77.19 4.61
-2 -14 -3 58.32 4.09
-2 -14 -3 59.46 4.22
-2 14 -3 54.05 4.3
2 14 3 62.86 5.03
-2 14 -3 65.56 4.56
2 14 3 63.88 4.35
2 14 3 62.29 4.23
-2 14 -4 233.29 9.86
-2 14 -4 216.88 9.68
-2 -14 -4 229.49 9.68
-2 14 -4 241.33 9.83
2 14 4 248.97 11.16
-2 -14 -4 241.72 9.98
-2 -14 -4 217.91 9.81
-2 14 -4 233.73 10.31
-2 -14 -4 232.53 9.97
-2 14 -4 253.85 11.08
2 14 4 236.98 11.61
-2 14 -4 242.51 10.69
2 14 4 228.84 10.46
2 14 4 229.94 10.33
-2 14 -5 38.35 3.56
-2 -14 -5 38.09 3.47
2 14 5 37.99 4.02
-2 -14 -5 45.88 3.65
2 14 5 39.47 4.56
-2 14 -5 39.55 3.9
-2 14 -5 37.79 3.97
2 14 5 42.6 4.21
-2 14 -5 38.48 3.52
-2 14 -5 36.64 3.46
-2 -14 -6 62.3 4.4
-2 14 -6 74.74 5.6
2 14 6 65.47 5.8
-2 14 -6 62.26 5.04
-2 -14 -6 66.78 4.72
2 14 6 67.13 5.26
-2 14 -6 61.04 4.42
-2 14 -6 61.69 4.43
-2 14 -6 52.78 4.24
-2 14 -6 60.81 4.45
-2 14 -7 11.31 1.79
-2 14 -7 11.9 2.14
-2 -14 -7 8.47 1.6
2 14 7 10.63 2.09
-2 -14 -7 10.74 1.78
-2 14 -7 12.27 1.76
-2 14 -7 10.96 1.8
-2 14 -7 12.25 1.86
-2 14 -7 8.51 1.58
-2 -14 -8 9.71 1.47
-2 -14 -8 8.54 1.36
-2 14 -8 12.12 1.83
-2 14 -8 11.43 1.57
-2 14 -8 7.62 1.26
-2 14 -8 9.74 1.52
-2 14 -8 11.07 1.45
2 -15 -8 38.33 2.78
2 15 -8 34.15 2.89
-2 -15 8 28.74 2.48
-2 15 8 34.45 2.72
-2 15 8 38.15 3.65
2 15 -8 29.19 2.78
2 15 -8 27.93 2.68
-2 15 7 1.59 1.26
-2 15 7 1.92 0.96
-2 15 7 3.75 1.57
2 -15 -7 2.13 0.93
2 15 -7 2.16 1.12
-2 -15 7 1.39 1
-2 15 6 87.48 6.66
-2 15 6 95.46 7.13
2 15 -6 85.03 6.18
2 -15 -6 93.72 5.43
-2 -15 6 85.77 5.7
2 -15 -5 462.33 16.68
-2 15 5 471.96 18.98
2 15 -5 450.71 17.99
2 -15 -5 473.34 16.14
2 -15 -5 465.31 16.79
-2 -15 5 451.93 17.12
2 15 -5 416.52 17.67
2 15 -4 15.55 2.39
2 -15 -4 16.58 2.32
2 15 -4 15.39 2.62
-2 15 4 15.87 2.46
2 -15 -4 19.36 2.42
-2 15 4 15.11 2.81
-2 -15 4 16.4 2.55
-2 15 4 21.01 3.17
-2 15 4 13.26 2.37
-2 15 3 119.34 6.21
-2 15 3 122.35 6.08
2 15 -3 133 6.12
2 -15 -3 120.56 5.57
2 15 -3 109.25 6.38
-2 -15 3 107.43 5.61
2 15 -3 117.2 6.12
-2 15 3 126.92 6.07
2 -15 -3 118.19 5.54
-2 15 3 116.9 6.68
-2 -15 3 118.74 5.97
-2 15 3 126.28 7.01
2 15 -3 131.97 6.02
2 15 -2 215.43 9.69
2 15 -2 232.43 10.83
2 -15 -2 231.93 9.45
2 15 -2 227.11 10.3
-2 -15 2 224.77 9.86
-2 15 2 232.13 10.01
-2 15 2 219.43 9.81
-2 15 2 199.14 9.85
-2 15 2 231.18 10.04
-2 15 2 223.77 9.76
-2 15 2 211.91 10.59
-2 -15 2 225.11 9.7
2 15 -2 232.81 9.45
2 15 -1 1061.26 31.21
2 15 -1 988.46 32.99
-2 -15 1 1044.3 31.98
2 15 -1 992.48 32.35
-2 15 1 1040.35 32.21
-2 15 1 1052.4 32.33
-2 15 1 1044.56 32.28
-2 15 1 1011.18 31.74
-2 15 1 1064.78 33.26
2 15 -1 1076.81 30.96
-2 -15 1 978.91 31.29
-2 15 1 1038.27 32.39
-2 15 0 219.63 9.88
-2 15 0 210.88 9.15
-2 15 0 220.42 9.95
-2 15 0 238 10.05
-2 15 0 206.29 9.75
-2 15 0 194.23 8.8
2 15 0 223.47 10.48
-2 -15 0 224.54 9.55
2 15 0 237.41 10.2
-2 15 0 221.36 9.29
-2 15 0 220.55 9.3
-2 -15 0 210.35 9.07
2 15 0 229.13 8.77
-2 15 0 235.9 10.54
-2 15 0 211.08 9.6
2 15 0 243.32 9.07
-2 15 0 238.62 8.68
-2 15 -1 196.1 8.5
-2 15 -1 205.25 9.45
-2 15 -1 188.12 9.26
-2 15 -1 195.89 9.34
-2 15 -1 182.63 8.98
-2 15 -1 190.3 8.45
2 15 1 200.71 9.31
-2 -15 -1 195.4 8.72
2 15 1 194.59 9.59
-2 15 -1 202.38 8.94
-2 -15 -1 203.34 8.53
-2 15 -1 183.44 8.35
-2 15 -1 204.97 8.55
-2 -15 -1 200.07 8.61
2 15 1 197.26 8.14
-2 15 -1 213.41 9.27
2 15 1 202.51 8.13
-2 15 -2 213.45 8.51
-2 15 -2 206.6 8.43
-2 15 -2 202.91 8.92
2 15 2 210.09 9.62
2 15 2 215.28 10.16
-2 -15 -2 214.83 8.92
-2 15 -2 209.11 9.37
-2 -15 -2 211.12 9.23
-2 15 -2 194.57 9.6
-2 15 -2 208.24 9.5
-2 15 -2 191.72 9.55
-2 15 -2 199.3 9.52
2 15 2 217.12 10.06
-2 15 -2 195.94 8.87
2 15 2 209.09 8.79
-2 15 -2 183.63 9.08
2 15 2 206.66 8.63
-2 15 -3 4.25 1.17
-2 15 -3 4.97 1.28
-2 15 -3 5.83 1.48
-2 -15 -3 4.83 1.19
-2 -15 -3 6.9 1.48
2 15 3 5.63 1.64
-2 -15 -3 6.13 1.42
-2 15 -3 8.43 1.72
-2 15 -3 5.64 1.49
2 15 3 5.69 1.71
2 15 3 6.38 1.42
2 15 3 4.91 1.31
-2 15 -4 170.51 8.16
-2 15 -4 167.56 8.14
-2 -15 -4 185.57 8.29
-2 15 -4 171.29 8.09
2 15 4 184.44 9.51
-2 -15 -4 194.96 8.59
-2 -15 -4 174.52 8.46
-2 15 -4 173.56 8.59
2 15 4 175.49 9.84
-2 15 -4 169.81 8.72
2 15 4 174.26 8.83
2 15 4 166.31 8.64
-2 -15 -5 373.63 14.43
2 15 5 410.37 16.07
-2 -15 -5 398.78 14.39
2 15 5 388.96 16.76
-2 15 -5 387.33 15.34
-2 15 -5 365.61 14.38
-2 15 -5 370.39 14.26
-2 15 -5 378.11 14.38
-2 -15 -6 20.93 2.55
2 15 6 17.83 2.72
-2 -15 -6 19.07 2.39
-2 15 -6 22.29 2.95
2 15 6 19.72 3.36
-2 15 -6 15.93 2.27
-2 15 -6 18.9 2.44
-2 15 -6 15.38 2.23
-2 15 -7 11.28 2.06
2 15 7 5.42 1.76
-2 15 -7 8.4 1.54
-2 15 -7 8.4 1.51
-2 15 -7 8.6 1.57
-2 15 -7 10.05 1.68
-2 -15 -7 9.97 1.69
-2 -15 -7 10.36 1.71
-2 -15 -8 36.32 2.74
-2 15 -8 39.58 2.71
-2 15 -8 43.09 2.89
-2 15 -8 42.4 2.78
-2 -15 -8 41.46 2.91
-2 -16 8 6.87 1.11
-2 -16 8 7.34 1.16
-2 16 8 8.08 1.52
2 -16 -8 7.16 1.19
2 16 -8 6.16 1.28
-2 -16 8 5.44 1.05
2 -16 -7 0.99 0.72
2 16 -7 1.33 1
-2 -16 7 1.3 0.81
-2 16 7 1.46 0.96
-2 16 6 204.72 10.98
-2 16 6 203.99 10.65
2 -16 -6 207.45 8.84
2 16 -6 188.61 9.75
-2 -16 6 194.9 9.25
-2 16 5 101.15 7.48
2 16 -5 101.72 6.92
-2 -16 5 109.74 6.71
2 16 -4 39.54 3.74
2 -16 -4 40.01 3.6
2 16 -4 35.36 4.01
2 16 -4 38.43 3.82
-2 16 4 33.8 3.59
2 -16 -4 40.24 3.57
-2 16 4 38.98 4.39
-2 16 4 35.34 4.23
-2 16 4 45.04 4.12
-2 16 4 33.05 3.71
-2 16 3 17.93 2.4
-2 16 3 20.61 2.8
-2 16 3 19.83 2.81
2 16 -3 16.13 2.37
-2 -16 3 23.02 2.78
2 16 -3 26.09 3.12
2 -16 -3 19.35 2.42
-2 16 3 16.73 2.39
-2 16 3 19.89 2.43
2 -16 -3 19.12 2.36
-2 16 3 18.12 2.93
-2 16 3 20.14 3.13
2 16 -3 21.22 2.56
2 16 -2 24.14 2.89
-2 -16 2 26.67 2.95
2 16 -2 22.08 2.95
2 -16 -2 26.14 2.74
-2 16 2 27.97 3.13
-2 16 2 26.31 3.06
-2 16 2 25.83 3.09
-2 16 2 24.39 2.86
-2 16 2 28.58 3.57
2 16 -2 28.63 2.84
-2 16 1 2.85 1.16
2 16 -1 2.73 1.09
-2 -16 1 2.49 0.96
2 16 -1 1.77 1.12
2 16 -1 3.65 1.28
-2 16 1 2.97 1.18
-2 16 1 4.71 1.41
-2 16 1 3.29 1.24
-2 16 1 3.9 1.36
-2 16 1 3.68 1.21
-2 16 1 3.06 1.12
-2 16 1 3.55 1.49
2 16 -1 4.29 1.14
2 16 -1 3.06 1.03
-2 16 0 536.19 19.23
-2 16 0 484.5 18.07
-2 16 0 524.56 19.16
-2 16 0 545.91 19.3
-2 16 0 557.47 19.27
-2 16 0 511.35 17.86
2 16 0 548.8 19.48
-2 -16 0 533.28 18.71
2 16 0 535.36 19.88
-2 16 0 517.96 18.29
-2 16 0 483.25 18.06
-2 16 0 546.81 19.78
-2 16 0 565.09 17.54
-2 16 0 508.6 18.68
2 16 0 599.96 18.13
2 16 0 558.41 17.72
-2 16 -1 3.27 1.26
-2 16 -1 3.7 1.39
-2 16 -1 2.65 1.27
-2 16 -1 2.61 1.18
-2 16 -1 4.53 1.26
-2 16 -1 1.55 0.97
2 16 1 2.56 1.25
-2 -16 -1 2.08 0.88
-2 -16 -1 4.15 1.24
2 16 1 2.89 1.34
-2 16 -1 9.13 1.62
-2 16 -1 3.42 1.08
2 16 1 2.82 0.93
-2 16 -1 1.58 0.99
2 16 1 1.39 0.81
-2 16 -1 8.12 1.6
-2 16 -2 18.42 2.36
2 16 2 22.65 3.11
2 16 2 15.22 2.55
-2 -16 -2 14.74 2.17
-2 -16 -2 18.01 2.27
-2 16 -2 21.55 2.79
-2 16 -2 31.36 3.39
-2 16 -2 30.64 3.38
-2 16 -2 21.54 2.82
2 16 2 19.88 2.9
-2 16 -2 23.12 2.64
2 16 2 21.74 2.43
2 16 2 17.37 2.16
-2 16 -2 17.82 2.5
-2 16 -3 25.25 2.65
-2 16 -3 23.07 2.57
-2 16 -3 25.56 2.81
2 16 3 24.83 3.32
-2 -16 -3 27.34 2.96
-2 -16 -3 19.75 2.55
-2 16 -3 26.56 3.14
2 16 3 25.9 3.43
-2 16 -3 22.8 2.78
2 16 3 22.07 2.71
2 16 3 25.3 2.81
-2 16 -4 7.35 1.7
-2 16 -4 5.86 1.48
-2 16 -4 7.77 1.67
-2 -16 -4 9.09 1.67
-2 -16 -4 11.98 2.02
2 16 4 9.3 2.23
-2 -16 -4 5.99 1.55
-2 16 -4 6.14 1.65
-2 16 -4 8.25 1.86
2 16 4 10.65 2.49
2 16 4 11.68 2.21
2 16 4 9.1 1.9
2 16 5 72.03 5.72
-2 -16 -5 73.95 5.01
-2 -16 -5 76.87 4.96
2 16 5 73.15 6.26
-2 16 -5 74.23 5.42
-2 16 -5 65.9 4.79
-2 16 -5 70.8 4.86
-2 16 -5 63.86 4.63
-2 -16 -6 492.17 17.06
2 16 6 496.26 18.37
-2 -16 -6 482.92 16.73
2 16 6 487.41 19.37
-2 16 -6 466.97 17.57
-2 16 -6 452.15 16.59
-2 16 -6 480.78 16.85
-2 16 -6 471.04 16.75
-2 -16 -7 74.64 4.47
-2 -16 -7 67 4.21
-2 16 -7 70.89 4.72
2 16 7 65.12 5.27
-2 16 -7 66.67 4.09
-2 16 -7 69.87 4.3
-2 16 -7 63.69 4.13
-2 16 -8 0.11 0.48
-2 16 -8 0.21 0.53
-2 -16 -8 0.35 0.49
-2 -16 -8 0.12 0.5
-2 -17 8 11.94 1.28
-2 -17 8 10.03 1.2
2 17 -8 12.07 1.56
2 17 -8 12.67 1.58
-2 17 8 11.73 1.63
2 -17 -8 12.28 1.41
-2 -17 8 10.52 1.3
2 17 -7 67.29 4.48
2 17 -7 68.53 4.45
-2 -17 7 58.76 4
2 -17 -7 72.88 4.16
2 17 -7 60.67 4.35
-2 17 7 74.68 5.43
-2 17 7 69.48 4.78
-2 17 6 82.55 6.56
-2 17 6 86.6 6.42
-2 17 6 95.08 6.11
2 -17 -6 85.11 4.99
2 17 -6 82.15 5.75
-2 -17 6 78.46 5.3
-2 17 5 16.92 3.07
-2 -17 5 18.57 2.65
2 17 -5 16.91 2.74
-2 17 5 14.73 2.53
2 17 -4 107.82 7.27
2 -17 -4 127.39 6.93
-2 17 4 104.68 6.78
2 -17 -4 121.49 6.77
-2 17 4 117.37 7.95
-2 17 4 116.3 7.9
-2 17 4 119.06 7.28
-2 17 3 19 2.51
-2 17 3 30.65 3.38
2 17 -3 19.07 2.65
-2 -17 3 21.59 2.74
2 17 -3 20.83 2.88
2 -17 -3 23.02 2.7
-2 17 3 23.6 2.9
-2 17 3 23.1 2.72
-2 17 3 23.08 3.24
-2 17 3 26.38 3.59
2 17 -3 30.72 3.08
-2 17 2 -0.45 0.91
2 17 -2 0.25 0.91
-2 -17 2 0.25 0.72
2 17 -2 0.29 0.99
-2 17 2 -0.26 0.91
-2 17 2 0.27 0.89
-2 17 2 -0.26 1.04
-2 17 2 0.28 0.81
-2 17 2 1.48 0.94
-2 17 2 0.22 0.77
-2 17 2 -0.34 1.04
2 17 -2 -0.42 0.65
-2 17 1 37.63 3.84
-2 17 1 39.02 3.59
2 17 -1 38.03 3.68
2 17 -1 31.02 3.8
-2 -17 1 37.11 3.58
2 17 -1 33.08 3.73
-2 17 1 36.87 3.85
-2 17 1 38.02 3.84
-2 17 1 39.68 3.85
-2 17 1 35.51 3.49
-2 17 1 38.72 3.54
2 17 -1 40.57 3.22
-2 17 1 39.53 4.23
2 17 -1 37.91 3.3
-2 17 0 0.86 0.81
-2 17 0 0.28 1.01
-2 17 0 0.56 1.01
-2 17 0 0.56 1.01
-2 17 0 4.55 1.46
-2 17 0 0.2 0.81
-2 -17 0 0.48 0.69
2 17 0 0.31 1.09
2 17 0 0.56 1.01
-2 17 0 1.5 0.97
-2 17 0 0.88 0.93
-2 17 0 0.91 1.24
-2 17 0 -0.49 0.88
2 17 0 2.23 0.95
2 17 0 0.17 0.68
-2 17 -1 121.91 7.49
-2 17 -1 117.79 7.18
-2 17 -1 115.39 7.3
-2 17 -1 117.77 6.47
2 17 1 127.5 7.86
-2 -17 -1 135.32 7.16
-2 17 -1 122.28 6.9
-2 -17 -1 120.82 6.48
2 17 1 126.86 7.44
-2 17 -1 117.64 6.5
-2 17 -1 127.36 6.62
2 17 1 124.09 6.25
2 17 1 126.65 6.41
-2 17 -1 127.31 7.13
-2 17 -1 120.07 6.52
-2 17 -1 123.11 7.42
-2 17 -2 10.31 1.9
2 17 2 9.83 2.19
2 17 2 11.35 2.22
-2 -17 -2 12.43 1.98
-2 -17 -2 8.89 1.79
-2 17 -2 8.42 2.15
-2 17 -2 12.89 2.47
-2 17 -2 10.57 2.01
-2 17 -2 10.98 2.22
-2 17 -2 12.38 1.99
2 17 2 9.58 2.12
2 17 2 12.47 1.97
-2 17 -2 11.28 2.04
2 17 2 13.64 2.01
-2 17 -3 -0.19 0.71
-2 17 -3 0.2 0.77
-2 17 -3 1.34 1
-2 -17 -3 -0.25 0.85
2 17 3 0.32 0.99
-2 -17 -3 0.44 0.84
-2 17 -3 0.26 1.02
-2 17 -3 0.48 0.75
2 17 3 0.68 1.04
2 17 3 0.97 1
2 17 3 0.23 0.67
2 17 4 370.8 15.82
-2 -17 -4 364.14 14.14
-2 17 -4 381.94 14.17
2 17 4 391.36 16.63
-2 17 -4 371.88 14.76
-2 17 -4 356.97 14.51
-2 17 -4 380.18 14.04
-2 17 -4 360.88 13.86
2 17 5 3.35 1.63
-2 17 -5 1.83 1.18
-2 17 -5 2.55 1.18
-2 17 -5 2.13 1.09
-2 17 -5 1.58 1.1
2 17 5 1.22 1.34
-2 -17 -5 2.7 1.09
-2 -17 -5 2.25 1.18
-2 -17 -6 30.26 2.98
-2 -17 -6 28.74 2.82
2 17 6 37.07 4.25
-2 17 -6 29.76 3.2
-2 17 -6 29.2 2.9
-2 17 -6 29.13 2.86
-2 17 -6 27.69 2.82
-2 -17 -7 13.49 1.8
-2 -17 -7 14.62 1.82
-2 17 -7 13.29 1.9
2 17 7 15.92 2.52
-2 17 -7 16.99 1.94
-2 17 -7 13.91 1.82
-2 17 -7 12.55 1.66
2 18 -7 26.12 2.54
2 18 -7 26.99 2.59
2 -18 -7 26.44 2.31
2 18 -7 30.73 2.77
-2 -18 7 23.29 2.32
-2 18 7 27.2 3.06
-2 18 7 25.89 2.78
2 18 -6 156.46 7.54
2 18 -6 155.96 7.54
2 18 -6 147.56 7.73
-2 -18 6 132.62 7.09
-2 18 6 157.1 8.62
-2 18 6 139.26 7.73
-2 18 6 147.53 8.74
2 18 -5 12.81 2.37
-2 -18 5 19.57 2.69
-2 18 5 16.68 2.7
-2 18 5 16.92 3.1
-2 -18 4 35.73 3.73
-2 18 4 39.42 4.55
-2 18 4 42.79 4.72
-2 18 4 36.89 3.97
-2 18 3 60.65 4.69
-2 18 3 68.79 5.44
2 18 -3 66.35 5.12
-2 -18 3 62.21 4.96
2 18 -3 64.34 5.33
-2 18 3 70.04 5.32
-2 18 3 64.59 4.84
-2 18 3 79.79 6.18
-2 18 3 74.77 6.21
2 18 -3 74.85 5.1
-2 18 2 48.25 4.57
-2 18 2 42.97 3.89
2 18 -2 50.16 4.41
-2 -18 2 37.55 3.79
2 18 -2 43.04 4.31
-2 18 2 51.51 4.63
-2 18 2 45.51 4.36
-2 18 2 48.81 4.46
-2 18 2 42.22 3.98
-2 18 2 42.17 3.88
-2 18 2 47.95 4.96
2 18 -2 55.7 3.95
2 18 -2 54.17 4.14
-2 18 1 37.36 3.99
-2 18 1 32.68 3.37
2 18 -1 33.96 3.63
2 18 -1 37.96 4.31
-2 -18 1 36.14 3.62
2 18 -1 39.58 4.16
-2 18 1 38.01 3.97
-2 18 1 40.23 4.02
-2 18 1 43.99 4.22
-2 18 1 32.42 3.44
-2 18 1 33.5 3.4
-2 18 1 39.66 4.33
2 18 -1 38.28 3.21
2 18 -1 37.5 3.39
-2 18 0 263.31 11.16
-2 18 0 270.06 12.28
2 18 0 265.06 11.55
-2 18 0 271.36 10.92
2 18 0 247.92 12.4
-2 -18 0 257.05 11.46
2 18 0 249.78 11.96
-2 18 0 260.94 12.07
-2 18 0 279.14 12.18
-2 18 0 291.98 12.57
-2 18 0 256.06 11.06
-2 18 0 277.8 12.67
-2 18 0 240.58 11.45
2 18 0 255.75 10.39
2 18 0 273.29 10.81
-2 18 -1 27.86 3.38
-2 18 -1 22.6 3.18
-2 18 -1 27.02 3.45
-2 18 -1 21.97 2.68
2 18 1 23.29 2.89
2 18 1 24.57 3.53
-2 18 -1 25.76 3.08
-2 -18 -1 23.39 2.88
2 18 1 24.3 3.25
-2 18 -1 23.45 2.76
2 18 1 22.95 2.6
-2 18 -1 23.19 3.06
2 18 1 25.67 2.68
-2 18 -1 22.81 3.15
-2 18 -1 19.39 2.55
-2 18 -2 2.75 1.3
-2 -18 -2 2.3 1.22
2 18 2 1.01 1.16
2 18 2 0.88 1.11
-2 -18 -2 1.77 0.97
-2 18 -2 1.28 1.21
-2 18 -2 -0.32 0.99
-2 18 -2 0.81 1.07
-2 18 -2 0.3 1.03
-2 18 -2 0.46 0.71
2 18 2 0.67 0.89
-2 18 -2 1.51 1.1
2 18 2 0.86 0.78
2 18 3 3.36 1.61
-2 -18 -3 5.4 1.49
-2 -18 -3 3.64 1.35
-2 18 -3 5.28 1.49
-2 18 -3 4.18 1.43
2 18 3 4.53 1.83
-2 18 -3 9.65 2.14
-2 18 -3 6.34 1.43
-2 18 -3 7.11 1.46
2 18 4 2.94 1.64
-2 -18 -4 4.13 1.28
-2 18 -4 3.46 1.28
2 18 4 4.44 1.76
-2 18 -4 3.57 1.43
-2 18 -4 5.81 1.59
-2 18 -4 3.33 1.19
-2 18 -4 3.32 1.18
-2 18 -5 13.91 2.29
2 18 5 16.4 3.04
-2 18 -5 17.93 2.32
-2 18 -5 16.05 2.18
-2 18 -5 14.97 2.26
-2 18 -5 15.05 2.31
2 18 5 14.11 2.58
-2 -18 -5 16.68 2.29
-2 -18 -6 16.82 2.2
-2 -18 -6 21.48 2.32
-2 18 -6 17.85 2.41
-2 18 -6 17.18 2.13
-2 18 -6 16.6 2.15
-2 18 -6 18.26 2.23
-2 -18 -7 63.26 3.84
-2 18 -7 63.74 3.67
-2 18 -7 71.09 3.91
-2 18 -7 65.84 3.83
-2 -18 -7 66.4 3.8
-2 -19 7 132.03 6.02
2 19 -7 150.54 6.52
2 19 -7 153.83 6.44
2 19 -7 148.67 6.37
-2 19 7 139.45 6.71
-2 19 7 137.51 6.82
2 19 -6 10.24 1.84
2 19 -6 9.12 1.64
2 19 -6 10.13 1.85
-2 -19 6 11.43 1.84
-2 19 6 7.48 1.98
-2 19 6 13.35 2.18
-2 19 6 13 2.45
-2 -19 5 201.84 9.64
-2 19 5 219.14 10.42
-2 19 5 225.58 11.48
-2 -19 4 55.39 4.69
-2 19 4 51.9 5.17
-2 19 4 59.11 5.52
-2 19 4 57.22 5
2 19 -3 4 1.43
2 19 -3 3.97 1.57
-2 19 3 5.43 1.72
-2 19 3 6.02 1.9
-2 19 3 4.55 1.39
-2 19 3 5.25 1.97
-2 19 3 3.58 1.36
-2 19 2 115.64 6.82
-2 19 2 115.72 7.59
2 19 -2 121.54 7.39
-2 -19 2 115.27 7.1
2 19 -2 114.01 7.55
-2 19 2 127.93 7.76
-2 19 2 131.29 7.47
-2 19 2 120.98 6.96
-2 19 2 136.15 8.61
2 19 -2 132.52 7.01
-2 19 1 51.48 4.95
-2 19 1 55.1 4.5
2 19 -1 59.66 4.93
2 19 -1 60.77 5.26
2 19 -1 55.71 5.38
-2 -19 1 56.17 4.73
-2 19 1 67.14 5.44
-2 19 1 62.68 5.23
-2 19 1 72.15 5.59
-2 19 1 57.15 4.66
-2 19 1 53.09 4.44
-2 19 1 54.81 5.36
2 19 -1 59.05 4.18
2 19 -1 55.56 4.28
-2 19 1 55.64 4.83
-2 19 0 1.92 1.08
-2 19 0 3.04 1.19
2 19 0 1.33 1.09
-2 -19 0 2.16 1.18
2 19 0 1.78 1.35
2 19 0 2.84 1.47
-2 19 0 4.46 1.67
-2 19 0 3.8 1.66
-2 19 0 3.98 1.61
-2 19 0 3.81 1.52
-2 19 0 1.92 1.18
-2 19 0 3.71 1.65
2 19 0 1.7 0.9
-2 19 0 4.67 1.59
2 19 0 4.13 1.22
-2 19 -1 5.28 1.52
-2 19 -1 8.34 2.04
-2 19 -1 6.87 2.06
-2 19 -1 9.52 2.28
-2 19 -1 8.26 1.79
2 19 1 7.33 1.78
-2 -19 -1 9.64 1.95
-2 19 -1 4.93 1.51
2 19 1 5.67 1.91
2 19 1 7.78 1.94
-2 19 -1 8.07 1.83
2 19 1 10.12 1.82
2 19 1 8 1.61
-2 19 -1 7.81 1.9
2 19 2 122.82 8.14
-2 -19 -2 124.04 7.26
2 19 2 124.35 7.7
-2 -19 -2 133.14 7.02
-2 19 -2 115.93 7.24
-2 19 -2 125.89 7.8
-2 19 -2 134.64 7.15
-2 19 -2 129.47 7.02
-2 19 -2 110.35 7.02
2 19 3 238 11.83
-2 19 -3 222.79 10.2
-2 19 -3 212.37 9.83
-2 19 -3 204.83 10.22
2 19 3 233.05 11.28
-2 -19 -3 222.61 9.93
2 19 3 221.13 11.49
-2 19 -4 11.16 2.09
2 19 4 11.69 2.48
-2 -19 -4 13.82 2.17
-2 19 -4 11.51 1.95
-2 19 -4 14.58 2.29
2 19 4 22 3.47
2 19 4 11 2.59
-2 19 -4 13.27 2.01
-2 19 -4 11.62 1.88
-2 19 -5 0.7 0.84
2 19 5 0.35 0.94
-2 -19 -5 -0.21 0.83
-2 19 -5 0.57 0.81
-2 19 -5 -0.19 0.72
-2 19 -5 -0.4 0.79
-2 19 -5 0.41 0.82
2 19 6 64.25 5.4
-2 19 -6 66.21 4.52
-2 -19 -6 73.33 4.46
-2 19 -6 70.98 4.27
-2 19 -6 68.05 4.22
-2 19 -6 72 4.3
-2 -19 -7 85.11 4.34
-2 19 -7 84.16 4.12
-2 19 -7 90.14 4.32
-2 19 -7 86.1 4.26
-2 -20 7 0.65 0.52
-2 20 7 0.61 0.69
-2 20 7 0.58 0.65
2 20 -7 0.11 0.53
2 20 -7 0.22 0.54
-2 -20 6 0.85 0.76
-2 20 6 2.09 1.02
-2 20 6 0.22 0.8
-2 -20 5 3.32 1.19
-2 20 5 4.39 1.55
-2 20 5 2.18 1.2
-2 20 5 2.89 1.36
-2 -20 4 181.22 8.99
-2 20 4 183.62 10.06
-2 20 4 187.29 10.34
-2 20 4 163.8 9.28
-2 20 4 173.45 9.23
2 20 -3 9.31 2.03
2 20 -3 13.13 2.49
-2 20 3 9.96 2.26
-2 20 3 7.02 1.96
-2 20 3 6.24 1.61
-2 20 3 11.76 2.7
-2 20 3 6.94 1.67
-2 20 2 221.14 10.33
-2 20 2 221.83 11.38
2 20 -2 233.21 10.92
2 20 -2 226.84 11.29
-2 20 2 234.38 11.31
-2 20 2 220.43 10.33
-2 20 2 249.84 12.48
-2 20 2 227.16 10.92
-2 20 1 46.13 4.14
-2 20 1 42.68 4.51
2 20 -1 40.74 4.09
2 20 -1 38.66 4.32
-2 20 1 47.36 4.66
-2 20 1 41.76 4.38
-2 20 1 38 4.26
-2 20 1 37.7 3.75
-2 20 1 47.87 5.01
-2 20 1 41.4 4.17
-2 20 0 1.98 1.3
-2 20 0 1.33 1.41
-2 20 0 0.96 1.21
-2 20 0 0.33 1.19
2 20 0 1.47 1.45
2 20 0 1.63 1.29
2 20 0 1.37 1.2
-2 20 0 1.33 1
-2 20 0 0.99 0.94
-2 20 0 3.21 1.27
-2 20 0 0.28 0.88
-2 20 -1 22.03 3.27
-2 20 -1 17.55 2.97
-2 20 -1 14.85 2.61
-2 20 -1 22.63 3.34
2 20 1 19.7 3.28
2 20 1 22.09 3.31
2 20 1 18.82 2.74
-2 20 -1 17.52 2.53
-2 20 -1 19.81 2.64
-2 20 -1 22.07 2.79
-2 20 -1 21.54 3
-2 -20 -2 93.92 5.78
2 20 2 82.95 6.3
-2 20 -2 94.69 6.41
-2 20 -2 98.83 6.81
-2 20 -2 104.62 6.15
-2 20 -2 87.79 6.03
2 20 3 4.8 1.92
-2 -20 -3 7.5 1.66
-2 20 -3 4.56 1.64
-2 20 -3 8.42 1.81
2 20 3 4.56 1.81
2 20 3 7.36 2.33
-2 20 -3 8.91 1.84
-2 20 -4 2.88 1.05
2 20 4 0.94 1.14
-2 -20 -4 2.18 1.07
-2 20 -4 1.91 1.08
2 20 4 2.38 1.38
-2 20 -4 0.94 0.92
2 20 4 0.71 1.4
2 20 4 0.36 1.24
-2 20 -4 2.67 1.04
-2 20 -4 0.76 0.81
-2 20 -5 8.25 1.74
2 20 5 5.91 1.77
-2 20 -5 7.85 1.62
2 20 5 7.01 1.8
-2 20 -5 5.17 1.32
-2 20 -5 6.48 1.39
-2 20 -5 6.5 1.34
-2 -20 -5 6.82 1.5
-2 20 -6 5.95 1.31
2 20 6 7.8 1.89
-2 -20 -6 5.94 1.25
-2 20 -6 8.53 1.41
-2 20 -6 6.71 1.27
-2 20 -6 6.12 1.2
-2 -21 6 6.1 1.18
-2 -21 6 7.82 1.18
-2 21 6 6.42 1.42
-2 21 6 7.66 1.57
-2 21 5 33.79 3.4
-2 21 5 30.92 3.4
-2 -21 5 33.51 3.11
2 21 -4 1.53 0.99
-2 -21 4 1.69 1.12
-2 21 4 4.11 1.7
-2 21 4 2.21 1.35
-2 21 4 3.76 1.79
-2 21 4 0.47 0.89
-2 21 3 22.41 2.79
2 21 -3 22.98 2.96
2 21 -3 24.7 3.33
-2 21 3 23.73 3.25
-2 21 3 21.93 3.27
-2 21 3 26.93 3.02
-2 21 3 23.02 3.64
-2 21 3 26.39 3.23
-2 21 2 18.43 2.63
2 21 -2 17.19 2.67
2 21 -2 18.25 2.91
-2 21 2 19.13 2.95
-2 21 2 18.86 3.03
-2 21 2 18 2.66
-2 21 2 25.9 3.8
-2 21 2 18.92 2.84
-2 21 1 12.15 2.17
2 21 -1 13.5 2.43
2 21 -1 10.21 2.36
-2 21 1 14.61 2.69
-2 21 1 17.17 2.94
-2 21 1 12.03 2.5
-2 21 1 13.79 2.72
-2 21 1 12.71 2.23
-2 21 1 17.91 3.2
-2 21 1 9.5 2.12
-2 21 0 35.11 3.35
2 21 0 35.08 3.75
2 21 0 29.37 3.96
2 21 0 35.59 4.06
-2 21 0 30.68 3.81
-2 21 0 37.78 4.2
-2 21 0 38.56 4.27
-2 21 0 31.38 3.4
-2 21 0 30.57 3.61
-2 21 0 32.73 3.46
-2 21 0 36.48 4.16
-2 21 -1 110.44 6.53
-2 21 -1 107 6.94
-2 21 -1 105.45 7.24
-2 21 -1 113.22 7.68
-2 21 -1 115.32 7.78
2 21 1 115.77 7.96
2 21 1 105.94 7.32
-2 21 -1 104.75 6.36
2 21 1 114.3 6.85
-2 21 -1 108.87 6.49
2 21 1 129.21 8.6
-2 21 -1 117.73 7.14
-2 21 -2 185.49 8.89
-2 21 -2 172.23 9.23
2 21 2 200.76 10.71
2 21 2 185.39 9.81
2 21 2 203.31 11.29
-2 21 -2 181.86 9.21
2 21 3 16.58 83.45
-2 -21 -3 23.52 2.73
-2 21 -3 18.39 2.68
2 21 3 23.94 3.71
-2 21 -3 18.96 2.54
-2 -21 -4 33.53 3.14
-2 21 -4 33.92 3.34
2 21 4 33.26 4.07
-2 21 -4 34.32 3.29
2 21 4 30.78 3.93
-2 21 -4 34.98 3.12
-2 21 -5 16.41 2.16
2 21 5 16.11 2.7
-2 -21 -5 14.55 1.96
-2 21 -5 13.11 1.78
-2 21 -5 14.91 1.91
-2 21 -5 12.96 1.82
-2 -21 -6 21.47 2.08
-2 21 -6 21.15 1.96
-2 21 -6 23.81 2.08
-2 21 -6 22.53 2.04
-2 -22 6 7.9 1.22
-2 -22 6 6.53 1
-2 22 6 7.18 1.35
-2 22 6 8.01 1.48
2 22 -6 8.89 1.33
-2 22 5 56.27 4.23
-2 22 5 56.79 4.4
-2 -22 5 52.22 3.72
-2 22 4 31.54 3.53
2 22 -4 25.88 2.81
-2 -22 4 26.16 2.91
-2 22 4 25.23 2.85
-2 22 4 27.52 3.64
-2 22 4 27.17 3.25
-2 22 3 63.86 4.67
-2 22 3 60.51 5.26
2 22 -3 74.92 5.19
-2 22 3 67.63 5.32
-2 22 3 65.65 4.74
-2 22 3 72.17 6.13
-2 22 3 74.83 5.32
-2 22 2 49.23 4.76
-2 22 2 46.37 4.07
2 22 -2 43.86 4.12
2 22 -2 48.28 4.66
-2 22 2 41.82 4.29
-2 22 2 43.39 3.95
-2 22 2 39.9 4.69
-2 22 2 50.18 4.47
-2 22 1 26.63 3.64
-2 22 1 26.3 3.13
2 22 -1 37.77 3.89
2 22 -1 29.66 3.72
-2 22 1 34.4 3.94
-2 22 1 32.62 3.46
-2 22 1 27.74 3.85
-2 22 1 29.64 3.53
-2 22 0 1.27 0.96
2 22 0 2.94 1.43
2 22 0 0.73 1.26
2 22 0 2.58 1.46
-2 22 0 -0.28 1.29
-2 22 0 3.25 1.51
-2 22 0 2.93 1.67
-2 22 0 0.32 1.21
-2 22 0 1.22 1.03
-2 22 0 1.12 1.06
-2 22 0 2.19 1.1
-2 22 -1 0.91 0.93
-2 22 -1 0.84 1.1
-2 22 -1 0.31 1.14
2 22 1 1.07 1.35
2 22 1 0.31 1.41
-2 22 -1 0.22 0.91
-2 22 -1 -0.23 0.83
2 22 1 0.38 1.18
-2 22 -1 0.27 0.88
-2 22 -2 285.34 11.77
-2 22 -2 254.41 12
2 22 2 306.89 13.78
2 22 2 281.39 12.69
2 22 2 331.02 14.73
-2 22 -2 286.62 12.14
-2 22 -3 10.42 2.02
2 22 3 10.18 2.43
-2 22 -3 9.28 1.72
-2 -22 -4 3.48 1.08
-2 22 -4 1.9 0.96
-2 22 -4 3.43 1.19
2 22 4 3.63 1.52
2 22 4 2.87 1.44
-2 22 -4 2.45 1.02
-2 22 -5 4.66 1.09
-2 22 -5 4.52 1.06
-2 22 -5 5.21 1.15
-2 -22 -5 5.32 1.16
-2 22 -6 55.47 3.07
-2 -22 -6 58.48 3.26
-2 23 5 0.9 0.78
-2 23 5 0.59 0.72
-2 -23 5 0.88 0.64
2 23 -4 9.19 1.66
-2 -23 4 11.39 1.81
-2 23 4 8.13 1.63
-2 23 4 6.62 1.83
-2 23 4 11.15 2.13
-2 23 4 10.27 1.96
-2 23 3 21.19 2.53
2 23 -3 19.15 2.53
-2 23 3 16.76 2.71
-2 23 3 20.84 2.79
-2 23 3 19.63 2.44
-2 23 3 20.49 3.17
-2 23 3 20.35 2.71
-2 23 2 108.13 6.26
-2 23 2 104.45 7.04
2 23 -2 112.38 6.65
2 23 -2 113.63 7.09
2 23 -2 99.19 6.48
-2 23 2 109.94 6.95
-2 23 2 106.96 6.26
-2 23 2 110.28 7.59
-2 23 2 107.86 6.66
-2 23 1 17.42 2.43
2 23 -1 23 2.96
2 23 -1 13.43 2.58
-2 23 1 16.26 2.81
-2 23 1 16.19 2.72
-2 23 1 17.49 2.45
-2 23 1 18.54 3.21
-2 23 1 19.88 2.8
2 23 0 80.46 5.59
2 23 0 82.5 6.08
-2 23 0 78.29 6.02
-2 23 0 80.42 6
-2 23 0 78.03 5.63
-2 23 0 86.55 6.33
-2 23 0 77.17 5.24
-2 23 0 72.42 5.52
-2 23 0 87.17 5.56
-2 23 -1 43.5 3.75
-2 23 -1 52.79 4.03
2 23 1 41.93 4.53
2 23 1 44.83 4.45
-2 23 -1 52.13 4.48
-2 23 -1 46.39 4.46
-2 23 -1 43.11 3.71
2 23 1 47.4 5.08
-2 23 -1 47.76 4.21
2 23 2 78.32 6.01
2 23 2 70.19 5.38
-2 23 -2 71.08 5.19
-2 23 -2 74.65 4.87
2 23 2 82.58 6.59
-2 23 -3 76.62 5.08
2 23 3 78.29 6.17
-2 23 -3 66.6 4.5
-2 23 -4 48.13 3.39
-2 23 -4 42.86 3.41
-2 23 -4 40.52 3.05
2 23 4 44.66 3.58
2 23 4 45.39 4.36
2 23 4 43.57 3.54
-2 -23 -5 23.65 2.11
-2 23 -5 25.34 2.1
-2 -24 5 0.12 0.52
-2 24 5 0.32 0.71
-2 -24 4 43.7 3.24
-2 24 4 44.71 3.59
-2 24 4 43.66 3.33
-2 24 4 35.93 3.4
-2 24 3 21.91 2.86
-2 24 3 22.76 2.5
2 24 -3 20.18 2.46
-2 -24 3 19.47 2.41
-2 24 3 25.83 2.94
-2 24 3 18.88 2.28
-2 24 3 22.72 3.15
-2 24 3 22.46 2.65
-2 24 2 58.78 4.23
-2 24 2 49.49 4.52
2 24 -2 53.8 4.27
2 24 -2 53.99 4.58
-2 24 2 52.67 4.51
-2 24 2 62.13 4.36
-2 24 2 53.64 5.02
-2 24 2 52.15 4.31
-2 24 1 26.12 2.91
2 24 -1 26.32 3.01
2 24 -1 21.51 3.03
-2 24 1 25.26 2.97
-2 24 1 23.85 3.08
-2 24 1 26.25 2.88
-2 24 1 30.44 3.86
-2 24 1 29.92 3.28
2 24 0 75.29 5.14
2 24 0 81.47 5.79
-2 24 0 72.77 5.18
-2 24 0 65.02 5.21
-2 24 0 67.97 4.78
2 24 0 76.48 5.16
-2 24 0 71.61 5.21
2 24 0 76.62 5.16
-2 24 0 68.7 4.78
2 24 1 19.22 2.56
-2 24 -1 16.99 2.21
2 24 1 12.84 2.31
2 24 1 16 2.4
2 24 1 17.45 3.03
-2 24 -1 14.88 2.33
2 24 1 18.49 2.7
-2 24 -1 14.36 2.29
-2 24 -2 23.7 2.82
-2 24 -2 24.47 2.59
-2 24 -3 71.06 4.28
2 24 3 63.65 4.51
-2 24 -3 64.66 4.39
2 24 3 65.63 5.46
2 24 3 62.21 4.47
-2 24 -4 13.51 1.78
2 24 4 13.03 1.81
2 24 4 13.77 1.85
-2 24 -4 12.17 1.6
-2 25 4 7.27 1.43
-2 -25 4 8.09 1.28
2 25 -3 0.66 0.79
-2 -25 3 0.17 0.71
-2 25 3 0.15 0.63
-2 25 3 0.18 0.7
-2 25 3 -0.15 0.69
-2 25 3 0.22 0.79
-2 25 2 31.93 2.94
2 25 -2 35.5 3.2
-2 25 2 31.47 3.2
-2 25 2 31.19 2.95
-2 25 2 34.35 3.78
-2 25 2 27.79 2.93
2 25 -1 39.21 3.46
2 25 -1 37.14 3.69
-2 25 1 34.67 3.25
2 25 -1 35.66 3.56
-2 25 1 39.74 3.74
-2 25 1 37.71 3.29
-2 25 1 37.33 3.26
-2 25 1 40.55 3.63
2 25 0 34.33 3.18
2 25 0 28.21 3.29
-2 25 0 33.8 3.27
-2 25 0 31.86 3.48
-2 25 0 33.49 3.07
-2 25 0 37.74 3.43
-2 25 0 31.61 2.99
2 25 1 5.8 1.5
-2 25 -1 6.07 1.32
2 25 1 3.95 1.4
2 25 1 8.32 1.68
-2 25 -1 4.66 1.38
2 25 1 8.1 1.75
2 25 1 12.26 2.41
-2 25 -1 9.05 1.76
2 25 2 1.58 1.02
-2 25 -2 2.51 1.1
-2 25 -2 2.69 1.04
2 25 2 1.99 1.04
2 25 2 1.46 1.2
2 25 2 3.96 1.36
-2 25 -3 2.9 1.06
2 25 3 3.44 1.1
-2 25 -3 4.16 1.04
2 25 3 2.57 0.99
2 25 3 3.15 1.16
2 25 4 16.62 2.07
2 25 4 20.61 1.99
2 25 4 16.36 1.82
-2 25 -4 17.36 1.76
-2 -26 3 4.52 1.05
2 26 -3 5.42 1.11
-2 26 3 3.87 0.97
-2 26 3 3.35 0.92
-2 26 3 4.59 1.11
-2 26 2 48.59 3.37
2 26 -2 51.75 3.57
-2 26 2 58.38 3.65
-2 26 2 51.16 3.67
-2 26 1 19.24 2.24
2 26 -1 19.8 2.49
2 26 -1 24.15 2.49
-2 26 1 22.03 2.34
-2 26 1 20.92 2.29
-2 26 1 21.78 2.47
-2 26 0 92.42 5.29
2 26 0 91.6 5.55
2 26 0 104.69 5.35
-2 26 0 96.08 5.1
-2 26 0 95.86 5.1
-2 26 0 94.94 5.41
-2 26 -1 46.41 3.57
2 26 1 49.46 3.79
2 26 1 49.06 3.67
-2 26 -1 49.29 3.28
2 26 1 53.55 3.79
-2 26 -1 50.55 3.61
-2 26 -2 50.05 3.55
2 26 2 51.37 3.65
-2 26 -2 53.6 3.33
2 26 2 52.15 3.69
2 26 2 52.27 3.83
2 26 3 -0.31 0.69
2 26 3 0.14 0.58
2 26 3 0.55 0.6
-2 26 -3 0.13 0.59
-2 -27 2 89.29 4.54
-2 27 2 95.91 4.62
2 27 -2 98.19 4.7
-2 27 2 94.49 4.59
-2 27 2 97.93 4.84
2 27 -1 26.44 2.51
-2 27 1 22.5 2.11
2 27 -1 28.9 2.42
-2 27 1 23.77 2.19
-2 27 1 21.37 2.23
-2 27 0 152.07 6.34
-2 27 0 148.9 6.63
2 27 0 150.88 7.01
-2 27 0 150.07 6.59
-2 27 0 147.72 6.27
-2 27 -1 118.05 5.06
2 27 1 123.92 5.66
-2 27 -1 116.65 5.52
2 27 1 109.79 5.44
3 0 -10 473.27 15.77
3 0 -10 497.31 15.26
-3 0 9 1.38 1.2
3 0 -9 0.2 0.82
3 0 -9 -0.22 0.71
3 0 -9 0.83 0.79
-3 0 9 -0.36 0.85
3 0 -8 132.53 7.6
-3 0 8 156.71 8.93
-3 0 8 151.79 7.41
-3 0 7 0.32 0.87
-3 0 7 0.98 1.29
-3 0 7 0.64 1.26
-3 0 7 -0.31 0.97
3 0 -7 0.52 0.95
3 0 -7 0.27 0.65
-3 0 7 0.2 0.88
-3 0 6 736.05 24.8
-3 0 6 668.42 24.48
-3 0 6 744.94 24.8
3 0 -6 674.47 23.78
-3 0 6 732.26 24.77
-3 0 6 750.18 22.92
-3 0 5 0.86 0.82
-3 0 5 1.29 0.75
3 0 -5 -0.41 0.5
-3 0 5 -0.42 0.72
-3 0 5 -0.22 0.72
-3 0 5 0.22 0.72
-3 0 5 0.23 0.83
-3 0 5 2.13 0.78
3 0 -4 667.24 21.4
-3 0 4 630.44 20.9
3 0 -4 660.55 20.2
-3 0 4 672.77 20.43
-3 0 4 654.89 21.58
-3 0 4 741.31 21.84
-3 0 4 706.95 21.65
-3 0 3 0.33 0.6
3 0 -3 0.13 0.49
-3 0 3 0.28 0.42
3 0 -3 0.25 0.43
-3 0 3 0.39 0.68
-3 0 3 0.51 0.64
-3 0 3 1.37 0.82
3 0 -2 1433.25 39.98
-3 0 2 1406.22 40.04
-3 0 2 1366.16 39.93
-3 0 2 1457.32 39.35
-3 0 1 0.71 0.28
-3 0 1 0.33 0.49
-3 0 1 -0.56 0.51
-3 0 1 0.82 0.33
-3 0 0 1286.54 35.2
-3 0 0 1242.38 35.99
-3 0 0 1333.78 35.29
-3 0 -1 0.27 0.41
-3 0 -1 0.86 0.49
-3 0 -1 0.41 0.36
-3 0 -1 1.23 0.31
-3 0 -2 95.29 4.19
-3 0 -2 100.34 4.04
-3 0 -2 100.09 3.69
3 0 3 0.4 0.5
-3 0 -3 0.12 0.4
-3 0 -3 0.7 0.47
-3 0 -3 0.73 0.64
-3 0 -3 1.6 0.76
-3 0 -3 0.95 0.42
-3 0 -3 0.15 0.33
-3 0 -4 1831.23 50.2
-3 0 -4 1800.09 50.19
-3 0 -4 1781.14 50.81
-3 0 -4 1754.32 51.28
3 0 4 1855.49 52.01
-3 0 -5 3.27 0.96
-3 0 -5 0.39 0.54
-3 0 -5 -0.34 0.52
3 0 5 -0.24 0.91
-3 0 -5 2.4 0.95
-3 0 -6 210.27 9.28
-3 0 -6 224.89 8.82
-3 0 -6 214.25 9.42
-3 0 -6 212.21 9.98
-3 0 -7 0.68 0.78
-3 0 -7 0.72 0.76
-3 0 -7 -0.29 0.76
3 0 7 1.08 1.58
-3 0 -7 0.23 0.77
3 0 8 132.4 8.54
-3 0 -8 135.41 7.13
3 0 9 0.28 1.06
-3 0 -9 0.69 0.95
-3 0 -9 -0.17 0.74
-3 0 -10 60.43 3.26
3 1 -10 7.59 1.16
3 -1 -10 10.43 1.31
3 1 -10 8.73 1.39
3 -1 -10 11.27 1.54
3 1 -10 9.25 1.39
-3 -1 9 134.85 7.7
3 -1 -9 124.68 6.58
-3 1 9 128.86 7.54
-3 1 9 129.2 6.4
3 -1 -9 126.22 6.16
-3 -1 9 120.43 6.18
3 1 -9 127.74 6.18
3 -1 -9 116.57 6.56
3 1 -9 120.81 6.71
3 -1 -8 207.74 9.89
-3 1 8 221.97 11
3 1 -8 202.46 9.67
-3 -1 8 216.83 10.88
-3 1 8 200.47 9.1
-3 -1 8 205.61 9.16
3 -1 -8 200.15 8.99
-3 -1 7 26.75 3.47
-3 1 7 23.78 3.32
3 1 -7 25.31 3.03
3 1 -7 16.65 2.62
3 -1 -7 23.39 2.99
-3 -1 7 20.82 2.51
3 -1 -7 20.51 2.77
-3 1 7 20.4 2.5
-3 1 7 22.89 3.25
-3 1 7 24.42 3.47
-3 -1 7 22.32 3.26
-3 1 7 21.17 3.14
-3 -1 7 25.15 3.51
-3 -1 7 22.39 2.28
-3 -1 7 24.42 2.4
-3 1 6 103.96 6.58
-3 1 6 104.65 6.55
-3 1 6 104.2 6.69
-3 -1 6 96.29 6.39
-3 -1 6 98.17 6.44
-3 -1 6 105 6.55
-3 1 6 97.99 5.29
-3 -1 6 96.35 5.3
3 -1 -6 86.03 5.72
3 1 -6 97.06 6.09
-3 -1 6 100.05 6.48
-3 1 6 96.27 6.37
-3 1 5 42.42 3.03
-3 -1 5 46.07 3.2
-3 -1 5 48.32 3.74
3 -1 -5 50.71 3.82
3 1 -5 46.86 3.76
-3 1 5 48.76 3.87
-3 -1 5 37.14 3.49
3 1 -5 49.97 3.28
-3 -1 5 45.68 3.21
-3 1 5 44.34 3.73
-3 -1 5 49.32 3.92
-3 1 5 46.95 3.84
-3 -1 5 39.33 3.67
-3 1 5 47.26 4
-3 -1 5 55 4.08
3 -1 -4 465.64 16.02
-3 -1 4 480.88 15.99
-3 1 4 481.04 15.68
3 1 -4 489.62 16.37
-3 -1 4 470.82 16.22
-3 1 4 482.51 16.24
-3 1 4 500.51 15.41
3 1 -4 501.41 15.42
-3 -1 4 481.5 15.35
-3 1 4 469.61 16.13
-3 1 4 481.14 16.51
-3 -1 4 468.41 16.16
-3 1 4 467.77 16.16
-3 -1 4 486.42 16.25
-3 -1 4 479.18 16.42
3 -1 -3 710.36 22.2
-3 -1 3 708.72 22.03
-3 1 3 704.41 21.79
3 1 -3 780.98 22.61
-3 -1 3 701.91 22.2
-3 1 3 754.79 22.37
-3 1 3 749.18 21.68
-3 -1 3 747.29 21.62
3 1 -3 738.63 21.74
-3 -1 3 757.39 22.4
-3 -1 3 767.06 22.45
-3 1 3 749.85 22.38
-3 1 3 753.79 22.42
-3 -1 3 723.65 22.5
-3 1 3 710.39 22.47
3 1 -2 1266.42 33.94
3 -1 -2 1272.08 33.75
-3 -1 2 1070.23 33.45
-3 -1 2 1149.56 33.6
-3 1 2 1078.97 33.48
-3 1 2 1194.2 33.69
-3 -1 2 1207.81 33.16
-3 1 2 1231.97 33.09
3 -1 -1 248.17 8.11
3 1 -1 269.3 8.43
-3 1 1 234.68 8.38
-3 -1 1 263.46 8.49
-3 1 1 250.17 8.42
-3 -1 1 240.13 8.37
-3 -1 1 269.95 8.06
-3 1 1 257.04 7.94
-3 1 1 256.14 7.71
-3 -1 0 241.21 6.72
-3 1 0 239.75 6.93
-3 1 0 231.58 6.88
-3 -1 0 229.13 7.09
-3 -1 0 233.87 7.08
-3 -1 0 207.56 7.56
-3 -1 0 215.56 7.57
-3 1 0 207.59 7.59
-3 1 0 221.72 7.64
-3 -1 0 225.39 7.09
-3 1 0 236.37 7.17
-3 -1 -1 247.71 7.76
-3 1 -1 232 7.9
3 1 1 240.68 7.07
-3 1 -1 232.71 8.11
-3 -1 -1 231.22 8.17
-3 1 -1 223.07 8.18
-3 -1 -1 220.79 8
-3 1 -1 253.51 7.22
-3 -1 -1 247.09 7.39
-3 -1 -2 81.93 3.68
-3 1 -2 83.55 3.84
3 1 2 82.69 3.34
-3 -1 -2 86.64 3.63
-3 1 -2 82.95 3.61
-3 -1 -2 84.69 3.35
-3 1 -2 88.97 3.24
-3 1 -2 84.57 3.26
-3 -1 -3 4.95 0.95
-3 1 -3 3.38 0.83
3 -1 3 4.83 1.05
3 1 3 3.57 0.89
-3 -1 -3 4.41 0.82
-3 1 -3 5.03 0.88
-3 1 -3 2.8 0.96
-3 -1 -3 7.75 1.4
-3 -1 -3 6.79 1.33
-3 1 -3 3.71 1.11
-3 1 -3 5.99 0.8
-3 -1 -3 5.85 0.81
-3 1 -3 5.6 0.79
-3 1 -4 119.99 4.95
-3 -1 -4 111.37 4.88
-3 1 -4 111.05 4.86
-3 -1 -4 122.16 5.44
-3 1 -4 115.2 5.35
-3 -1 -4 115.61 5.64
3 1 4 124.28 6.06
-3 1 -4 106.86 5.57
3 -1 4 123.78 6.19
-3 -1 -5 70.32 4.2
-3 1 -5 57.6 3.86
-3 1 -5 68.31 4.16
-3 1 -5 70.92 3.82
-3 1 -5 64.16 3.69
-3 1 -5 63.62 3.64
-3 -1 -5 64.83 3.75
-3 1 -5 76.81 4.41
-3 -1 -5 73.55 4.36
-3 -1 -5 52.93 4.04
-3 1 -5 62.6 4.4
3 1 5 65.64 4.72
3 -1 5 69.44 5.01
-3 -1 -5 69.93 4.1
-3 1 -6 367.53 13.58
-3 1 -6 393.93 14.05
-3 -1 -6 388.08 13.98
-3 -1 -6 372.93 13.16
-3 1 -6 362.46 13.09
-3 -1 -6 396.29 14.23
-3 1 -6 366.23 13.95
-3 -1 -6 341.88 14.21
-3 1 -6 361.8 14.57
3 -1 6 345.24 15.24
-3 -1 -6 392.74 13.79
-3 1 -7 350.98 13.33
-3 -1 -7 336.91 13.17
-3 1 -7 333.38 12.43
-3 -1 -7 324.87 12.36
-3 -1 -7 322.51 13.81
-3 1 -7 314.47 13.94
-3 -1 -7 347.63 13.01
3 1 7 340.1 15.14
3 -1 7 331.28 15.1
-3 1 -7 316.79 13.2
-3 -1 -7 344.58 13.45
3 -1 8 2.48 1.6
3 1 8 1.41 1.49
-3 1 -8 3.29 1.2
-3 -1 -8 5.47 1.48
3 -1 9 9.17 2.08
3 1 9 11.05 2.22
-3 -1 -9 11.88 2.1
-3 1 -9 10.43 1.95
-3 -1 -9 11.6 1.75
-3 1 -9 13.04 1.9
-3 1 -10 41.12 2.61
3 -2 -10 0.74 0.57
3 2 -10 0.52 0.54
3 -2 -10 0.31 0.54
-3 -2 10 -0.12 0.61
3 -2 -10 -0.13 0.57
3 2 -10 0.4 0.59
3 2 -10 0.4 0.56
-3 2 9 88 6.02
-3 -2 9 90.41 6.13
3 -2 -9 99.61 5.6
3 -2 -9 89.77 4.9
3 2 -9 84.56 4.83
-3 2 9 82.7 4.99
-3 -2 9 85.63 4.96
3 -2 -9 78.59 5.17
3 2 -9 82.68 5.36
-3 2 8 69.61 5.85
3 -2 -8 65.35 4.48
-3 -2 8 69.96 4.7
-3 2 8 72.55 4.79
-3 -2 8 67.78 5.73
-3 2 8 75.27 5.91
3 -2 -8 69.94 5.2
-3 -2 7 169.15 9.4
-3 2 7 171.64 9.42
-3 -2 7 169.13 9.33
-3 2 7 170.31 9.37
-3 2 7 156.14 9.25
3 2 -7 165.58 8.76
-3 2 7 164.53 7.8
-3 -2 7 160.34 7.74
-3 2 7 169.05 9.24
-3 -2 7 174.74 9.41
3 -2 -7 150.22 8.3
3 2 -7 133.91 7.85
-3 2 6 2.09 0.97
-3 -2 6 0.54 0.81
-3 2 6 0.82 0.89
-3 2 6 0.55 0.85
-3 -2 6 1.92 1.16
-3 -2 6 1.11 0.96
-3 2 6 0.58 0.95
3 2 -6 1.05 0.67
-3 -2 6 1.08 1.03
-3 2 6 2.95 1.31
3 -2 -6 0.68 0.75
3 2 -6 4.05 1.3
-3 -2 6 2.46 1.26
-3 2 5 131.31 6.03
-3 -2 5 148.88 6.4
3 2 -5 150.14 7.31
-3 -2 5 124.95 6.76
3 -2 -5 121.85 6.52
-3 -2 5 129.09 6.97
-3 2 5 138.08 7.1
3 2 -5 129.57 6.21
-3 -2 5 135.28 6.2
-3 2 5 137.21 7.31
-3 -2 5 152.94 7.45
-3 2 5 141.82 7.23
-3 -2 5 126.56 7.02
-3 2 5 142.28 7.18
-3 -2 5 149.33 7.34
3 2 -4 6.15 1.28
-3 -2 4 9.54 1.59
-3 2 4 6.64 1.34
3 -2 -4 6.12 1.24
-3 -2 4 4.12 1.11
3 2 -4 9.28 1.34
-3 -2 4 6.36 1.05
-3 -2 4 4.91 1.22
-3 2 4 4.88 1.18
-3 -2 4 6.01 1.33
-3 2 4 5.51 1.25
-3 2 4 5.95 1.26
-3 -2 4 5.47 1.26
-3 2 3 1570.77 44.85
-3 -2 3 1581.35 44.92
-3 -2 3 1534.96 44.79
3 2 -3 1578.18 45.24
3 -2 -3 1677.12 44.94
-3 2 3 1566.88 44.22
-3 -2 3 1679.55 44.29
-3 2 3 1585.18 45.17
-3 2 3 1611.26 45.04
-3 -2 3 1662.13 45.1
-3 -2 3 1536.6 44.93
-3 -2 3 1455.52 44.88
-3 2 3 1534.92 44.91
3 2 -2 1668.6 45.09
3 -2 -2 1651.12 44.65
-3 -2 2 1628.21 44.77
-3 2 2 1603.61 44.74
-3 2 2 1522.03 44.64
-3 -2 2 1516.46 44.63
-3 -2 2 1536.43 44.17
-3 2 2 1682.95 44.21
-3 2 1 1130.39 29.46
-3 -2 1 1074.63 29.6
3 2 -1 1123.63 30.19
-3 -2 1 1072.79 29.4
-3 2 1 1114.52 29.4
-3 -2 1 1106.51 29.45
-3 -2 1 914.77 29.8
-3 -2 1 1025.01 30.01
-3 2 1 1026.36 30.01
-3 2 1 1042.76 30.08
-3 -2 1 1053.58 29.62
-3 2 1 1020.16 29.6
-3 2 0 343.47 9.7
-3 -2 0 331.24 9.68
-3 -2 0 334.27 9.36
-3 2 0 330.56 9.25
-3 -2 0 313.33 9.66
-3 2 0 343.51 9.35
-3 -2 0 318.68 9.73
-3 -2 0 300.61 10.09
-3 -2 0 274.69 9.92
-3 2 0 306.39 10.17
-3 2 0 296.77 10.07
-3 2 0 317.86 9.73
-3 -2 -1 34.57 1.82
-3 2 -1 43.92 1.7
3 2 1 36.74 1.66
-3 -2 -1 40.14 2.03
-3 -2 -1 36.86 2.3
-3 -2 -1 37.09 2.07
-3 2 -1 39.13 2.37
-3 -2 -1 39.07 2.3
-3 2 -1 40.78 2.47
-3 2 -1 38.72 1.95
-3 -2 -1 37.65 1.94
-3 2 -2 723.52 19.44
-3 -2 -2 665.63 19.63
-3 2 -2 652.84 19.38
3 2 2 682.22 19.66
3 2 2 687.1 19.55
3 -2 2 705.82 20.6
-3 -2 -2 663.57 19.97
-3 2 -2 701.84 20.48
-3 2 -2 705.34 19.99
-3 -2 -2 723.07 20.01
3 2 3 695.59 20.74
-3 -2 -3 659.35 20.35
3 -2 3 692.55 21.12
-3 2 -3 664.24 20.7
-3 -2 -3 691.22 20.21
-3 2 -3 677.2 20.17
-3 -2 -3 647.98 21.11
-3 -2 -3 672.04 21.26
-3 2 -3 725.17 21.59
-3 2 -3 750.01 21.61
-3 2 -3 689.09 19.64
-3 -2 -3 653.43 19.67
-3 2 -3 647.77 19.56
-3 2 -4 315.41 10.41
-3 2 -4 296.75 10.3
-3 -2 -4 319.08 10.53
-3 2 -4 327.76 11.11
-3 -2 -4 323.4 11.03
-3 -2 -4 308.42 11.24
-3 2 -4 301.39 11.44
3 2 4 301.68 11.49
3 -2 4 326.67 12.14
-3 -2 -5 211.35 8.47
-3 2 -5 186.58 8.14
-3 2 -5 209.28 8.44
-3 -2 -5 193.67 7.8
-3 2 -5 223.94 8.03
-3 2 -5 206.41 7.86
-3 2 -5 188.58 7.68
-3 -2 -5 189.81 8.32
-3 2 -5 199.59 8.39
-3 -2 -5 189.76 8.66
-3 2 -5 190.97 8.88
3 -2 5 212.14 9.86
-3 -2 -5 208.6 8.37
-3 2 -6 2.2 0.93
-3 -2 -6 1.2 0.73
-3 2 -6 1.36 0.8
-3 2 -6 0.96 0.65
-3 -2 -6 2.73 0.9
-3 -2 -6 2.66 1.05
-3 2 -6 1.68 0.86
-3 -2 -6 1.17 0.98
-3 -2 -6 1.44 0.91
-3 2 -6 2.32 1.16
3 -2 6 0.65 1.7
-3 2 -7 1.57 1.01
-3 -2 -7 1.12 0.88
-3 2 -7 1.28 0.9
-3 -2 -7 0.73 0.78
-3 2 -7 2.15 0.92
-3 -2 -7 1.29 0.82
3 -2 7 3.25 1.9
3 2 7 1.07 1.61
-3 -2 -7 1.62 0.95
-3 2 -7 1.87 1.02
3 -2 8 189.93 10.43
3 2 8 198.52 10.54
-3 -2 -8 198.48 8.72
-3 2 -8 188.1 8.76
-3 2 -8 179.56 8.35
-3 -2 -8 177.01 8.56
3 -2 9 12.08 2.29
-3 2 -9 17.34 2.44
3 2 9 17.06 2.62
-3 -2 -9 15.35 1.99
-3 2 -9 18.2 2.17
3 -3 -10 73.26 3.89
3 3 -10 76.42 3.67
3 -3 -10 77.17 3.71
-3 -3 10 68.6 3.7
3 3 -10 64.42 3.88
3 3 -10 72.61 3.98
3 -3 -10 69.55 3.82
-3 3 9 132.54 7.42
-3 -3 9 125.4 7.3
3 -3 -9 123.6 6.51
3 -3 -9 125.83 5.97
3 3 -9 109.61 5.71
-3 -3 9 121.06 6.05
3 3 -9 108.13 6.27
3 -3 -9 108.04 6.16
3 -3 -8 4.69 1.52
-3 -3 8 7.3 1.97
-3 3 8 6.24 1.91
3 -3 -8 6.52 1.52
-3 3 8 4.66 1.4
-3 -3 8 5.13 1.34
-3 3 8 7.67 2.1
-3 -3 8 6.37 1.37
-3 -3 8 4.76 1.24
-3 3 7 68.77 5.83
-3 -3 7 73.28 5.96
-3 3 7 70.65 5.78
-3 3 7 74.22 5.94
-3 -3 7 73.85 5.9
-3 3 7 66.82 4.68
-3 -3 7 72.35 4.8
-3 -3 7 78.83 5.99
3 3 -7 77.76 5.65
3 -3 -7 70.74 5.37
-3 3 7 73.84 5.78
-3 3 6 676.91 22.01
-3 -3 6 672.26 22.15
-3 3 6 740.27 24.29
-3 3 6 678.41 23.8
-3 -3 6 723.56 24.2
-3 -3 6 687.3 23.93
-3 3 6 675.98 24.15
3 3 -6 680.21 22.19
-3 3 6 734.82 24.1
-3 -3 6 670.85 23.65
3 3 -6 658.19 23.47
-3 -3 6 716.38 24.08
-3 -3 5 3.52 1.04
-3 3 5 3.83 0.95
-3 -3 5 1.76 0.91
-3 -3 5 3.33 1.19
-3 3 5 3.96 1.23
-3 3 5 3.05 1.07
-3 3 5 5.04 1.42
3 3 -5 4.34 1.1
-3 -3 5 7.89 1.25
-3 -3 5 3.48 1.26
-3 3 5 3.21 1.13
-3 -3 5 4.41 1.24
3 -3 -5 3.94 1.13
3 3 -5 3.75 1.24
-3 3 4 500.59 16.31
-3 -3 4 449.64 16.04
-3 3 4 494.57 16.3
-3 3 4 485.86 16.57
-3 -3 4 464.7 16.09
-3 -3 4 457.27 15.14
3 3 -4 478.97 15.8
-3 -3 4 513.94 16.41
3 3 -4 490.35 16.5
-3 3 4 451.61 16.33
-3 -3 4 463.51 16.11
3 -3 -4 481.88 15.85
-3 3 4 505.34 16.36
-3 3 3 8.96 1.48
-3 -3 3 10.67 1.48
-3 3 3 12.2 1.57
-3 3 3 12.72 1.58
-3 -3 3 11.6 1.52
-3 -3 3 12.48 1.31
-3 3 3 11.61 1.31
-3 3 3 13.19 1.58
-3 3 3 8.36 1.52
-3 -3 3 12.35 1.56
-3 -3 3 13.03 1.57
3 3 -3 13.78 1.68
3 -3 -3 11.09 1.39
-3 3 2 102.44 3.86
3 3 -2 102.75 4.7
3 -3 -2 98.13 4.29
-3 3 2 97.51 4.47
-3 -3 2 98.47 4.44
-3 -3 2 103.8 4.53
-3 3 2 98.27 4.48
-3 -3 2 100.83 4.17
-3 3 2 103.18 4.11
-3 -3 1 3089.27 83.77
-3 3 1 3103.09 83.76
3 -3 -1 3050.88 83.98
-3 -3 1 3261.71 84.28
-3 -3 1 3113.66 84.29
-3 3 1 3082.19 84.32
-3 -3 1 3059.42 84.28
-3 3 1 3024.92 84.35
-3 -3 1 3040.96 83.89
-3 3 1 3211.49 83.69
-3 3 0 3511.07 89.5
-3 -3 0 3400.1 89.48
-3 -3 0 3508.58 89.32
-3 -3 0 3392.3 89.61
-3 -3 0 3005.44 89.8
-3 -3 0 3457.59 89.79
-3 3 0 3113.55 90.01
-3 3 0 3241.89 90
-3 -3 0 2984.58 89.83
-3 3 0 3426.52 89.66
-3 -3 -1 1093.99 29.74
-3 3 -1 1047.74 29.92
3 3 1 1005.47 29.33
-3 -3 -1 1085.17 29.67
-3 -3 -1 1058 30.1
-3 -3 -1 1109.99 29.75
-3 3 -1 1121.74 29.8
3 3 2 1809.96 50.1
-3 -3 -2 1879.07 50.36
-3 3 -2 1849.32 50.36
3 3 2 1904.14 50.12
-3 -3 -2 1775.83 50.08
-3 3 -2 1764.05 49.73
3 -3 2 1931.33 51.23
-3 -3 -2 1896.4 50.42
-3 3 -2 1739.74 50.92
-3 3 -3 1598.31 45.23
-3 -3 -3 1642.97 45.27
-3 3 -3 1758.86 46.93
-3 -3 -3 1601.09 46.39
-3 -3 -3 1559.48 46.32
-3 3 -3 1793.53 46.9
3 3 3 1711.76 45.88
-3 3 -3 1583.69 45.89
-3 -3 -3 1674.9 45.48
3 -3 3 1653.99 46.46
-3 3 -3 1621.02 44.71
-3 3 -3 1496.01 44.54
-3 -3 -3 1570.94 44.83
-3 -3 -4 0.72 0.57
-3 3 -4 1.01 0.66
3 -3 4 0.2 0.59
-3 -3 -4 1.05 0.5
-3 3 -4 1.38 0.58
-3 3 -4 1.43 0.56
-3 3 -4 1.6 0.64
-3 -3 -4 2.38 0.74
-3 -3 -5 88.92 4.52
-3 -3 -5 94.24 5.07
-3 3 -5 94.76 5.06
-3 3 -5 81.21 4.79
-3 -3 -5 83.89 5.1
-3 3 -5 88.18 5.44
3 -3 5 91.5 6.08
-3 -3 -5 99.21 5.14
-3 3 -5 91.11 4.57
-3 -3 -5 87.84 4.55
-3 3 -5 92.65 4.66
-3 3 -5 89.36 4.51
-3 -3 -5 90.84 5.05
-3 3 -5 96.63 5.16
-3 -3 -6 207.62 8.5
-3 3 -6 214.9 9.31
-3 -3 -6 218.56 9.32
-3 3 -6 205.73 9.1
-3 3 -6 206.68 8.49
-3 -3 -6 200.72 8.54
-3 3 -6 213.43 8.59
-3 3 -6 220.97 9.42
-3 -3 -6 219.99 9.4
-3 3 -6 204.27 9.95
3 -3 6 189.67 10.54
-3 -3 -6 223.37 9.35
-3 -3 -7 249.22 10.5
-3 3 -7 249.47 10.57
-3 3 -7 253.28 10.54
-3 -3 -7 234.09 9.8
3 -3 7 253.48 12.47
3 3 7 234.54 12.05
-3 -3 -7 246.77 10.47
-3 -3 -7 239.99 10.56
-3 3 -7 230.37 10.48
3 3 8 131.33 8.39
-3 3 -8 125.17 7.78
-3 -3 -8 134.51 7
3 -3 8 141.65 8.69
-3 3 -8 134.91 6.92
-3 -3 -8 145.06 7.25
-3 3 -8 136.91 7.1
3 -3 9 15 2.46
3 3 9 11.81 2.25
-3 3 -9 13.96 2.15
-3 -3 -9 13.05 1.77
3 3 9 13.05 1.9
-3 3 -9 15.12 1.95
-3 -3 -9 13.77 1.88
3 -4 -10 214.27 7.76
3 -4 -10 215.94 7.35
-3 -4 10 187.77 7.28
3 4 -10 203.88 7.19
3 -4 -10 174.96 7.22
3 4 -10 183.13 7.6
3 4 -10 197.99 7.6
-3 4 9 55.18 4.63
-3 -4 9 71.19 5.22
3 -4 -9 67.91 4.51
-3 -4 9 59.78 3.96
3 -4 -9 66.42 3.98
3 4 -9 60.43 3.9
3 -4 -9 55.28 4.08
3 4 -9 62.87 4.43
-3 -4 8 93.18 6.57
-3 4 8 90.2 6.39
3 -4 -8 86.48 5.85
3 -4 -8 83.08 5.08
-3 4 8 86.77 5.38
-3 -4 8 82.32 5.2
-3 4 8 78.45 6.29
-3 -4 8 87.72 4.89
-3 -4 8 88.43 4.91
3 -4 -7 38.5 3.32
-3 4 7 37.98 3.43
-3 -4 7 41.59 3.57
-3 4 7 33.23 4.08
-3 4 7 42.17 4.42
-3 -4 7 36.91 4.16
-3 4 7 35.27 4.11
-3 -4 7 35.99 4.17
3 4 -7 38.64 3.43
-3 -4 7 38.89 4.2
3 4 -7 44.37 4.22
-3 -4 7 37.73 4.16
-3 4 7 45.96 4.44
3 -4 -7 37.93 3.8
-3 4 6 1.98 0.95
-3 -4 6 1.69 0.92
-3 -4 6 3.59 1.39
-3 4 6 3.03 1.32
-3 -4 6 2.23 1.22
-3 4 6 1.64 1.08
-3 4 6 2.71 1.28
3 4 -6 2.82 1.15
-3 4 6 4.24 1.45
3 -4 -6 2.21 1.17
3 4 -6 3.95 1.41
-3 -4 6 3.99 1.45
-3 -4 6 2.16 1.22
-3 4 5 64.53 3.94
-3 -4 5 70.02 4.2
-3 -4 5 76.23 4.95
-3 4 5 67.78 4.71
-3 4 5 70.08 5.04
-3 -4 5 70.06 4.84
-3 4 5 66.64 4.69
3 4 -5 73.62 4.53
-3 -4 5 65.79 3.92
3 4 -5 67.65 4.78
-3 -4 5 70.7 4.85
-3 4 5 69.64 4.73
-3 -4 5 68.36 4.79
-3 -4 4 12.54 1.79
-3 -4 4 14.91 1.93
-3 4 4 14.1 1.92
-3 4 4 13.2 1.95
-3 4 4 14.14 1.96
-3 -4 4 14.24 1.56
3 4 -4 15.95 1.92
-3 4 4 15.42 2.05
-3 -4 4 13.75 1.9
-3 -4 4 15.74 1.99
3 4 -4 14.53 1.97
-3 4 4 12.32 1.78
-3 -4 3 20.25 2.11
-3 4 3 26.28 2.26
-3 -4 3 26.47 2.3
-3 4 3 26.02 2.26
-3 -4 3 27.28 2.01
-3 -4 3 27.81 2.29
3 4 -3 30.24 2.55
-3 4 3 24.91 2.4
-3 4 3 24.52 2.18
-3 -4 3 21.99 2.15
3 -4 -3 27.17 2.11
-3 4 3 24.32 2.31
-3 4 2 20.78 1.54
-3 -4 2 24.89 1.97
3 -4 -2 21.69 1.71
3 4 -2 19.66 1.89
-3 4 2 24.79 1.94
-3 4 2 22.01 1.75
-3 -4 2 35.31 2.25
-3 -4 2 38.93 2.35
-3 4 2 23.3 1.91
-3 -4 2 21.36 1.64
-3 -4 1 81.6 3.45
-3 4 1 81.02 3.44
3 -4 -1 85.42 3.48
3 4 -1 81.46 3.9
-3 -4 1 85.28 3.77
-3 4 1 85.32 3.76
-3 -4 1 84.38 3.71
-3 4 1 79.21 3.7
-3 -4 1 96.02 3.96
-3 -4 1 84.82 3.52
-3 4 1 86.65 3.35
-3 -4 0 60.5 2.57
-3 4 0 64.66 2.6
3 4 0 64.89 3.2
-3 -4 0 62.8 2.6
-3 -4 0 59.24 2.7
-3 4 0 61.08 2.79
-3 4 0 59.98 2.98
-3 -4 0 59.41 2.83
-3 -4 0 50.98 2.71
-3 4 0 57.63 2.88
-3 -4 0 52.19 2.76
3 4 0 59.62 2.28
-3 4 -1 1530.76 39.32
-3 -4 -1 1478.66 39.27
-3 -4 -1 1441.74 39.36
3 4 1 1352.06 39.88
-3 -4 -1 1443.4 39.06
-3 4 -1 1380.4 39.54
-3 -4 -1 1383.61 39.75
3 4 1 1388.51 39.03
-3 -4 -2 641.63 18.44
3 4 2 612.76 18.38
3 -4 2 642.2 19.38
-3 4 -2 631.03 19.3
3 4 2 622.7 18.37
-3 4 -2 636.47 18.53
-3 -4 -2 671.18 18.59
-3 -4 -3 8.39 1
3 4 3 8.67 1.16
-3 -4 -3 8.41 1.34
-3 4 -3 7.94 1.51
-3 4 -3 8.69 1.57
-3 -4 -3 7.38 1.32
3 4 3 10 1.22
-3 -4 -3 11.49 1.27
-3 4 -3 10.65 1.26
-3 4 -3 9.29 1.33
3 -4 3 10.75 1.58
-3 4 -4 113.62 5.42
-3 4 -4 115.75 5.91
3 -4 4 123.1 6.49
-3 -4 -4 114.73 5.39
-3 4 -4 112.48 4.93
-3 -4 -4 115.84 5.06
-3 4 -4 117.94 5.34
-3 4 -4 112.6 5.18
-3 4 -4 116.68 5.39
-3 -4 -4 122.25 5.39
-3 4 -5 72.62 4.46
-3 4 -5 72.24 4.38
-3 -4 -5 79.73 4.57
-3 4 -5 75.37 4.96
3 -4 5 64.09 5.16
-3 -4 -5 71.4 4.45
-3 -4 -5 75.46 4.12
-3 4 -5 73.8 4.04
-3 -4 -5 72.04 4.05
-3 4 -5 74.52 4.24
-3 4 -5 82.67 4.34
-3 -4 -5 71.45 4.38
-3 4 -5 74.12 4.47
-3 -4 -6 34.77 3.15
-3 4 -6 31.68 3.02
-3 4 -6 28.41 2.96
-3 4 -6 31.21 3.45
-3 -4 -6 33.89 3.22
3 -4 6 29.17 3.92
-3 -4 -6 33.39 2.82
-3 4 -6 34.44 2.82
-3 -4 -6 33.01 2.81
-3 -4 -6 28.93 2.94
-3 4 -6 30 2.99
3 -4 7 158.61 9.41
3 4 7 155.93 9.22
-3 -4 -7 156.36 7.82
-3 4 -7 150.19 7.7
-3 4 -7 163.62 7.92
-3 -4 -7 152.4 7.7
-3 -4 -7 152.95 7.22
3 4 8 217.83 11.21
-3 4 -8 202.22 10.47
3 -4 8 204.78 11.01
-3 -4 -8 233.37 9.87
-3 4 -8 217.89 9.53
-3 -4 -8 229.63 9.71
-3 4 -8 224.15 9.67
3 -4 9 3.36 1.38
3 4 9 3.01 1.26
-3 4 -9 3.81 1.23
-3 -4 -9 3.53 1.08
-3 4 -9 1.29 0.83
3 4 9 2.12 1
-3 -4 -9 1.73 0.83
-3 4 -9 3.47 1.04
-3 4 -9 2.89 1.04
3 -5 -10 1.06 0.65
-3 5 10 1.23 0.61
3 -5 -10 0.76 0.51
-3 -5 10 1.46 0.6
3 5 -10 1.67 0.72
3 -5 -9 0.4 0.84
-3 -5 9 1.72 1.11
3 -5 -9 0.15 0.61
3 5 -9 0.62 0.66
-3 -5 9 0.16 0.65
3 -5 -9 0.73 0.83
3 5 -9 0.39 0.83
-3 -5 9 1.29 0.79
-3 -5 9 1.69 0.83
3 -5 -8 1.02 0.97
-3 -5 8 0.61 1
-3 5 8 -0.3 0.97
3 -5 -8 0.18 0.69
-3 -5 8 0.2 0.71
-3 5 8 1.36 1.34
-3 -5 8 0.51 0.87
-3 -5 8 -0.17 0.81
3 -5 -7 602.4 19.36
3 5 -7 536.51 20.74
-3 5 7 588.49 19.74
-3 -5 7 571.31 19.58
-3 5 7 562.07 21.88
3 5 -7 556.46 19.55
-3 5 7 614.06 21.53
-3 -5 7 608.04 21.64
-3 -5 7 547.73 21.26
3 -5 -7 557.32 20.55
3 5 -6 1.65 0.97
-3 5 6 2.04 0.97
-3 -5 6 1.75 0.82
-3 5 6 1.64 1.04
-3 -5 6 1.92 1.2
-3 5 6 1.85 1.3
-3 5 6 0.81 0.94
-3 -5 6 2.22 1.17
3 5 -6 0.85 0.77
-3 -5 6 -0.54 1.1
-3 5 6 2.36 1.32
3 -5 -6 3.46 1.4
3 5 -6 2.68 1.24
-3 -5 6 2.2 1.16
3 5 -5 200.95 9.2
-3 5 5 198.96 8.23
-3 -5 5 211.06 8.62
-3 -5 5 215.32 9.44
-3 5 5 196.8 9.52
-3 5 5 225.21 9.52
-3 -5 5 194.15 9.38
3 5 -5 206.44 9.46
-3 -5 5 189.9 8.05
-3 5 5 211.09 8.2
3 5 -5 208.29 8.98
-3 5 5 200.03 9.27
-3 -5 5 211.46 9.46
-3 5 5 204.92 9.74
-3 5 5 213.1 9.4
-3 -5 5 211.24 9.41
-3 5 4 183.12 8.17
-3 5 4 162.4 7.52
3 5 -4 186.79 8.18
-3 5 4 174.89 8.07
-3 -5 4 173.35 7.87
-3 -5 4 176.26 7.77
-3 -5 4 173.51 6.99
3 5 -4 166.14 7.59
-3 -5 4 182.44 7.81
-3 -5 4 187.83 7.93
-3 5 4 190.34 7.93
-3 5 4 169.99 7.62
3 5 -3 2487.95 68.56
-3 5 3 2325.78 68.57
-3 -5 3 2264.61 68.07
-3 5 3 2464.78 68.04
-3 5 3 2444.8 68.02
-3 -5 3 2595.99 68.17
-3 -5 3 2565.39 68.12
-3 5 3 2538.39 68.03
-3 -5 3 2363.12 67.27
-3 -5 2 215.59 5.03
-3 5 2 206.21 4.53
-3 -5 2 193.09 5.21
3 5 -2 206.48 5.75
-3 5 2 222.62 4.93
-3 5 2 209.33 5.19
-3 -5 2 199.48 5.09
-3 5 2 209.85 5.26
-3 -5 2 207.96 5.29
-3 -5 2 207.49 4.78
3 5 -1 308.63 9.42
-3 -5 1 302.63 9.68
-3 5 1 315 9.72
3 5 -1 306.81 10.21
-3 -5 1 285.7 9.7
-3 -5 1 324.98 10.16
-3 5 1 296.18 9.85
-3 -5 1 288.39 9.73
-3 5 1 302.8 9.91
-3 -5 1 304.04 9.71
-3 5 0 21.28 1.36
-3 -5 0 22.44 1.37
3 5 0 22.17 1.85
-3 -5 0 20.04 1.41
-3 5 0 20.29 1.57
-3 -5 0 17.04 1.43
-3 -5 0 20.31 1.51
-3 5 0 20.03 1.62
-3 -5 0 19.98 1.61
3 5 0 19.22 1.19
-3 5 -1 92.14 3.52
-3 -5 -1 92.08 3.49
-3 -5 -1 93.05 3.71
3 5 1 92.79 4.15
-3 -5 -1 86.64 3.48
3 5 1 91.97 3.49
3 5 1 88.14 3.26
-3 -5 -1 80.81 3.86
-3 5 -1 90.66 3.83
-3 -5 -2 447.01 13.8
-3 5 -2 428.54 13.99
3 5 2 447.16 13.82
3 -5 2 479.03 14.84
-3 5 -2 444.19 14.63
3 5 2 474.3 13.89
-3 -5 -2 485.28 13.92
-3 5 -2 473.52 13.89
3 5 3 1124.81 33.3
-3 5 -3 1189.88 33.23
-3 -5 -3 1194.88 33.16
-3 5 -3 1138.83 34.05
3 -5 3 1197.08 34.64
-3 -5 -3 1039.52 34.28
3 5 3 1126.99 33.25
-3 -5 -3 1233.82 34.38
-3 -5 -3 1219.74 33.03
-3 5 -4 105.16 5.44
3 -5 4 130.34 6.84
-3 5 -4 115.54 6.1
-3 -5 -4 122.64 5.66
-3 5 -4 129.66 5.76
-3 -5 -4 118.97 5.27
-3 -5 -4 123.2 5.29
-3 5 -4 119.16 5.46
-3 5 -4 121.78 5.58
-3 -5 -4 121.45 5.48
-3 5 -4 134.37 5.7
-3 5 -5 19.02 2.15
-3 5 -5 20.13 2.25
-3 -5 -5 18.86 2.12
-3 5 -5 14.3 2.19
3 -5 5 24.97 3.13
-3 -5 -5 16.24 2.08
-3 -5 -5 18.73 1.96
-3 5 -5 18.72 2.06
-3 -5 -5 15.28 1.76
-3 5 -5 18.06 1.98
-3 5 -5 20.22 2.2
-3 -5 -5 21.34 2.23
-3 5 -6 735.18 24.87
-3 5 -6 761.18 24.98
-3 -5 -6 792.61 24.97
-3 5 -6 767.13 26.23
3 -5 6 691.93 27.04
-3 -5 -6 747.11 25.18
-3 -5 -6 809.95 24.44
-3 5 -6 830.59 24.41
-3 -5 -6 792.46 24.3
-3 5 -6 773.5 25
-3 -5 -6 798.13 25.04
-3 5 -7 515.75 17.94
-3 -5 -7 536.63 18.05
-3 5 -7 491.38 17.96
-3 -5 -7 505.05 17.29
-3 -5 -7 535 18.3
-3 5 -7 488.15 19.39
3 5 7 492.4 19.8
3 -5 7 498.56 20.01
3 5 8 152.5 8.07
3 -5 8 185.57 9.93
3 5 8 182.51 9.74
-3 -5 -8 178.41 8.34
-3 5 -8 162.19 9.08
-3 5 -8 178.21 8.25
-3 -5 -8 183.84 8.23
-3 5 -8 181.37 8.24
-3 -5 -8 170.28 7.65
-3 5 -8 170.51 8
3 5 9 14.59 1.97
-3 5 -9 17.39 2.08
-3 5 -9 13.07 1.88
3 -5 9 17.93 2.59
-3 -5 -9 19.94 2.17
-3 5 -9 18.74 2.43
-3 5 -9 22.6 2.23
-3 5 -9 18.25 2.03
-3 -5 -9 19.05 2.06
-3 5 -9 20.59 2.09
3 -6 -10 0.78 0.54
-3 6 10 0.6 0.56
3 6 -10 0.85 0.64
3 -6 -10 0.27 0.48
3 -6 -10 -0.09 0.39
-3 -6 10 0.88 0.49
3 -6 -9 121.98 6.28
-3 -6 9 118.56 5.32
-3 -6 9 109.73 5.21
-3 -6 9 108.16 5.61
3 -6 -9 117.44 5.54
3 6 -9 111.38 5.52
-3 -6 8 156.57 8.62
3 -6 -8 135.89 7.69
-3 -6 8 150.47 6.89
-3 -6 8 146.45 6.86
-3 6 8 145.02 8.86
3 -6 -8 155.68 7.11
-3 -6 8 140.46 7.19
-3 -6 7 73.03 5.77
-3 -6 7 85.71 6.33
3 -6 -7 76.22 5.6
3 6 -7 74.31 5.32
3 -6 -7 77.89 4.75
-3 6 7 79.5 5.16
3 6 -7 72.68 5.62
-3 -6 7 76.79 5.04
-3 6 7 85.22 6.62
3 6 -7 77.08 5.21
-3 -6 6 88.12 5.93
-3 -6 6 74.31 5.87
3 6 -6 80.18 5.75
3 -6 -6 79.52 5.53
3 6 -6 76.82 5.44
3 -6 -6 83.17 4.81
-3 6 6 82.74 5.07
-3 -6 6 88.54 5.25
-3 6 6 83.2 6.29
3 6 -6 85.96 5.45
-3 6 5 -0.2 0.76
-3 6 5 0.2 0.66
-3 -6 5 -0.22 0.75
3 6 -5 1.9 1.04
-3 6 5 0.5 0.77
-3 -6 5 -0.47 0.73
3 6 -5 0.46 0.76
-3 6 5 0.94 0.73
-3 -6 5 0.35 0.64
-3 -6 5 -0.22 0.73
-3 -6 5 0.22 0.8
-3 6 5 0.26 0.85
-3 6 5 -0.15 0.65
3 6 -5 -0.21 0.72
-3 6 4 2111.23 59.15
-3 6 4 2090.55 59.11
3 6 -4 2061.86 59.69
3 6 -4 2093.48 59.65
-3 6 4 2053.52 59.95
-3 -6 4 1923.56 59.34
-3 -6 4 2106.21 58.15
-3 6 4 2018.51 58.02
-3 6 4 1987.27 59.41
-3 6 4 2137.04 59.2
-3 -6 4 2119.71 59.24
-3 -6 4 2193.28 59.26
-3 6 4 2153.82 59.17
-3 6 3 224.69 9.32
-3 -6 3 221.78 8.95
3 6 -3 234.47 9.2
-3 6 3 235.39 8.79
-3 -6 3 247.91 8.91
-3 -6 3 235.21 8.83
-3 6 3 234.72 8.82
-3 6 3 223.84 8.7
-3 -6 3 220.11 8.23
-3 6 2 13.41 1.35
-3 6 2 12 1.7
-3 -6 2 12.84 1.51
3 6 -2 16.89 1.78
-3 6 2 14.31 1.5
-3 6 2 13.79 1.71
-3 -6 2 13.38 1.46
-3 6 2 16.48 1.61
-3 -6 2 15.4 1.54
-3 -6 2 13.39 1.36
-3 -6 1 828.19 23.84
-3 6 1 847.64 23.87
3 6 -1 817.24 24.34
-3 -6 1 884.56 24.42
-3 -6 1 783.31 23.74
-3 -6 1 822.73 23.79
3 6 -1 819.77 23.51
3 6 0 509.64 14.92
-3 -6 0 525.24 15.41
-3 6 0 518.38 15.57
-3 -6 0 500.16 15.36
-3 -6 0 461.04 15.19
-3 -6 0 558.39 15.93
-3 6 0 564.64 15.09
-3 -6 -1 187.26 5.97
-3 6 -1 189.98 6
-3 -6 -1 182.65 6.3
3 6 1 180.52 6.78
-3 -6 -1 170.82 6.12
3 -6 1 176.9 6.65
3 6 1 173.22 6
3 6 1 169.79 5.78
-3 -6 -1 165.53 6.54
-3 6 -1 178.21 6.46
-3 6 -2 134.94 5.47
3 -6 2 153.26 6.22
-3 6 -2 137.59 5.96
-3 6 -2 136.31 5.78
-3 -6 -2 140.09 5.31
3 6 2 134.79 5.27
-3 -6 -2 147.52 5.24
-3 6 -2 146.49 5.28
3 6 3 331.43 11.28
-3 -6 -3 341.29 11.03
-3 6 -3 337.86 11.05
3 -6 3 360.44 12.53
-3 6 -3 322.25 11.9
3 6 3 330.65 11.29
-3 -6 -3 337.48 10.93
-3 -6 -4 327.54 11.01
-3 6 -4 318.47 11.33
-3 6 -4 332.18 11.53
-3 6 -4 348.28 11.65
-3 -6 -4 318.84 11.07
-3 6 -4 305.41 11.41
-3 6 -4 320.95 12.26
3 -6 4 327.25 12.96
3 6 4 331.97 12.29
-3 -6 -4 317.5 11.45
3 6 4 301.96 11.59
-3 6 -4 322.38 11.29
-3 6 -5 4.96 1.25
-3 -6 -5 4.56 1.24
-3 6 -5 4.66 1.31
3 -6 5 4.82 1.55
-3 -6 -5 4.94 1.13
-3 6 -5 6.71 1.33
-3 6 -5 3.4 1.07
-3 -6 -5 5.47 1.12
-3 6 -5 5.57 1.17
-3 -6 -6 5.33 1.34
-3 6 -6 2.06 1.12
-3 6 -6 3.37 1.23
3 -6 6 3.27 1.91
-3 -6 -6 3.69 1.13
-3 6 -6 3.01 1.16
-3 -6 -6 5.12 1.2
-3 6 -6 4.97 1.26
-3 -6 -7 22.93 2.62
-3 6 -7 20.42 2.67
-3 -6 -7 20.46 2.4
-3 6 -7 21.08 2.58
-3 -6 -7 19.14 2.54
-3 6 -7 18.43 2.96
3 -6 7 17.98 3.07
3 6 8 5.69 1.52
-3 -6 -8 4.56 1.25
3 -6 8 4.45 1.78
-3 -6 -8 5.31 1.4
-3 6 -8 5.81 1.66
-3 -6 -8 5.33 1.39
-3 6 -8 5.4 1.44
-3 6 -8 5.25 1.35
-3 6 -8 6.01 1.43
3 6 9 7.96 1.51
-3 6 -9 9.98 1.57
-3 6 -9 10.11 1.57
-3 6 -9 6.71 1.54
-3 -6 -9 8.63 1.54
-3 6 -9 8.95 1.48
-3 6 -9 9.68 1.46
3 -7 -9 112.02 5.9
-3 7 9 115.02 5.78
3 7 -9 112.11 6.17
-3 -7 9 115.77 5.25
-3 -7 9 123.54 5.35
-3 -7 9 96.59 5.3
3 -7 -9 119.91 5.47
-3 7 8 6.38 2.11
3 -7 -8 4.1 1.4
3 -7 -8 4.48 1.21
3 7 -8 5.8 1.45
-3 -7 8 5 1.35
-3 7 7 67.95 5.96
3 -7 -7 70.87 5.28
3 7 -7 69.55 5.16
3 -7 -7 65.2 4.34
-3 -7 7 69.01 4.74
-3 -7 6 75.19 5.75
3 7 -6 70.62 5.38
3 -7 -6 73.88 5.29
3 7 -6 63.89 5.07
3 -7 -6 70.44 4.37
-3 7 6 74.6 4.84
-3 -7 6 70.54 4.8
-3 7 6 87.7 6.33
3 7 -6 75.11 5.24
-3 7 5 10.66 1.88
-3 7 5 10.68 1.87
3 7 -5 9.43 1.84
-3 7 5 10.28 2.08
-3 -7 5 11.62 2.1
3 7 -5 11.82 2.09
-3 -7 5 14.19 1.93
-3 7 5 9.15 1.56
-3 7 5 10.88 2.11
3 7 -5 12.3 2.01
-3 7 5 13.52 1.8
-3 7 4 0.93 0.84
-3 7 4 0.93 0.76
-3 -7 4 1.26 0.75
3 7 -4 -0.22 0.86
-3 7 4 0.94 0.59
-3 7 4 0.19 0.58
-3 -7 4 0.65 0.59
-3 7 4 0.95 0.77
-3 7 4 0.67 0.84
3 7 -4 1.62 0.92
-3 -7 4 2.2 0.98
-3 7 3 23.59 1.97
-3 7 3 20.66 2.38
-3 -7 3 25.07 2.39
3 7 -3 23.05 2.32
-3 7 3 26.54 2.29
-3 -7 3 23.38 1.98
-3 -7 2 97.36 4.53
-3 7 2 97.22 4.39
-3 7 2 89.86 5.05
-3 -7 2 95.12 4.83
3 7 -2 106.58 5.04
-3 7 2 105.47 5.27
-3 -7 2 102.55 4.46
-3 -7 1 1.24 0.5
-3 7 1 1.52 0.57
3 7 -1 1.17 0.57
-3 7 1 1.85 0.85
-3 -7 1 2.14 0.8
3 7 -1 1.57 0.49
-3 -7 0 230.64 7.8
-3 7 0 245.22 8.09
-3 -7 0 212.52 8.02
3 7 0 227.46 7.4
3 7 1 293.92 9.1
3 7 1 276.91 8.82
-3 -7 -1 279.2 9.19
-3 7 -1 273.73 9.44
3 -7 1 286.17 9.61
-3 -7 -1 275.88 9.67
-3 -7 -1 295.18 9.35
-3 -7 -2 834.25 24.73
-3 -7 -2 849.94 24.73
3 -7 2 919.16 26
-3 7 -2 818.51 25.46
-3 7 -2 870.62 25.16
-3 -7 -2 875.79 24.89
3 7 2 878.24 24.88
-3 -7 -3 77.47 3.67
-3 7 -3 70 4.26
3 -7 3 77.99 4.64
3 7 3 71.59 4.33
-3 7 -3 67.2 4.17
3 7 3 69.12 3.79
3 7 3 71.35 3.82
-3 7 -4 76.11 4.41
-3 7 -4 82.07 4.49
-3 -7 -4 84.84 4.24
-3 7 -4 84.01 4.55
-3 -7 -4 77.81 4.17
-3 -7 -4 90.04 4.44
-3 7 -4 80.38 4.53
-3 7 -4 82.48 5.01
3 -7 4 96.19 5.86
3 7 4 79.97 5.02
-3 -7 -4 81.67 4.54
-3 7 -4 82.37 5.1
3 7 4 77.95 4.6
-3 7 -4 70.52 4.11
-3 7 -4 74.38 4.21
-3 7 -5 64.52 4.91
-3 7 -5 58.99 4.61
3 -7 5 63.91 5.34
-3 -7 -5 66.42 4.36
-3 7 -5 70.1 4.37
-3 7 -5 69.71 4.23
-3 -7 -5 70.97 4.06
-3 7 -5 67.45 4.21
-3 7 -5 66.18 4.39
-3 -7 -5 62.06 3.95
-3 -7 -6 2.4 1.14
-3 7 -6 2.1 1.23
-3 7 -6 4.27 1.49
3 -7 6 4.44 2.14
-3 -7 -6 2.93 0.96
-3 7 -6 3.57 1.11
-3 -7 -6 3.14 0.98
-3 7 -6 3.07 1.1
-3 -7 -7 846.03 27.32
-3 7 -7 834.71 28.81
3 7 7 809.29 27.41
-3 7 -7 907.32 26.44
-3 7 -7 832.6 27.2
-3 -7 -7 818.16 26.43
3 7 8 162.57 8.31
-3 -7 -8 188.29 8.5
-3 7 -8 167.73 9.06
-3 7 -8 187.62 8.38
-3 -7 -8 181.97 7.89
-3 7 -8 170.01 7.99
3 7 9 164.99 7.36
-3 7 -9 146.31 6.74
-3 7 -9 136.94 6.65
-3 7 -9 176.15 7.97
-3 -7 -9 168.59 7.16
-3 -7 -9 169.72 6.8
-3 7 -9 173.69 7.12
-3 7 -9 171.38 6.93
-3 -8 9 22.25 2.23
3 -8 -9 25.55 2.24
-3 8 9 26.13 2.47
3 -8 -9 24.94 2.53
-3 8 9 28.25 3.23
-3 -8 9 28.22 2.28
3 8 -9 23.05 2.59
-3 -8 9 24.6 2.14
-3 8 8 317.56 14.37
3 -8 -8 327.2 12.98
3 8 -8 318.71 12.68
3 -8 -8 335.96 11.99
-3 -8 8 312.45 12.3
3 -8 -7 79.72 5.66
3 8 -7 81.32 5.72
3 -8 -7 88.6 5.01
-3 -8 7 83.89 5.36
-3 8 7 89.16 6.8
-3 8 7 83.85 5.02
-3 8 6 246.77 11.27
-3 8 6 235.35 11.07
-3 8 6 270.3 12.42
-3 -8 6 268.25 12.12
3 8 -6 246.03 11.49
3 -8 -6 256.9 11.2
3 8 -6 244.78 11.49
-3 -8 6 266.79 10.88
-3 8 6 247.19 12.12
3 8 -6 234.64 10.99
-3 8 6 263.55 10.26
-3 8 6 282.72 10.43
-3 8 5 5.81 1.51
-3 8 5 4.17 1.3
-3 8 5 6.4 1.78
3 -8 -5 5.57 1.43
3 8 -5 5.66 1.53
-3 -8 5 6.13 1.64
-3 -8 5 8.92 1.61
3 8 -5 6.28 1.62
-3 8 5 6.56 1.72
3 8 -5 5.01 1.44
-3 8 5 5.97 1.33
-3 8 4 243.51 9.93
-3 8 4 226.25 9.71
3 8 -4 241.89 10.41
-3 -8 4 243.85 9.5
-3 8 4 234.92 9.71
-3 -8 4 226.01 8.73
-3 8 4 232.28 9.02
-3 8 4 234.96 8.8
-3 8 4 234.7 8.79
3 8 -4 226.88 9.85
-3 8 4 217.72 10.23
-3 -8 4 230.22 9.9
-3 8 3 336.87 11.78
-3 -8 3 357.08 12.67
-3 8 3 359.96 13.27
3 8 -3 345.9 12.66
-3 8 3 362.55 13.1
-3 -8 3 353.26 11.83
3 8 -2 209.24 7.51
-3 -8 2 197.85 7.54
-3 8 2 195.62 7.38
-3 -8 2 197.42 7.8
-3 8 2 181.5 8.16
3 8 -2 185.17 7.76
-3 -8 2 216.95 8.21
-3 8 2 202.84 8.34
-3 -8 2 174.87 7.12
-3 -8 1 1011.8 29.91
-3 8 1 1007.75 29.92
-3 -8 1 973.84 30.06
-3 8 1 994.31 30.6
3 8 -1 1109.52 30.51
-3 8 1 1017.5 30.95
-3 -8 1 1045.82 30.37
3 8 -1 1146.3 29.76
-3 -8 0 18.53 1.6
-3 8 0 20.2 1.73
-3 -8 0 16.89 1.69
-3 8 0 18.51 1.99
3 8 0 18.71 1.43
3 8 1 12.55 1.2
3 8 1 10.94 1.08
-3 -8 -1 8.31 1.1
-3 8 -1 10.79 1.29
-3 8 -1 10.56 1.23
-3 -8 -1 11.3 1.41
-3 -8 -1 11.89 1.29
-3 -8 -2 630.41 19.14
-3 8 -2 648.67 19.46
-3 -8 -2 633.82 19.11
3 -8 2 672.54 20.29
-3 8 -2 598.03 19.44
-3 8 -2 624.43 19.82
-3 -8 -2 675.7 19.24
3 8 2 647.39 19.15
-3 -8 -3 863.48 25.57
3 8 3 812.83 26.14
-3 8 -3 889.07 26.21
-3 -8 -3 853.19 25.3
-3 8 -3 860.09 26.57
3 -8 3 889.01 27.18
3 8 3 938.11 27.17
-3 8 -3 837.04 26.51
3 8 3 849.71 25.76
3 8 3 870.44 25.78
-3 8 -4 0.58 0.58
-3 8 -4 1.31 0.68
-3 8 -4 0.16 0.58
3 8 4 2.2 0.9
-3 -8 -4 1.26 0.67
-3 -8 -4 1.97 0.77
-3 8 -4 2.27 0.94
-3 8 -4 0.92 0.71
-3 -8 -4 0.52 0.51
-3 -8 -4 1.11 0.69
-3 8 -4 0.21 0.7
-3 8 -4 1.24 0.78
3 8 4 1.09 0.89
3 -8 4 1.53 1.08
3 8 4 1.24 0.7
3 8 4 0.36 0.65
-3 8 -5 7.19 1.5
-3 -8 -5 6.33 1.39
-3 8 -5 7.86 1.84
-3 8 -5 7.02 1.61
3 8 5 5.97 1.61
3 -8 5 3.55 1.59
3 8 5 4.09 1.21
-3 8 -5 5.13 1.28
-3 -8 -5 7.34 1.39
-3 8 -5 8.56 1.5
-3 -8 -5 8.49 1.4
-3 8 -5 7.78 1.5
-3 8 -5 7.4 1.39
-3 8 -5 5.2 1.24
-3 8 -6 110.46 7.12
3 -8 6 110.8 7.98
-3 -8 -6 112.08 6.34
-3 8 -6 111.57 7.26
3 8 6 107.07 6.52
-3 8 -6 117.25 6.07
-3 -8 -6 125.16 6.09
-3 -8 -6 115.7 6.07
-3 8 -6 109.25 6.36
-3 -8 -7 321.83 12.72
-3 8 -7 309.77 13.84
-3 8 -7 322.44 11.86
-3 -8 -7 323.59 12.21
-3 8 -7 331.98 12.84
-3 -8 -8 0.35 0.74
3 8 8 -0.68 0.93
-3 -8 -8 -0.2 0.8
-3 8 -8 0.82 1
-3 8 -8 -0.2 0.76
-3 8 -8 0.19 0.78
3 8 9 4.1 1.11
-3 -8 -9 3.51 0.91
-3 8 -9 4.25 1.03
-3 8 -9 4.46 1.05
-3 -8 -9 4.24 1.06
-3 8 -9 3.75 0.96
-3 8 -9 4.19 1
3 -9 -9 94 4.5
-3 -9 9 80 4.5
-3 9 9 94.37 4.94
3 -9 -9 94.17 4.99
-3 9 9 90.53 5.83
-3 -9 9 87.33 4.36
3 9 -9 92.91 5.21
-3 -9 9 93.54 4.47
-3 9 8 0.65 1.07
3 -9 -8 0.89 0.91
3 9 -8 0.44 0.99
3 -9 -8 1.42 0.86
-3 -9 8 0.96 0.84
-3 9 7 0.71 1.35
3 -9 -7 1.74 1.19
3 9 -7 1.1 1.12
-3 -9 7 1.32 0.9
-3 9 6 361.36 15.45
-3 9 6 351.76 15.42
-3 9 6 422.47 16.96
-3 -9 6 420.5 16.69
3 -9 -6 389.21 15.27
3 9 -6 406.33 16.21
-3 -9 6 441.51 15.4
-3 9 6 450.95 17.38
-3 9 6 412.73 14.54
-3 9 6 419.79 14.56
3 9 -6 381.88 15.57
-3 9 5 1.48 0.93
-3 9 5 2.96 1.21
-3 9 5 -0.29 0.85
-3 -9 5 0.53 0.76
-3 -9 5 2.04 0.89
3 9 -5 1.11 0.91
-3 9 5 1.13 0.98
-3 9 5 1.29 0.89
-3 9 5 6.61 1.38
-3 9 5 4.35 1.14
3 9 -5 2.03 1.04
-3 9 5 2.18 0.94
-3 9 4 146.16 7.6
-3 9 4 155.28 7.79
3 9 -4 151.57 8.08
-3 -9 4 149.77 7.18
-3 9 4 156.93 8.32
-3 -9 4 170.8 8.05
-3 9 4 165.82 7.67
-3 9 4 158.91 7.06
-3 9 4 166.43 6.94
-3 9 4 160.87 6.87
-3 9 3 1144.94 34.28
-3 9 3 1162.9 34.31
-3 -9 3 1141.58 33.62
3 9 -3 1155.75 35.09
-3 9 3 1144.03 33.29
-3 9 3 1136.16 34.81
-3 -9 3 1118.51 33.92
-3 -9 3 1155.91 33.75
-3 9 3 1153.96 34.77
-3 9 3 1112.64 33.28
-3 9 3 1118.76 33.06
-3 9 3 1131.42 33.08
-3 -9 3 1141.38 33.06
3 9 -2 47.66 2.99
-3 -9 2 46.55 3.07
-3 9 2 43.32 3.45
-3 9 2 44.21 2.93
-3 9 2 41.29 3.38
-3 -9 2 49.41 3.47
-3 -9 2 46.65 2.88
-3 9 1 6.03 1.07
-3 9 1 7.86 1.36
-3 -9 1 4.54 1.06
-3 9 1 4.41 1.2
-3 -9 0 10.24 1.25
-3 9 0 10.79 1.32
-3 9 0 7.54 1.03
-3 9 0 11.38 1.63
-3 -9 0 9.11 1.3
3 9 0 10.36 1.11
3 9 1 1533.14 42.24
3 9 1 1593.95 42.51
-3 -9 -1 1469.19 42.72
-3 9 -1 1530.58 43.01
-3 9 -1 1496.43 42.72
-3 -9 -1 1501.61 43.25
-3 -9 -1 1511.38 42.67
-3 -9 -2 46.78 2.58
-3 9 -2 49.82 2.8
-3 9 -2 46.02 2.87
-3 9 -2 42.95 2.68
-3 -9 -2 47.78 2.53
3 9 2 50.88 2.62
-3 9 -3 84.21 3.83
-3 9 -3 81.89 3.79
-3 9 -3 30.44 2.49
-3 9 -3 24.95 2.25
-3 -9 -3 28.2 2.38
3 9 3 30.01 2.79
3 9 3 25.88 2.52
-3 -9 -3 26.85 2.3
-3 9 -3 25.58 2.49
-3 -9 -3 27.29 2.19
3 9 3 27.6 2.81
3 -9 3 28.59 2.91
-3 -9 -3 32.48 2.54
-3 9 -3 27.61 2.67
3 9 3 28.26 2.44
3 9 3 27.26 2.38
-3 9 -3 27 2.47
-3 9 -4 232.47 9.27
-3 9 -4 219.2 9.14
-3 -9 -4 246.82 9.41
-3 9 -4 245.58 9.63
3 9 4 234.28 10
3 9 4 225.22 9.66
-3 -9 -4 233.04 9.26
-3 9 -4 261.72 9.93
-3 9 -4 234.56 9.48
-3 -9 -4 264.18 9.29
-3 9 -4 249.12 10.47
3 9 4 244.31 10.68
3 -9 4 243.13 11.06
-3 -9 -4 258.56 9.7
-3 9 -4 248.98 10.53
3 9 4 243.32 9.91
3 9 4 240.67 9.88
-3 -9 -5 1307.68 36.96
-3 9 -5 1302.03 37.61
-3 9 -5 1248.58 37.36
3 9 5 1199.37 38.08
-3 9 -5 1320.93 37.64
-3 -9 -5 1209.99 37.01
-3 9 -5 1264.45 37.77
-3 -9 -5 1275.71 37.26
-3 9 -5 1294.44 39.03
3 9 5 1288.54 39.42
3 -9 5 1191.21 39.89
-3 -9 -5 1291.29 37.71
-3 9 -5 1258.3 39.16
3 9 5 1262.78 38.6
-3 9 -5 1191.5 37.05
-3 9 -5 1176.94 37
3 9 6 1200.93 38.05
-3 -9 -6 1204.8 36.74
-3 -9 -6 1228.7 36.58
-3 9 -6 1224.65 36.85
-3 -9 -6 1242.5 37.02
-3 9 -6 1202.25 37.42
-3 9 -6 1304.14 39.25
-3 -9 -6 1306.01 37.79
3 -9 6 1227.85 40.49
-3 9 -6 1161.81 38.91
3 9 7 7.53 1.91
-3 -9 -7 7.2 1.56
-3 -9 -7 10.93 1.97
-3 9 -7 5.58 1.74
-3 9 -7 5.91 1.38
-3 9 -7 7.97 1.68
3 9 8 153.09 7.88
-3 9 -8 156.64 7.3
-3 9 -8 153.69 7.31
-3 9 -8 162.82 8.47
-3 9 -8 146.5 7.8
-3 -9 -8 166.16 7.68
-3 -9 -8 163.76 7.31
-3 9 -8 172.24 7.74
-3 9 -8 146.18 7.2
3 9 9 272.29 10.15
-3 9 -9 233.92 9.21
-3 9 -9 234.37 9.24
-3 -9 -9 283.07 9.91
-3 -9 -9 274.79 9.55
-3 9 -9 291.56 9.87
-3 9 -9 287.01 9.72
3 -10 -9 118.37 5.52
-3 10 9 113.34 5.48
3 -10 -9 104.85 5.1
-3 -10 9 104.95 5.17
-3 -10 9 117.3 5.08
3 10 -9 114.46 5.73
-3 -10 9 116.03 5.08
3 -10 -8 21.69 2.58
-3 10 8 24.35 2.7
-3 10 8 26.55 3.54
3 10 -8 27.41 2.99
-3 -10 8 17.91 2.25
-3 10 7 414.44 17.32
3 -10 -7 399.59 15.43
3 10 -7 411.44 16.25
-3 -10 7 408.86 15.17
-3 10 6 18.67 2.83
-3 10 6 17.02 2.75
-3 10 6 15.57 2.89
-3 -10 6 18.76 2.97
3 -10 -6 19.2 2.58
3 10 -6 19.61 2.98
-3 -10 6 23.26 2.75
-3 10 6 17.9 3.02
-3 10 6 19.57 2.48
-3 10 6 17.59 2.35
3 10 -6 21.33 2.92
-3 10 5 9.23 2.02
-3 10 5 12.17 2.23
-3 10 5 9.89 2.26
-3 -10 5 9.16 1.96
-3 -10 5 13.72 2.11
3 10 -5 13.71 2.41
-3 10 5 13.75 2.33
3 10 -5 10.78 2.09
-3 10 5 14.46 2.06
-3 10 5 11.46 1.78
-3 10 5 12.74 1.89
3 10 -4 84.21 5.91
-3 -10 4 90.87 5.27
-3 10 4 84.86 5.87
-3 -10 4 92.41 5.69
-3 10 4 89.97 5.74
-3 10 4 92.78 5.79
-3 10 4 88.12 4.88
-3 10 4 93.24 5.19
-3 10 4 93.87 4.99
3 10 -3 1232.26 33.92
-3 10 3 1165.62 34.36
-3 10 3 1131.6 34.24
-3 -10 3 1086.5 33.59
3 10 -3 1178.01 35.33
-3 10 3 1131.56 33.34
-3 10 3 1131.79 33.07
-3 -10 3 1031.53 33.42
-3 10 3 1153.39 34.93
-3 -10 3 1087.64 33.89
-3 10 3 1177.83 34.93
-3 10 3 1128.9 33.15
-3 -10 3 1106.45 32.92
-3 10 3 1130.56 33.15
-3 10 3 1117.95 33.43
3 10 -2 78.91 4.15
-3 -10 2 76.3 4.27
-3 10 2 78.65 4.24
-3 10 2 80.68 4.88
-3 -10 2 80.01 4.65
-3 10 2 76.57 4.87
-3 -10 2 65.42 3.82
-3 -10 1 79.54 4.26
-3 10 1 80.2 4.24
-3 -10 1 80.54 4.45
-3 10 1 76.72 4.79
3 10 -1 87.14 4.08
-3 -10 0 109.05 5.04
-3 10 0 114 5.16
-3 10 0 108.43 4.72
-3 -10 0 100.02 5.08
-3 10 0 101.1 5.57
3 10 0 121.51 4.79
3 10 1 2182.63 59.3
3 10 1 2138.25 59.11
-3 -10 -1 2258.48 59.84
-3 10 -1 2155.81 59.89
-3 10 -1 2009.6 59.47
-3 -10 -1 2149.56 60.18
-3 -10 -1 2148.7 59.57
3 10 2 472.24 16.06
-3 -10 -2 480.39 15.09
-3 10 -2 462.28 15.06
-3 10 -2 464.49 15.43
-3 10 -2 439.77 15.15
-3 -10 -2 464.46 14.82
3 10 2 469.2 14.85
-3 10 -3 40.15 2.97
-3 10 -3 48.39 3.18
-3 10 -3 39.2 2.92
-3 -10 -3 48.9 3.23
-3 10 -3 47.48 3.17
-3 10 -3 43.54 3.08
3 10 3 45.51 3.46
3 10 3 44.33 3.56
-3 -10 -3 45.52 3.13
-3 10 -3 38.72 3.23
-3 -10 -3 45.12 2.94
-3 10 -3 39.94 3.3
-3 10 -3 42.54 3.31
-3 10 -3 49.53 3.66
3 10 3 48.41 3.86
-3 10 -3 42.05 3.3
3 10 3 47.14 3.31
3 10 3 45.15 3.17
-3 10 -3 47.54 3.41
-3 10 -4 186.83 8.08
-3 10 -4 176.18 7.95
-3 10 -4 200.18 8.33
-3 -10 -4 193.32 8.12
3 10 4 185.7 8.53
3 10 4 199.45 9
-3 -10 -4 188.27 8.05
-3 10 -4 207.49 8.66
-3 -10 -4 184.75 7.74
-3 10 -4 203.66 9.17
3 10 4 195.62 9.46
3 -10 4 179.03 9.35
-3 -10 -4 215.34 8.49
-3 10 -4 194.46 9.12
3 10 4 207.46 8.84
3 10 4 193.8 8.63
-3 10 -5 170.42 7.77
-3 10 -5 157.91 7.48
-3 -10 -5 163.66 7.2
3 10 5 156.01 8.14
-3 -10 -5 156.18 7.37
-3 10 -5 169.87 7.66
-3 10 -5 158.92 7.66
-3 -10 -5 172.77 7.64
3 10 5 171.37 9.06
3 -10 5 130.94 8.6
-3 -10 -5 167.09 7.76
-3 10 -5 160.17 8.59
3 10 5 154.01 8.18
-3 10 -5 149.54 7.26
-3 10 -5 145.43 7.2
-3 -10 -6 78.53 5
-3 10 -6 84.38 5.39
-3 10 -6 78.24 5.97
-3 -10 -6 95.14 5.63
3 10 6 80.76 5.71
-3 -10 -6 80.83 5.03
-3 10 -6 72.42 4.81
-3 10 -6 79.45 4.96
-3 10 -6 82.58 5.01
-3 10 -7 7.56 1.66
-3 -10 -7 6.21 1.58
-3 10 -7 6.48 1.73
-3 10 -7 8.77 2.05
3 10 7 7.92 1.9
-3 -10 -7 6.03 1.45
-3 10 -7 6.84 1.5
-3 10 -7 7.69 1.68
3 10 8 327.82 12.87
-3 -10 -8 327.37 11.99
-3 10 -8 335.7 12.32
-3 10 -8 322.68 12.11
-3 10 -8 317.74 13.14
-3 10 -8 313.54 12.68
-3 -10 -8 318.48 12.21
3 10 9 36.64 2.84
-3 -10 -9 31.59 2.52
-3 10 -9 41.59 2.77
-3 -10 -9 34.72 2.49
-3 10 -9 35.31 2.52
3 -11 -9 42.48 2.91
-3 11 9 44.91 3.09
3 -11 -9 50.31 3.06
-3 -11 9 44.39 2.77
-3 -11 9 43.83 2.75
3 -11 -8 0.95 0.9
-3 11 8 0.95 0.8
3 11 -8 1.06 0.96
-3 -11 8 0.9 0.83
-3 11 8 0.91 1.1
3 -11 -7 315.35 12.81
-3 11 7 341.56 14.91
3 11 -7 323.92 13.71
-3 -11 7 316.58 12.72
3 11 -6 15.83 2.74
-3 -11 6 13.31 2.26
-3 -11 6 15.13 1.96
-3 11 6 15 2.88
-3 -11 6 19.09 2.92
-3 11 6 12.63 2.64
3 11 -6 13.19 2.42
3 11 -5 18.97 2.94
-3 -11 5 16.4 2.34
-3 -11 5 19.26 2.77
-3 11 5 16.84 2.92
-3 11 5 14.24 2.49
-3 11 5 15.87 2.59
3 11 -5 20.79 2.78
-3 11 5 20.77 2.44
3 11 -5 18.5 2.79
-3 11 5 21.13 2.45
-3 11 5 16.63 2.32
3 11 -4 323.04 13.87
-3 -11 4 338.23 12.85
-3 11 4 329.49 12.24
-3 11 4 343.41 14.24
-3 -11 4 302.69 13.02
3 11 -4 376.63 13.37
-3 11 4 285.56 12.93
-3 11 4 321.18 13.37
-3 11 4 334.01 12.29
-3 11 4 337.26 12.32
-3 11 4 348.72 12.74
-3 11 3 376.03 10.12
3 11 -3 443.59 9.87
-3 11 3 369.64 10.05
-3 -11 3 402.44 9.56
3 11 -3 382.2 11.08
-3 11 3 388.06 9.03
-3 11 3 391.19 8.61
-3 11 3 379.71 10.86
-3 -11 3 458.53 11.22
-3 11 3 391.63 10.84
-3 11 3 397.28 8.95
-3 11 3 406.1 9.05
-3 11 3 361.87 9.05
-3 -11 2 194.34 7.79
-3 11 2 186.28 7.97
-3 11 2 195.36 8.07
-3 11 2 192.36 8.21
-3 11 2 192.67 8.57
3 11 -2 211.95 8.1
-3 11 2 196.86 8.61
-3 -11 2 193.67 8.14
-3 -11 2 192.05 7.99
3 11 -2 207.54 9.32
3 11 -2 217.81 9.13
-3 11 2 193.96 8.08
-3 11 2 206.76 7.87
-3 11 2 190.38 7.82
-3 11 2 206.98 9.01
-3 -11 2 200.14 8.53
-3 11 2 205.56 9.23
-3 11 2 188.52 7.79
-3 -11 1 40.58 2.97
-3 11 1 37.21 2.83
-3 -11 1 35.28 2.96
-3 11 1 39.23 3.41
3 11 -1 37.92 2.62
-3 -11 0 1024.9 29.9
-3 11 0 1034.03 29.99
-3 11 0 1001.29 29.34
-3 -11 0 940.67 29.91
3 11 0 1031 29.37
-3 11 0 1000.05 30.98
3 11 0 1034.83 29.26
-3 -11 -1 2.99 0.82
-3 11 -1 4.03 1
-3 11 -1 1.4 0.74
-3 -11 -1 3.84 1.06
3 11 1 2.55 0.68
3 11 1 2.73 0.79
-3 -11 -2 157.59 6.22
-3 11 -2 118.8 6.36
-3 11 -2 149.38 6.78
-3 11 -2 131.33 6.6
-3 11 -2 125.81 6.49
-3 -11 -2 130.8 6.08
-3 11 -2 139.11 6.22
-3 -11 -2 142.18 6.27
3 11 2 137.26 6.74
3 11 2 156.42 7.32
-3 -11 -2 142.82 6.27
-3 11 -2 145.31 6.35
-3 11 -2 152.42 6.69
3 11 2 149.04 7.18
-3 11 -2 138.96 6.33
3 11 2 142.77 6.07
-3 11 -2 139.21 6.62
-3 11 -2 136.37 6
-3 11 -2 136.55 6.01
-3 11 -3 69.54 4.11
-3 11 -3 68.7 4
-3 11 -3 70.25 4.13
-3 11 -3 69.51 4.15
-3 -11 -3 66.54 4.04
3 11 3 68.87 4.73
-3 -11 -3 73.07 4.25
3 11 3 68.35 4.54
-3 -11 -3 77.87 4.09
-3 11 -3 75 4.62
-3 11 -3 56.82 4.23
-3 11 -3 58.43 4.26
-3 11 -3 72.15 4.69
3 11 3 69.85 4.96
-3 11 -3 70.93 4.45
3 11 3 78.82 4.52
3 11 3 63.84 4.06
-3 11 -3 77.1 4.54
-3 11 -4 908.44 27.65
-3 11 -4 833.35 27.45
-3 11 -4 823.11 27.4
-3 11 -4 940.87 27.92
-3 -11 -4 904.28 27.71
3 11 4 924.44 28.63
3 11 4 939.12 29.12
-3 -11 -4 883.56 27.65
-3 11 -4 929.77 28.32
-3 -11 -4 961.97 27.5
-3 11 -4 907.02 29.07
3 11 4 905.59 29.67
-3 11 -4 898.62 28.55
3 11 4 897.95 28.43
3 11 4 882.5 28.26
-3 11 -5 51.87 3.93
-3 11 -5 54.28 4.05
-3 -11 -5 55.74 3.99
3 11 5 52.44 4.47
-3 -11 -5 52.93 3.89
-3 11 -5 46.58 3.81
-3 11 -5 49.92 4.51
-3 11 -5 55.2 4.48
3 11 5 54.69 4.89
3 -11 5 50.22 4.95
-3 -11 -5 58.47 4.19
3 11 5 47.41 4.29
-3 11 -5 51.57 3.9
-3 11 -5 42.73 3.61
-3 11 -6 35.33 3.39
-3 -11 -6 34.75 3.24
-3 11 -6 34.65 3.87
-3 11 -6 32.97 3.61
-3 -11 -6 41.22 3.62
3 11 6 34.39 3.77
-3 -11 -6 33.12 3.13
-3 11 -6 33.62 3.19
-3 11 -6 31.33 3.06
-3 11 -6 30.97 3.15
-3 11 -6 33.81 3.21
-3 11 -7 370.73 13.93
-3 -11 -7 368.97 13.62
-3 11 -7 366.9 15.07
-3 11 -7 338.6 14.28
-3 -11 -7 379.83 14.04
3 11 7 370.46 14.73
-3 -11 -7 348.1 13.27
-3 11 -7 368.64 13.25
-3 11 -7 363.79 13.76
3 11 8 16.96 2.36
-3 11 -8 22.81 2.39
-3 -11 -8 16.31 2.05
-3 11 -8 15.21 1.98
-3 11 -8 17.01 2.45
-3 11 -8 19.21 2.42
-3 -11 -8 18.75 2.2
3 11 9 2.67 0.85
-3 -11 -9 1.6 0.71
-3 -11 -9 1.94 0.73
-3 11 -9 2.89 0.83
-3 11 -9 1.38 0.65
3 -12 -9 7.87 1.18
-3 -12 9 6.01 1.03
-3 -12 9 8.12 1.17
-3 -12 9 7.12 1.1
-3 12 9 8.04 1.26
3 12 -8 94.86 5.53
-3 -12 8 81.51 4.79
-3 12 8 91.26 6.27
-3 -12 8 78.45 4.44
-3 -12 8 84.73 4.57
-3 12 8 90.73 5.19
-3 12 7 54.59 4.13
-3 12 7 45.45 4.73
3 12 -7 47.52 4.41
-3 -12 7 41.79 3.69
-3 12 6 1028.63 35.52
-3 12 6 1093.54 33.12
-3 12 6 1101.05 35.53
3 12 -6 1048.56 34.81
-3 -12 6 1042.3 33.31
3 12 -5 384.28 16.23
-3 -12 5 403.43 15.13
-3 12 5 408.37 14.67
-3 -12 5 390.78 15.7
-3 12 5 378.1 16.51
-3 12 5 364.42 15.7
-3 12 5 364.9 15.81
3 12 -5 436.83 15.95
3 12 -5 369.89 15.84
-3 12 5 419.19 14.79
-3 12 5 418.31 14.78
-3 12 5 401.01 15.04
3 12 -4 0.67 0.81
-3 12 4 1.06 0.97
-3 12 4 1.6 1.05
-3 -12 4 0.87 0.75
3 12 -4 -0.3 1.03
-3 12 4 1.79 0.84
-3 12 4 1.99 0.93
-3 12 4 0.9 1.27
-3 -12 4 0.54 0.93
-3 12 4 1.34 0.92
-3 12 4 1.49 0.93
-3 12 4 1.92 0.89
-3 12 3 41.61 3.59
3 12 -3 39.39 3.12
-3 12 3 37.31 3.46
-3 -12 3 35.18 2.99
3 12 -3 39.69 3.8
-3 12 3 33.11 2.86
-3 12 3 33.17 2.7
-3 12 3 31.24 3.36
-3 -12 3 39.72 3.43
-3 12 3 41.08 3.76
-3 12 3 34.38 2.86
-3 12 3 41.11 3.13
-3 12 3 36.68 3.13
-3 -12 2 208.54 8.42
-3 12 2 207.72 8.82
-3 12 2 202.1 8.73
-3 12 2 217.38 8.91
-3 12 2 213.44 9.09
-3 12 2 209.72 9.33
3 12 -2 240.26 8.87
-3 12 2 206.84 9.31
3 12 -2 216.16 9.64
-3 -12 2 216.29 8.81
3 12 -2 222.62 10.04
-3 -12 2 208.96 8.9
3 12 -2 211.88 9.12
-3 12 2 228.32 8.6
-3 12 2 212.99 8.82
-3 12 2 203.21 8.48
-3 12 2 223.29 9.73
-3 -12 2 236.31 9.46
-3 12 2 206.93 9.73
-3 12 2 199.5 8.42
-3 12 1 40.33 3.2
-3 12 1 40.27 3.19
-3 12 1 42.82 3.24
-3 12 1 33.35 2.98
3 12 -1 41.38 2.82
3 12 -1 38.78 3.52
-3 -12 1 38 2.95
-3 -12 1 41.82 3.14
3 12 -1 37.03 3.22
-3 12 1 36.37 2.89
-3 12 1 34.17 2.85
-3 12 1 38.18 3.28
-3 -12 1 36.36 3.03
-3 12 1 41.63 3.66
-3 12 1 34.6 2.81
-3 12 0 31.28 2.85
-3 12 0 31.03 2.86
-3 12 0 30.88 2.8
-3 12 0 28.71 2.75
-3 12 0 29.82 2.73
3 12 0 34.91 2.45
3 12 0 29.22 2.86
3 12 0 37.62 3.39
-3 -12 0 34.1 2.73
-3 -12 0 39.39 2.91
-3 12 0 35.01 2.78
-3 12 0 28.48 2.52
-3 12 0 28.87 2.9
-3 12 0 32.31 2.47
-3 -12 0 36.54 2.93
3 12 0 31.47 2.41
-3 12 0 35.23 3.24
-3 12 0 28.96 2.52
-3 12 -1 228.81 8.45
-3 12 -1 216.12 8.74
-3 12 -1 239.09 8.57
-3 12 -1 226.11 9.36
-3 12 -1 207.21 9.18
-3 12 -1 211.76 9.26
-3 12 -1 228.35 9.4
-3 12 -1 228.51 8.83
-3 -12 -1 220.21 8.83
3 12 1 239.05 9.68
3 12 1 260.51 10.3
-3 -12 -1 222.15 8.79
-3 -12 -1 212.1 8.73
-3 12 -1 226.07 8.86
-3 12 -1 226.85 8.93
3 12 1 231.18 9.49
-3 12 -1 229.5 8.74
-3 -12 -1 229.62 9.2
3 12 1 232.26 8.4
3 12 1 238.36 8.55
-3 12 -1 230.66 9.35
-3 12 -2 298.04 12.34
-3 12 -2 341.1 12.78
-3 12 -2 309.61 12.45
-3 12 -2 339.43 12.57
-3 -12 -2 353.6 12.12
-3 12 -2 348.35 12.12
-3 -12 -2 336.45 12.03
3 12 2 338.43 12.8
3 12 2 326.79 13.04
-3 -12 -2 334.93 12.06
-3 12 -2 341.87 12.04
3 12 2 344.43 13.1
-3 12 -2 339.92 12.18
-3 12 -2 341.82 12.55
3 12 2 357.93 11.92
-3 12 -2 319.12 11.68
-3 12 -2 318.78 11.66
-3 12 -3 126.44 6.27
-3 12 -3 132.75 6.38
-3 12 -3 136.95 6.54
-3 -12 -3 147.73 6.68
-3 -12 -3 131.83 6.5
3 12 3 138.03 7.17
3 12 3 142.05 7.53
-3 -12 -3 147.97 6.71
-3 12 -3 146.08 7.18
-3 12 -3 142.81 7.18
3 12 3 159.11 8.1
-3 12 -3 143.76 7
3 12 3 139.24 6.75
-3 12 -3 135.24 6.91
3 12 3 147.63 6.81
-3 12 -4 476.41 16.15
-3 12 -4 434.95 15.93
-3 12 -4 425.33 15.86
-3 -12 -4 504.34 16.46
-3 12 -4 476.84 16.05
3 12 4 477.23 17.56
-3 -12 -4 458.39 16.25
3 12 4 489.01 17.18
-3 12 -4 485.1 16.79
-3 12 -4 453.22 17.26
3 12 4 502.59 18.42
-3 12 -4 450.02 16.8
3 12 4 488.73 17.04
3 12 4 467.86 16.82
-3 12 -5 805.06 26.89
-3 12 -5 871.31 27.38
3 12 5 923.78 28.96
-3 -12 -5 852.33 27.07
-3 -12 -5 902.02 27.27
-3 12 -5 926.72 27.52
-3 12 -5 848.27 28.64
3 12 5 894.98 29.76
-3 12 -5 846.51 28.12
-3 -12 -5 918.43 27.35
3 12 5 837.34 28.3
-3 12 -5 809.35 26.79
-3 12 -5 785.93 26.69
-3 12 -5 816.96 26.98
-3 12 -6 3.1 1.28
-3 -12 -6 2.18 1.15
-3 12 -6 1.91 1.08
-3 12 -6 3.03 1.37
3 12 6 1.71 1.3
-3 -12 -6 4.19 1.22
3 12 6 2.86 1.33
-3 -12 -6 2.75 1.16
-3 12 -6 2.22 1.06
-3 12 -6 3.22 1.15
-3 12 -6 3.23 1.13
-3 12 -6 2.43 1.02
-3 12 -7 16.12 2.23
-3 12 -7 16.53 2.62
-3 12 -7 17.62 2.56
-3 -12 -7 17.97 2.35
3 12 7 15.83 2.55
-3 -12 -7 13.05 2.03
-3 -12 -7 17.86 2.21
-3 12 -7 18.43 2.17
-3 12 -7 14.28 1.98
-3 12 -7 15.21 2.04
-3 12 -7 16.07 2.22
3 12 8 36.29 3.34
-3 12 -8 34.36 3.25
-3 -12 -8 34.42 2.94
-3 12 -8 41.41 3.38
-3 12 -8 37.34 2.98
-3 -12 -8 33.94 2.83
-3 12 -8 32.63 2.79
3 -13 -9 5.35 0.97
-3 -13 9 5.24 0.91
-3 -13 9 6.38 0.96
-3 -13 9 5.84 0.94
-3 13 9 5.63 1.1
3 13 -9 5 1.09
3 13 -9 4.09 0.94
-3 13 9 6.21 1.16
3 13 -8 13.19 1.93
3 -13 -8 8.37 1.4
-3 -13 8 6.37 1.28
-3 13 8 9.75 2.1
-3 -13 8 9.07 1.46
-3 -13 8 6.33 1.28
-3 13 8 8.88 1.58
-3 13 7 95.98 5.67
-3 13 7 96.26 6.84
3 13 -7 95.25 6.25
-3 -13 7 85.41 5.39
-3 13 6 -0.72 1.63
-3 13 6 1.11 0.97
-3 13 6 1.37 1.35
3 13 -6 0.64 1.1
-3 -13 6 1.2 1.08
-3 13 5 697.39 26.65
3 13 -5 925.22 27.24
-3 13 5 703.45 26.62
3 13 -5 737.28 27.21
-3 -13 5 775.03 25.97
-3 13 5 816.5 25.47
-3 13 5 767.57 27.8
-3 -13 5 869.42 27.76
-3 13 5 789.16 26
-3 13 5 831.57 25.72
-3 13 5 822.68 25.67
3 13 -5 688.52 26.52
-3 13 4 294.18 13.54
-3 13 4 298.03 13.57
3 13 -4 364.43 13.61
3 13 -4 315.95 14.29
-3 -13 4 352.85 13.45
-3 13 4 326.77 12.86
-3 13 4 332.46 12.58
-3 13 4 326.2 14.51
-3 -13 4 368.97 14.29
-3 13 4 345.73 14.38
-3 13 4 332.86 13.25
-3 13 4 338.86 12.91
-3 13 4 337.58 12.9
-3 13 3 237.46 8.71
3 13 -3 287.33 8.43
-3 13 3 243.93 8.82
3 13 -3 234.24 9.23
-3 -13 3 249.35 8.14
-3 13 3 265.05 7.68
-3 13 3 260.73 8.1
-3 13 3 246.82 9.33
-3 -13 3 271.92 8.98
-3 13 3 256.35 9.5
-3 13 3 267.32 8.18
-3 13 3 269.26 8.6
-3 13 3 267.88 8.17
-3 -13 2 23.8 2.27
-3 13 2 20.46 2.37
-3 13 2 19.91 2.48
-3 13 2 17.78 2.25
-3 13 2 18.26 2.28
3 13 -2 21.73 2.25
3 13 -2 19.67 2.65
3 13 -2 16.81 2.34
-3 -13 2 16.92 2.1
3 13 -2 21.41 2.84
-3 -13 2 19.28 2.27
-3 13 2 17.45 2.11
-3 13 2 26.29 2.63
-3 13 2 18.63 2.54
-3 -13 2 22.17 2.54
-3 13 2 21.96 2.91
-3 13 2 19.23 2.18
-3 13 1 10.25 1.75
-3 13 1 8.63 1.61
-3 13 1 11.58 1.76
-3 13 1 10.81 1.78
-3 13 1 8.52 1.71
3 13 -1 8.92 1.38
-3 -13 1 7.9 1.45
3 13 -1 10 1.87
3 13 -1 9.81 1.83
-3 -13 1 9.01 1.55
3 13 -1 8.99 1.86
-3 13 1 9.35 1.54
-3 13 1 10.34 1.62
-3 13 1 11.74 2.12
-3 -13 1 7.71 1.5
-3 13 1 7.52 1.46
-3 13 0 127.48 6.27
-3 13 0 108.51 5.66
-3 13 0 107.76 6.03
-3 13 0 116.95 6.12
-3 13 0 110.85 6.09
-3 13 0 112.02 5.47
3 13 0 118.96 6.71
-3 -13 0 111.93 5.8
3 13 0 113.49 6.26
-3 -13 0 121.02 5.85
-3 13 0 118.96 5.92
-3 13 0 110.07 5.68
-3 13 0 119.32 5.49
-3 13 0 115.85 6.61
-3 -13 0 101.16 5.63
3 13 0 116.02 5.39
3 13 0 125.25 5.45
-3 13 0 108.9 5.96
-3 13 -1 62.67 3.74
-3 13 -1 68.92 4.56
-3 13 -1 63.56 4.03
-3 13 -1 65.69 3.78
-3 13 -1 57.47 4.27
-3 13 -1 58.48 4.33
-3 13 -1 66.16 4.48
-3 13 -1 64.49 4.02
-3 -13 -1 68.46 4.18
3 13 1 69.38 4.67
3 13 1 69.54 4.93
-3 -13 -1 70.23 4.27
-3 -13 -1 66.65 4.08
-3 13 -1 67.63 4.17
-3 13 -1 62.09 4
3 13 1 72.89 4.72
-3 13 -1 62.81 3.9
-3 -13 -1 73.26 4.43
-3 13 -1 62 4.46
3 13 1 63.69 3.75
3 13 1 62.95 3.69
-3 13 -2 12.64 1.76
3 13 2 10.12 1.97
-3 -13 -2 10.86 1.68
3 13 2 10.57 1.87
-3 -13 -2 14.83 1.88
-3 -13 -2 17.65 2.02
-3 13 -2 11.3 1.91
-3 13 -2 6.58 1.56
-3 13 -2 9.7 1.79
-3 13 -2 7.27 1.57
-3 13 -2 8.4 1.52
3 13 2 11.35 1.97
-3 13 -2 11.13 1.81
3 13 2 11.49 1.63
-3 13 -2 9.84 1.5
-3 13 -2 11.58 1.59
-3 13 -3 5.79 1.3
-3 13 -3 4.92 1.23
-3 13 -3 2.68 0.95
-3 -13 -3 4.12 1.13
-3 -13 -3 5.57 1.26
3 13 3 6.07 1.52
-3 -13 -3 6.24 1.36
-3 13 -3 5.29 1.42
-3 13 -3 6.34 1.51
-3 13 -3 5.92 1.4
3 13 3 9.58 1.99
3 13 3 5.77 1.35
3 13 3 6.17 1.38
-3 13 -3 5.77 1.45
-3 13 -4 247.16 10.19
-3 13 -4 225.78 9.94
-3 13 -4 246.45 10.04
-3 -13 -4 254.09 10.32
3 13 4 252.27 11.05
-3 -13 -4 261.08 10.49
3 13 4 267.5 11.75
-3 13 -4 260.29 10.84
-3 13 -4 249.52 11.16
3 13 4 250.07 12
-3 13 -4 239.85 10.75
3 13 4 247.01 10.86
3 13 4 251 10.8
-3 13 -5 5.75 1.46
-3 13 -5 3.79 1.37
3 13 5 5.89 1.71
-3 -13 -5 6.74 1.57
-3 -13 -5 6.21 1.54
-3 13 -5 6.05 1.45
-3 13 -5 6.04 1.66
-3 13 -5 5.48 1.64
3 13 5 5.86 1.81
3 13 5 5.12 1.59
-3 13 -5 3.26 1.16
-3 13 -5 5.76 1.52
-3 13 -5 5.95 1.43
-3 -13 -6 195.13 9.02
-3 13 -6 211.4 9.34
-3 13 -6 202.19 10.24
3 13 6 192.95 10.78
-3 13 -6 214.16 10.07
-3 -13 -6 233.67 9.57
-3 -13 -6 193.84 9.01
3 13 6 218.46 10.57
-3 13 -6 196.44 8.93
-3 13 -6 218.2 9.31
-3 13 -6 195.1 8.87
-3 13 -6 184.81 8.73
-3 13 -7 6.85 1.51
-3 -13 -7 5.8 1.43
-3 13 -7 7.4 1.66
-3 13 -7 5.81 1.54
3 13 7 5.18 1.51
-3 -13 -7 7.52 1.53
-3 -13 -7 4.85 1.27
-3 13 -7 6.3 1.34
-3 13 -7 5.54 1.43
-3 13 -7 5.18 1.25
-3 13 -7 6.03 1.37
-3 13 -8 1.19 0.73
-3 -13 -8 1.48 0.79
3 13 8 2.31 1.01
-3 -13 -8 1.92 0.85
-3 13 -8 1.76 0.86
-3 13 -8 1.73 0.8
-3 13 -8 1.06 0.61
3 -14 -8 0.14 0.54
3 14 -8 1.26 0.86
-3 -14 8 0.73 0.64
-3 14 8 0.25 0.77
-3 -14 8 0.98 0.67
-3 -14 8 0.61 0.63
-3 14 8 0.94 0.75
-3 14 7 40.49 3.54
-3 14 7 44.88 4.56
3 14 -7 44.48 4.1
3 -14 -7 45.98 3.46
-3 -14 7 40.8 3.48
-3 14 6 7.98 2.32
-3 14 6 7.7 1.76
-3 14 6 8.43 2.16
3 14 -6 7.88 2.08
-3 -14 6 9.05 1.8
3 14 -5 374.15 14.32
3 14 -5 327.51 14.74
-3 -14 5 323.52 13.46
-3 14 5 333.78 13.06
-3 14 5 353.34 15.46
-3 -14 5 362.29 14.8
-3 14 5 331.91 13.7
3 14 -5 293.09 14.11
3 14 -4 155.82 7.68
-3 14 4 110.69 7.44
-3 14 4 112.52 7.56
3 14 -4 122.07 7.98
-3 -14 4 132.56 7.27
-3 14 4 132.32 7.11
-3 14 4 134.42 6.8
-3 14 4 128.43 8.14
-3 -14 4 135.47 7.76
-3 14 4 134.94 8.16
-3 14 4 138.7 7.2
-3 14 4 134.81 7.47
-3 14 4 136.29 7.16
-3 14 3 3.18 1.23
-3 14 3 3.45 1.33
3 14 -3 3.12 1.12
3 14 -3 5.21 1.64
-3 -14 3 2.91 1.07
-3 14 3 1.94 0.95
-3 -14 3 0.23 0.75
-3 14 3 1.46 1.11
-3 14 3 1.5 1.23
-3 -14 3 2.46 1.17
-3 14 3 2.91 1.15
-3 14 3 2.86 1.1
-3 14 3 4.83 1.44
-3 14 3 4.3 1.41
-3 14 2 14.43 2.18
-3 14 2 14.91 2.18
-3 14 2 16.19 2.36
-3 14 2 13.37 2.1
-3 -14 2 10.67 1.84
3 14 -2 13.7 2.37
3 14 -2 15.03 2.29
3 14 -2 16.42 2.65
3 14 -2 16.85 2.09
-3 14 2 16 2.17
-3 14 2 14.26 2.01
-3 -14 2 15.88 2.23
-3 14 2 14.74 2.55
-3 14 2 12.75 1.87
-3 14 1 11.27 1.9
-3 14 1 10.18 1.9
-3 14 1 11.04 1.87
-3 14 1 10.61 1.9
-3 14 1 7.13 1.64
3 14 -1 11.92 1.63
-3 -14 1 11.03 1.74
-3 -14 1 10.49 1.78
3 14 -1 12.94 2.22
3 14 -1 10.64 2.03
-3 14 1 13.44 1.92
-3 14 1 9.59 1.67
-3 14 1 11.72 2.18
-3 -14 1 10.14 1.74
-3 14 1 8.21 1.53
-3 14 0 289.03 11.49
-3 14 0 311.37 12.25
-3 14 0 286.84 12.1
-3 14 0 296.21 12.21
-3 14 0 318.7 12.3
-3 14 0 320.78 11.43
3 14 0 312.76 12.53
3 14 0 337.38 13.39
-3 -14 0 317.61 11.71
-3 -14 0 305.31 11.9
-3 14 0 287.86 11.51
-3 14 0 328.54 12.01
-3 14 0 309.15 11.21
-3 -14 0 287.98 11.57
3 14 0 334.58 11.35
-3 14 0 330.03 13.12
3 14 0 322.24 11.22
-3 14 0 289.44 11.92
-3 14 -1 211.78 9.58
-3 14 -1 229.43 8.55
-3 14 -1 209.07 8.89
-3 14 -1 230.99 8.56
-3 14 -1 205.86 9.59
-3 14 -1 216.47 9.41
-3 14 -1 200.14 9.49
-3 14 -1 224.61 9.7
-3 14 -1 218.77 8.88
-3 -14 -1 218.49 9.03
3 14 1 206.59 9.7
3 14 1 198.49 9.95
-3 -14 -1 208.65 8.88
-3 -14 -1 212.92 9.09
-3 14 -1 220.8 9.1
-3 14 -1 213.14 8.97
3 14 1 228.33 9.76
-3 14 -1 201.17 8.63
-3 -14 -1 206.55 9.07
3 14 1 220.6 8.53
3 14 1 212.17 8.49
-3 14 -1 213.66 9.41
-3 14 -2 209.24 8.59
-3 14 -2 210.86 8.61
-3 -14 -2 213.84 9
-3 14 -2 210.65 8.93
3 14 2 214.87 10.3
-3 -14 -2 227.33 9.31
-3 -14 -2 203.55 8.93
3 14 2 221.15 9.97
-3 14 -2 198.7 9.61
-3 14 -2 201.34 9.35
-3 14 -2 200.66 9.54
-3 14 -2 212.53 9.86
3 14 2 239.38 10.52
-3 14 -2 227.48 9.24
3 14 2 226.19 9.13
-3 14 -2 193.48 9.28
3 14 2 220.83 8.9
-3 14 -3 628.46 21.49
-3 14 -3 641.66 21.56
-3 -14 -3 689.01 22.01
-3 14 -3 684.53 21.94
-3 -14 -3 674.24 22.02
3 14 3 678.36 23.69
3 14 3 666.01 22.99
-3 -14 -3 697.69 22.24
-3 14 -3 667.64 22.58
3 14 3 736.63 24.24
-3 14 -3 666.8 22.31
3 14 3 697.37 22.32
3 14 3 666.33 22.09
-3 14 -3 669.89 22.32
-3 14 -4 51.32 3.93
-3 14 -4 54.47 4.01
-3 -14 -4 52.8 3.99
-3 14 -4 44.67 3.67
-3 -14 -4 52.82 4.06
3 14 4 51.76 4.72
-3 14 -4 51.02 4.19
3 14 4 55.14 5.11
-3 14 -4 41.4 3.9
3 14 4 65.8 4.81
3 14 4 52.51 4.35
-3 -14 -5 297.12 12.01
-3 14 -5 304.06 13.15
3 14 5 325.81 14.52
-3 14 -5 303.83 12.81
-3 -14 -5 308.94 12.22
3 14 5 316.2 13.71
-3 14 -5 291.33 12.14
-3 14 -5 283.41 11.87
-3 14 -5 290.27 11.81
-3 14 -5 298.51 11.9
-3 14 -5 309.52 11.94
-3 -14 -6 67.12 4.63
-3 14 -6 69.93 4.69
-3 14 -6 63.62 5.14
3 14 6 65.06 5.74
-3 14 -6 70.68 5.16
-3 -14 -6 61.44 4.47
3 14 6 61.96 5.2
-3 14 -6 60.54 4.34
-3 14 -6 62.81 4.49
-3 14 -6 64.66 4.46
-3 14 -6 70.48 4.64
-3 14 -7 156.32 7.1
-3 -14 -7 148.97 7
-3 14 -7 140.82 7.37
-3 14 -7 147.71 6.71
3 14 7 154.69 8.06
-3 -14 -7 146.95 6.91
-3 14 -7 136.66 6.58
-3 14 -7 137.45 6.75
-3 14 -7 128.9 6.45
3 14 8 20.62 2.35
-3 14 -8 21.9 2.08
-3 -14 -8 21 2.07
-3 14 -8 20.24 1.84
-3 14 -8 20.05 1.98
-3 15 8 55.79 3.58
3 -15 -8 57.09 3.43
3 15 -8 64.35 4
-3 -15 8 54.01 3.42
-3 -15 8 58.87 3.27
-3 -15 8 58.75 3.26
-3 15 8 58.63 3.96
-3 15 7 83.2 5.07
-3 15 7 96.36 6.45
3 15 -7 81.7 5.57
3 -15 -7 80.87 4.68
-3 -15 7 77.51 4.88
-3 15 6 120.13 8.26
-3 15 6 143.62 7.26
-3 15 6 121.11 7.99
3 15 -6 126.8 7.91
-3 -15 6 144.14 7.42
-3 15 5 179.88 10.33
-3 15 5 188.44 8.7
3 15 -5 177.96 9.98
-3 -15 5 178.52 9
-3 15 5 181.31 9.26
3 15 -4 500.81 17.16
-3 15 4 405.66 17.33
-3 15 4 403.73 17.41
3 15 -4 414.45 17.69
-3 -15 4 441.23 16.78
-3 15 4 455.21 16.68
-3 15 4 452.07 18.35
-3 -15 4 460.21 17.45
-3 15 4 438.1 17.99
-3 15 4 466.51 16.74
-3 15 4 466.64 16.76
-3 15 4 433.55 16.97
-3 15 3 46.79 3.83
-3 15 3 42.91 3.94
-3 15 3 43.24 3.68
-3 15 3 46.59 3.87
3 15 -3 41.04 3.55
3 15 -3 32.76 3.76
-3 -15 3 41.59 3.61
-3 15 3 48.12 3.84
-3 15 3 48.1 4.42
-3 -15 3 52.26 4.21
-3 15 3 49.95 4.64
-3 15 3 43 4.11
-3 15 3 35.81 3.82
3 15 -3 55.48 3.97
3 15 -2 4.59 1.21
-3 -15 2 7 1.51
3 15 -2 4.79 1.61
3 15 -2 7.7 1.74
3 15 -2 5.1 1.65
-3 15 2 7.04 1.65
-3 15 2 6.2 1.59
-3 15 2 7.14 1.69
-3 15 2 3.52 1.33
-3 15 2 4.95 1.36
-3 15 2 7.47 1.6
-3 -15 2 5.21 1.45
-3 15 2 4.89 1.61
-3 15 2 4.93 1.37
-3 15 1 45.22 3.85
3 15 -1 44.97 3.36
3 15 -1 37.63 3.78
-3 -15 1 44.92 3.72
-3 -15 1 40.95 3.42
3 15 -1 38.16 4.07
-3 15 1 48.37 4.07
-3 15 1 42.39 3.73
-3 15 1 42.98 3.87
-3 15 1 37.57 3.36
-3 15 1 44.04 3.64
3 15 -1 47.57 3.41
-3 15 1 41.27 4.16
-3 -15 1 37.78 3.41
-3 15 1 42.89 3.78
-3 15 1 41.7 3.5
-3 15 0 28.91 3.15
-3 15 0 37.78 3.21
-3 15 0 35.74 3.57
-3 15 0 27.1 3.15
-3 15 0 34.21 3.42
-3 15 0 32.86 2.88
3 15 0 35.19 3.82
-3 -15 0 34.84 3.08
-3 -15 0 31.02 3.02
3 15 0 34.47 3.55
-3 15 0 35.24 3.14
-3 15 0 32.41 3.08
3 15 0 31.16 2.71
-3 15 0 29.91 3.45
-3 -15 0 31.84 3.03
3 15 0 35.86 2.86
-3 15 0 28.2 3.03
-3 15 -1 1.31 0.87
-3 15 -1 1.01 0.96
-3 15 -1 0.25 0.87
-3 15 -1 1.45 1.09
-3 15 -1 0.72 0.79
-3 15 -1 -0.22 0.72
-3 15 -1 1.28 0.8
-3 -15 -1 0.21 0.6
3 15 1 2.33 1.19
-3 -15 -1 1.53 0.86
3 15 1 1.8 1.05
-3 -15 -1 0.95 0.78
-3 15 -1 0.39 0.6
-3 15 -1 0.94 0.74
-3 15 -1 0.71 0.73
-3 -15 -1 2.28 0.99
-3 15 -1 1.97 1.12
3 15 1 1.29 0.61
3 15 1 0.49 0.54
-3 15 -2 2.67 0.98
-3 15 -2 1.51 0.78
-3 15 -2 2.72 1
-3 -15 -2 0.63 0.73
3 15 2 0.89 1.22
3 15 2 2.1 1.22
-3 -15 -2 3.39 1.13
-3 -15 -2 2.34 1
-3 15 -2 1.59 1.01
-3 15 -2 2.12 1.16
-3 15 -2 1.61 1.04
-3 15 -2 0.76 0.88
-3 15 -2 6.55 1.47
3 15 2 1.38 0.96
3 15 2 3.24 1.04
-3 15 -2 1.56 1.06
3 15 2 1.84 0.83
-3 15 -3 7.84 1.54
-3 15 -3 8.24 1.56
-3 15 -3 7.68 1.54
-3 -15 -3 7.18 1.55
-3 -15 -3 6.54 1.5
3 15 3 6.46 1.85
3 15 3 7.02 1.85
-3 -15 -3 6.95 1.51
-3 15 -3 8.13 1.73
-3 15 -3 6.05 1.46
3 15 3 6.58 1.98
3 15 3 8.42 1.69
3 15 3 14.6 2.15
-3 15 -3 7.17 1.62
-3 15 -4 74.45 4.88
-3 15 -4 70.6 4.76
-3 -15 -4 77.67 5.06
-3 15 -4 83.33 5.11
-3 -15 -4 87.29 5.37
3 15 4 87.45 6.36
-3 15 -4 74.13 5.22
3 15 4 83.54 6.48
-3 15 -4 78.95 5.43
3 15 4 68.46 5.24
3 15 4 68.95 5.22
-3 -15 -5 56.07 4.35
3 15 5 75.07 6.18
-3 15 -5 58.66 4.72
-3 -15 -5 64.93 4.65
3 15 5 60.68 5.31
-3 15 -5 55.28 4.39
-3 15 -5 57.86 4.33
-3 15 -5 64.95 4.51
-3 15 -5 64.75 4.47
-3 -15 -6 154.51 7.56
3 15 6 154.7 9.3
-3 15 -6 153.3 8.07
-3 -15 -6 150.27 7.56
3 15 6 173.56 9.02
-3 15 -6 150.11 7.36
-3 15 -6 156.28 7.44
-3 15 -6 152.96 7.39
-3 15 -6 157 7.47
-3 15 -7 3.49 1.17
-3 15 -7 4.59 1.12
3 15 7 5 1.52
-3 -15 -7 4.37 1.25
-3 -15 -7 5.17 1.23
-3 15 -7 5.19 1.26
-3 15 -7 3.44 1.1
-3 15 -7 4.86 1.21
-3 -15 -8 97.46 4.62
-3 15 -8 90.07 4.16
-3 15 -8 93.5 4.42
3 -16 -8 7.94 1.19
3 16 -8 8.2 1.39
-3 -16 8 8.31 1.24
-3 -16 8 7.46 1.07
-3 -16 8 8.87 1.15
-3 16 8 9.22 1.34
3 16 -8 5.6 1.21
3 16 -8 6.43 1.3
-3 16 8 7.94 1.44
3 -16 -7 3.45 1.01
3 16 -7 6.11 1.55
-3 -16 7 5.85 1.31
-3 16 7 6.87 1.81
-3 16 7 4.93 1.51
-3 16 7 7.72 1.53
3 16 -6 157.95 8.83
-3 -16 6 154.02 7.97
-3 16 6 165.23 7.95
-3 16 6 176.69 9.46
-3 16 6 172.19 8.78
-3 -16 5 3.05 1.3
3 16 -5 3 1.55
-3 16 5 0.37 1.2
-3 16 5 1.26 1.24
-3 16 5 3.26 1.48
-3 16 5 3 1.3
3 16 -4 4.01 1.29
-3 -16 4 3.92 1.41
3 16 -4 4.45 1.68
-3 16 4 4.56 1.5
-3 16 4 4.57 1.85
-3 -16 4 6.86 1.77
-3 16 4 5.24 1.95
-3 16 4 3.34 1.32
-3 16 4 4.6 1.54
-3 16 4 4.37 1.46
-3 16 4 3.39 1.7
-3 16 3 273.46 8.64
-3 16 3 281.51 9.57
-3 16 3 292.01 10.22
-3 16 3 278.8 9.54
-3 16 3 296.71 10.11
3 16 -3 292.68 9.62
3 16 -3 294.24 10.05
3 16 -3 262.36 10.51
-3 -16 3 290.34 9.6
-3 16 3 275.34 9.26
-3 16 3 267.62 8.57
-3 16 3 285.45 10.8
-3 16 3 301.8 11.41
-3 -16 3 275.69 9.46
-3 16 3 249.07 9.8
-3 16 3 263.05 10.19
3 16 -3 347.69 10.03
-3 16 2 239.76 10.78
3 16 -2 273.67 11.7
3 16 -2 257.57 12.42
-3 -16 2 265.57 11.44
3 16 -2 250.96 11.76
-3 16 2 253.96 11.83
-3 16 2 271.65 11.7
-3 16 2 285.58 11.99
-3 16 2 255.58 11.55
-3 16 2 285.59 11.98
-3 16 2 280.58 11.56
-3 16 2 248.24 10.94
-3 -16 2 264.97 11.37
-3 16 2 295.97 13.15
3 16 -2 308.48 11.34
3 16 -1 261.06 10.01
-3 16 1 230.24 10.48
3 16 -1 225.35 11.43
-3 -16 1 256.12 10.73
3 16 -1 241.63 11.19
-3 16 1 241.94 10.96
-3 16 1 242.99 10.94
-3 16 1 248.46 10.87
-3 16 1 232.91 10.11
-3 16 1 231.41 10.27
3 16 -1 252.05 9.84
-3 16 1 233.89 11.5
-3 -16 1 231.48 10.17
-3 16 1 236.83 10.74
-3 16 1 216.8 9.89
-3 16 0 39.6 3.77
-3 16 0 33.73 3.21
-3 16 0 41.82 4.01
-3 16 0 39.51 3.81
-3 16 0 46.26 4.17
-3 16 0 30.13 2.91
3 16 0 37.29 4.16
-3 -16 0 36.22 3.31
-3 -16 0 33.76 3.31
3 16 0 37.69 3.9
-3 16 0 33.45 3.19
-3 16 0 37.75 3.46
-3 16 0 38.4 4.06
-3 -16 0 32.65 3.2
-3 16 0 40.74 3.72
3 16 0 38.97 3.1
3 16 0 41.52 3.22
-3 16 -1 283.41 11.82
-3 16 -1 283.54 12.61
-3 16 -1 316.07 12.62
-3 16 -1 298.19 13.01
-3 16 -1 315.62 12.96
-3 16 -1 305.1 13.11
-3 16 -1 316.15 11.94
3 16 1 323.81 13.4
3 16 1 303.81 13.7
-3 -16 -1 316.85 12.09
-3 -16 -1 295.02 12.12
-3 16 -1 290.68 11.87
-3 16 -1 298.34 11.96
-3 16 -1 304.91 11.77
-3 -16 -1 313.93 12.28
3 16 1 316.13 11.66
3 16 1 297.38 11.45
-3 16 -1 305.37 12.5
-3 16 -2 14.58 1.93
-3 16 -2 16.94 2.04
-3 16 -2 14.44 2.1
-3 -16 -2 15.22 2.21
3 16 2 17.75 2.87
3 16 2 15.28 2.56
-3 -16 -2 14.06 2.12
-3 -16 -2 14.93 2.15
-3 16 -2 14.97 2.51
-3 16 -2 11.19 2.25
-3 16 -2 14.92 2.37
-3 16 -2 13.67 2.35
3 16 2 20.11 2.92
-3 16 -2 14.44 2.13
3 16 2 14.8 2.15
3 16 2 16.07 2.13
-3 16 -2 13.24 2.3
-3 16 -3 1041.87 32.42
-3 16 -3 1041.06 32.45
-3 16 -3 1050.92 32.77
-3 -16 -3 1030.28 32.8
3 16 3 1063.11 34.3
3 16 3 1117.21 35.48
-3 -16 -3 1143.68 33.58
-3 -16 -3 1076.17 33.12
-3 16 -3 1010.67 33.44
3 16 3 1125.83 35.56
-3 16 -3 1045.95 33.16
3 16 3 1129.91 33.64
-3 16 -3 1058.97 33.34
3 16 3 1031.28 33.14
3 16 4 315.28 14.32
-3 -16 -4 340.77 13.08
-3 16 -4 319.41 12.46
-3 -16 -4 318.87 12.66
3 16 4 318.35 14.67
-3 16 -4 308.97 13
-3 16 -4 311.7 13.03
-3 16 -4 333.89 12.61
-3 16 -4 313.1 12.41
3 16 5 149.55 8.76
-3 -16 -5 143.46 7.51
-3 -16 -5 150.21 7.5
3 16 5 156.61 9.42
-3 16 -5 138.85 7.74
-3 16 -5 140.93 7.46
-3 16 -5 140.03 7.25
-3 16 -5 143.32 7.22
-3 16 -5 144.02 7.23
3 16 6 23.68 3.19
-3 -16 -6 21.5 2.53
-3 -16 -6 26.14 2.76
-3 16 -6 17.52 2.52
3 16 6 21.33 3.28
-3 16 -6 21.02 2.43
-3 16 -6 22.84 2.53
-3 16 -6 23.87 2.58
3 16 7 76.73 5.15
-3 -16 -7 78.35 4.49
-3 -16 -7 75.1 4.42
-3 16 -7 71.42 4.12
-3 16 -7 77.9 4.75
-3 16 -7 72.43 4.19
-3 16 -7 75.52 4.25
-3 -16 -8 24.04 1.98
3 17 -8 0.47 0.7
3 17 -8 1.06 0.65
-3 17 8 0.81 0.62
3 17 -8 1.35 0.71
-3 -17 8 0.1 0.44
3 17 -7 15.42 2.19
-3 -17 7 13.55 1.84
-3 17 7 18.87 2.39
-3 17 7 15.93 2.41
3 17 -6 110.48 6.95
-3 -17 6 107.95 6.24
-3 17 6 121.77 7.48
-3 17 6 126.08 7.08
3 17 -5 26.76 3.54
-3 -17 5 27.01 3.17
-3 17 5 31.27 3.62
-3 17 5 30.49 3.54
-3 17 5 31.47 4.07
3 17 -4 68.81 5.76
-3 -17 4 66.65 5.12
-3 17 4 65.06 5.9
-3 17 4 60.24 5.64
-3 17 4 65.42 5.1
-3 17 4 75.22 5.4
-3 17 4 66.65 5.5
-3 17 4 68.57 5.29
-3 17 3 68.08 4.67
-3 17 3 76.46 5.42
-3 17 3 72.76 5.37
-3 17 3 73.23 5.58
-3 17 3 73.92 5.37
3 17 -3 69.01 5.07
3 17 -3 65.88 5.56
-3 -17 3 70.37 5.07
3 17 -3 74.75 5.45
-3 17 3 73.62 4.84
-3 17 3 72.15 5.15
-3 17 3 79.87 6.04
-3 17 3 81.52 6.34
-3 -17 3 65.86 4.95
3 17 -3 82.15 5.17
-3 17 2 20.49 2.92
-3 17 2 26.69 2.94
3 17 -2 23.88 3.01
-3 -17 2 22.01 2.88
3 17 -2 27.35 3.42
-3 17 2 23.93 3.15
-3 17 2 21.91 3.07
-3 17 2 21.22 3
-3 17 2 21.24 2.8
-3 17 2 23.41 2.79
-3 17 2 23.76 3.51
-3 -17 2 22.14 2.85
-3 17 2 17.62 2.59
3 17 -2 30.88 3.02
3 17 -1 8.93 1.57
-3 17 1 7.71 1.82
3 17 -1 7.46 1.52
-3 -17 1 8.51 1.79
3 17 -1 6.87 2
3 17 -1 9.86 2.15
-3 17 1 5.48 1.63
-3 17 1 9.44 2.11
-3 17 1 8.79 1.98
-3 17 1 9.46 2.14
-3 17 1 8.15 1.75
-3 17 1 9.84 1.87
-3 17 1 8.67 2.2
-3 -17 1 5.75 1.52
-3 17 1 7.58 1.72
-3 17 0 554.49 19.81
-3 17 0 604.33 21.09
-3 17 0 558.78 21.01
-3 17 0 567.58 21.05
-3 17 0 583.53 20.99
-3 17 0 581.15 19.4
3 17 0 611.89 22.45
-3 -17 0 576.54 19.87
-3 -17 0 566.53 20.28
3 17 0 592.19 21.46
-3 17 0 582.44 20.14
-3 17 0 542.73 19.71
-3 -17 0 574.45 19.95
-3 17 0 611.06 21.82
-3 17 0 594.66 20.69
3 17 0 597.38 19.47
3 17 0 605.12 19.43
-3 17 -1 47.71 3.89
-3 17 -1 43.63 4.36
-3 17 -1 50.07 4.62
-3 17 -1 46.19 4.18
-3 17 -1 51.94 4.51
-3 17 -1 51.41 3.96
3 17 1 43.54 4.58
-3 -17 -1 52.75 4.07
-3 -17 -1 45.44 3.99
3 17 1 44.37 4.43
-3 17 -1 43.4 3.76
-3 17 -1 50.58 3.85
-3 -17 -1 47.68 4.02
-3 17 -1 49.45 4.29
3 17 1 43.7 3.57
3 17 1 50.61 3.77
-3 17 -2 193.03 8.25
-3 17 -2 208.76 8.45
-3 17 -2 183.68 8.58
3 17 2 180.61 9.67
3 17 2 178.42 10.07
-3 -17 -2 186.46 8.75
-3 -17 -2 176.12 8.78
-3 17 -2 181.79 9.11
-3 17 -2 169.9 9.51
-3 17 -2 171.07 9.32
-3 17 -2 170.86 9.56
3 17 2 185.94 9.82
-3 17 -2 181.36 8.61
3 17 2 181.28 8.58
3 17 2 183.18 8.54
-3 17 -2 196.43 9.32
-3 17 -3 105.88 5.97
-3 17 -3 115.5 6.15
-3 -17 -3 114.42 6.42
-3 17 -3 113.24 6.37
3 17 3 114.69 7.29
-3 -17 -3 105.81 6.32
3 17 3 123.99 8.04
-3 -17 -3 106.81 6.45
-3 17 -3 105.24 6.6
3 17 3 128.92 8.07
-3 17 -3 117.03 6.61
3 17 3 115.58 6.84
-3 17 -3 95.34 6.24
3 17 3 112.08 6.62
3 17 4 196.73 10.55
-3 -17 -4 202.18 9.23
-3 -17 -4 177.62 8.68
-3 17 -4 186.22 8.67
3 17 4 199.99 10.88
-3 17 -4 187.95 9.17
-3 17 -4 185.47 9.21
-3 17 -4 195.34 8.72
-3 17 -4 184.47 8.57
-3 17 -5 13.92 2.25
3 17 5 19.03 3.2
-3 17 -5 13.45 2.04
-3 17 -5 15.92 2.22
-3 17 -5 12.23 2.1
-3 17 -5 15.58 2.19
-3 -17 -5 15 2.2
3 17 5 17.52 2.96
-3 -17 -5 13.97 2.1
-3 17 -6 4.09 1.29
3 17 6 5.2 1.88
-3 17 -6 2.44 0.96
3 17 6 2.45 1.3
-3 -17 -6 3.51 1.17
-3 -17 -6 3.03 1.1
-3 17 -6 4.06 1.14
-3 17 -6 3.19 1.1
3 17 7 22.55 2.61
-3 -17 -7 27.04 2.38
-3 17 -7 21.53 2.06
-3 17 -7 26.33 2.28
-3 17 -7 26.35 2.28
-3 -17 -7 21.15 2.16
-3 18 7 0.73 0.78
3 18 -7 1.06 0.75
-3 -18 7 0.57 0.68
3 18 -7 0.31 0.64
3 18 -7 0.16 0.62
3 18 -6 11.02 2.17
-3 -18 6 9.16 1.68
-3 -18 6 11.78 1.67
-3 18 6 9.98 1.95
-3 -18 5 9.9 1.92
3 18 -5 9.14 2.07
-3 18 5 11.72 2.25
-3 18 5 9.09 2.34
-3 -18 4 9.8 1.99
3 18 -4 13.29 2.56
-3 18 4 11.31 2.53
-3 18 4 11.58 2.52
-3 18 4 18.2 2.74
-3 18 3 1.6 1
3 18 -3 1.35 1.18
3 18 -3 1.5 1.09
-3 18 3 1.44 1.09
-3 18 3 0.86 1.14
-3 18 3 2.36 1.16
-3 18 3 1.17 1.11
-3 18 3 1.6 1.03
-3 18 3 3.33 1.72
-3 18 3 0.25 0.92
-3 18 2 7.98 1.83
3 18 -2 7.24 1.89
-3 -18 2 9.04 1.88
3 18 -2 9.09 2.18
-3 18 2 12 2.34
-3 18 2 8.93 2.1
-3 18 2 11.88 2.31
-3 18 2 7.36 1.89
-3 18 2 8.13 1.85
-3 18 2 8.48 1.8
-3 18 2 6.57 2.05
-3 18 2 6 1.68
3 18 -2 10.02 1.78
3 18 -2 9.73 1.77
-3 18 1 321.08 13.56
-3 18 1 346.51 14.64
3 18 -1 342.33 14.4
3 18 -1 338.34 15.53
-3 -18 1 361.15 14.37
3 18 -1 364.57 15.25
-3 18 1 376.88 15.19
-3 18 1 385.28 15.32
-3 18 1 354.18 14.72
-3 18 1 339.72 13.77
-3 18 1 338.33 13.94
-3 18 1 360.63 15.64
3 18 -1 383.82 13.52
-3 18 1 321.44 13.98
3 18 -1 363.21 13.49
-3 18 0 0.46 0.91
-3 18 0 0.81 0.76
-3 -18 0 2.26 1.05
-3 -18 0 0.26 0.69
3 18 0 0.36 1.13
3 18 0 -0.32 1.21
-3 18 0 0.29 1.16
-3 18 0 0.63 1.03
-3 18 0 0.31 1.03
-3 18 0 0.59 0.97
-3 18 0 0.48 0.84
-3 18 0 0.23 0.8
-3 18 0 1 1.21
-3 18 0 -0.26 0.86
3 18 0 0.98 0.83
3 18 0 -0.2 0.77
-3 18 -1 6.08 1.86
-3 18 -1 6.29 1.73
-3 18 -1 7.07 2.03
-3 18 -1 5.99 1.83
-3 18 -1 9.69 1.79
-3 -18 -1 10.52 1.97
-3 -18 -1 8.72 1.75
3 18 1 7.65 2.15
3 18 1 7.31 1.97
-3 18 -1 7.42 1.68
-3 18 -1 6.03 1.73
3 18 1 7.02 1.54
-3 18 -1 5.59 1.56
-3 18 -2 0.45 0.91
-3 -18 -2 1.53 0.93
3 18 2 0.73 1.19
-3 -18 -2 1.64 1.02
3 18 2 0.32 1.24
-3 18 -2 0.98 1.13
-3 18 -2 0.32 1
-3 18 -2 0.53 1.17
-3 18 -2 1.83 1.29
-3 18 -2 0.22 0.82
3 18 2 0.47 0.89
-3 18 -2 1.29 1.13
3 18 2 1.13 0.82
-3 -18 -3 34.25 3.37
-3 18 -3 37.56 3.49
3 18 3 29.79 3.7
3 18 3 31.54 4.16
-3 -18 -3 31.53 3.28
-3 18 -3 35.79 3.7
3 18 3 40.83 4.52
-3 18 -3 39.42 3.68
-3 18 -3 35.62 3.22
-3 18 -3 38.76 3.31
-3 18 -3 32.69 3.44
3 18 4 378.09 15.82
-3 -18 -4 374.74 13.93
-3 18 -4 357.89 13.38
-3 -18 -4 362.46 13.61
3 18 4 350.31 15.7
-3 18 -4 354.91 13.88
-3 18 -4 315.55 13.02
-3 18 -4 320.2 13.59
-3 18 -4 329.71 13.08
-3 18 -4 359.53 13.34
-3 18 -5 0.46 0.75
3 18 5 1.78 1.51
-3 18 -5 -0.58 0.82
-3 18 -5 0.19 0.79
-3 18 -5 -0.43 0.87
-3 18 -5 0.19 0.71
3 18 5 0.62 1.02
-3 -18 -5 0.22 0.89
-3 -18 -5 -0.21 0.87
3 18 6 76.67 5.45
-3 -18 -6 73.17 4.63
-3 -18 -6 83.22 4.77
3 18 6 76.69 5.87
-3 18 -6 75.31 4.8
-3 18 -6 76.76 4.49
-3 18 -6 75.96 4.53
-3 18 -6 78.55 4.55
-3 18 -7 7.14 1.13
-3 -18 -7 6 1.11
-3 -18 -7 6.46 1.16
-3 18 -7 6.65 1.16
-3 18 -7 8.36 1.24
-3 19 7 52.18 3.62
3 19 -7 59.2 3.62
-3 -19 7 43.36 2.96
3 19 -7 57.4 3.42
-3 19 7 46.01 3.38
3 19 -7 51.06 3.31
3 19 -6 24.44 2.83
-3 -19 6 25.28 2.56
-3 19 6 23.06 2.75
-3 19 6 17.59 2.46
-3 -19 6 25.02 2.29
3 19 -5 114.89 7.04
-3 -19 5 103.46 6.22
-3 19 5 112.02 6.89
-3 19 5 113.74 6.84
-3 -19 4 -0.26 0.8
-3 19 4 0.34 1.06
-3 19 4 -0.36 1.11
-3 19 4 0.58 1.05
-3 19 4 -0.29 0.9
-3 19 3 38.47 4.12
-3 19 3 37.9 3.62
3 19 -3 42.12 4.11
3 19 -3 44.02 4.4
-3 19 3 48.37 4.5
-3 19 3 47.12 4.48
-3 19 3 41.51 4.27
-3 19 3 46.62 3.96
-3 19 3 37.45 4.52
-3 19 3 40.24 3.97
-3 19 2 9.9 1.92
3 19 -2 8.6 2.09
3 19 -2 8.74 2.17
-3 19 2 10.82 2.33
-3 19 2 12.96 2.44
-3 19 2 8.9 2.14
-3 19 2 8.23 2.04
-3 19 2 9.46 1.91
-3 19 2 10.12 2.4
-3 19 2 6.46 1.73
-3 19 1 7.31 1.78
3 19 -1 8.05 1.95
-3 -19 1 9.87 2
3 19 -1 12.97 2.78
3 19 -1 7.62 2.09
-3 19 1 7.37 1.94
-3 19 1 8.67 2.15
-3 19 1 8.33 2.11
-3 19 1 7.72 1.95
-3 19 1 9.29 1.94
-3 19 1 8.38 1.89
-3 19 1 7.7 2.21
3 19 -1 8.06 1.66
3 19 -1 8.27 1.61
-3 19 1 7.93 1.86
-3 19 0 5.51 1.59
-3 19 0 9.35 1.77
3 19 0 9.28 2.07
-3 -19 0 7.32 1.81
3 19 0 11.46 2.68
3 19 0 7.67 2.07
-3 19 0 5.3 1.86
-3 19 0 6.27 2.05
-3 19 0 7.91 1.86
-3 19 0 6.21 1.84
-3 19 0 10.52 2.3
-3 19 0 10.59 1.98
-3 19 0 5.54 1.94
3 19 0 7.73 1.64
3 19 0 7.46 1.56
-3 19 0 10.14 2.17
-3 19 -1 71.73 5.86
-3 19 -1 73.27 5.45
-3 19 -1 77.45 5.89
-3 19 -1 77.36 6.11
3 19 1 71.99 5.4
-3 19 -1 71.15 4.9
3 19 1 64.96 6.01
-3 -19 -1 74.34 5.17
-3 -19 -1 72.29 5.31
3 19 1 66.88 5.76
-3 19 -1 65.35 4.85
-3 19 -1 68.72 4.94
-3 19 -1 66.39 5.25
3 19 2 0.75 1.16
-3 -19 -2 0.24 0.86
3 19 2 0.97 1.32
-3 19 -2 0.67 1.28
-3 19 -2 1.01 1.22
-3 19 -2 1.09 1.03
-3 19 -2 0.31 1.08
-3 19 -2 -0.23 0.86
-3 19 -2 0.68 0.89
-3 19 -2 -0.53 1.04
-3 19 -3 131.79 6.92
-3 -19 -3 121.57 6.85
3 19 3 114.32 8.04
3 19 3 114.14 7.49
-3 19 -3 113.48 7
3 19 3 127.39 8.32
-3 19 -3 119.19 6.79
-3 19 -3 121.26 6.38
-3 19 -3 134.02 6.64
-3 19 -3 116.47 6.85
3 19 4 13.85 2.77
-3 -19 -4 17.57 2.42
-3 19 -4 16.86 2.28
-3 19 -4 16.93 2.41
3 19 4 15.23 2.92
-3 19 -4 9.81 1.98
-3 19 -4 16.73 2.26
-3 19 -4 16.42 2.19
-3 19 -4 17.51 2.28
-3 19 -5 1.91 1.01
3 19 5 0.68 1.11
-3 19 -5 1.79 0.98
-3 19 -5 1.62 0.94
-3 19 -5 0.4 0.75
-3 19 -5 3.43 1.18
3 19 5 1.18 1.2
-3 -19 -5 1.02 0.9
-3 -19 -5 1.92 0.91
-3 19 -6 0.86 0.68
3 19 6 1.95 1.26
-3 19 -6 -0.15 0.65
-3 19 -6 1.03 0.82
-3 19 -6 1.86 0.81
3 19 6 1.37 1.12
-3 -19 -6 0.83 0.7
-3 -19 -6 0.62 0.72
-3 19 -7 -0.5 0.53
-3 19 -7 0.2 0.55
-3 -19 -7 -0.11 0.55
-3 19 -7 -0.19 0.44
-3 -20 7 9.23 1.2
-3 20 7 10.42 1.51
3 20 -6 12.13 1.86
-3 -20 6 10.02 1.59
-3 -20 6 12.89 1.56
-3 20 6 13.12 2.02
-3 20 6 17.07 2.28
-3 -20 5 11.11 1.89
-3 20 5 11.26 2.16
-3 20 5 13.27 2.3
-3 20 4 2.55 1.45
-3 20 4 2.85 1.28
-3 20 4 4.2 1.67
-3 -20 4 1.48 0.94
-3 20 3 1.6 1.03
3 20 -3 0.81 1.15
3 20 -3 1.21 1.15
-3 20 3 1.81 1.14
-3 20 3 -0.58 1.15
-3 20 3 1.74 1.27
-3 20 3 0.91 1.1
-3 20 3 2.52 1.15
-3 20 3 -0.37 1.3
-3 20 3 -0.26 0.97
-3 20 2 81.24 6.18
-3 20 2 76.53 5.46
3 20 -2 92.68 6.31
3 20 -2 92.4 6.65
-3 20 2 88.9 6.44
-3 20 2 80.26 6.09
-3 20 2 89.13 6.43
-3 20 2 84.14 5.65
-3 20 2 85.76 6.9
-3 20 2 73.45 5.63
-3 20 1 23.21 3.26
-3 20 1 22.25 2.89
3 20 -1 21.64 3.06
3 20 -1 21.44 3.51
3 20 -1 22.04 3.26
-3 20 1 17.41 2.96
-3 20 1 21.47 3.24
-3 20 1 27.35 3.54
-3 20 1 26.55 3.15
-3 20 1 20.84 3.33
-3 20 1 20.62 2.89
-3 20 0 38.98 4.42
-3 20 0 33.77 3.67
-3 20 0 40.48 4.33
-3 20 0 42.86 4.54
3 20 0 43.45 4.9
3 20 0 44.38 4.72
-3 20 0 39.8 3.56
3 20 0 42.33 4.21
-3 20 0 40.65 3.79
-3 20 0 44.15 3.96
-3 20 0 34.21 4.02
-3 20 0 39.12 4.02
-3 20 -1 113.98 7.17
-3 20 -1 124.77 7.82
-3 20 -1 125.22 8.11
-3 20 -1 130.94 8.3
3 20 1 120.99 8.47
-3 -20 -1 134.34 7.13
3 20 1 128.12 8.22
-3 20 -1 123.19 6.75
3 20 1 128.43 7.41
-3 20 -1 120.96 6.89
-3 20 -1 119.01 6.85
-3 20 -1 121.22 7.35
3 20 2 46.12 4.99
-3 -20 -2 52.7 4.22
3 20 2 51.1 4.94
-3 20 -2 40.36 4.02
-3 20 -2 53.77 4.17
-3 20 -2 45.52 4.24
-3 20 -3 112.63 6.3
3 20 3 110.78 7.7
-3 -20 -3 112.05 6.45
3 20 3 108.14 7.16
-3 20 -3 97.67 6.36
3 20 3 126.12 8.06
-3 20 -3 102.06 6.17
-3 20 -3 104.9 6.34
-3 20 -3 113.17 5.96
-3 20 -3 110.38 5.91
-3 20 -4 51.04 4.17
-3 20 -4 49.64 3.77
3 20 4 54.09 5.07
-3 -20 -4 49.5 3.99
-3 20 -4 50.32 3.86
3 20 4 53.8 5.17
-3 20 -4 53.01 4.17
3 20 4 57.68 5.45
-3 20 -4 53.96 3.9
-3 20 -4 60.47 4.08
-3 20 -5 2.87 1.07
3 20 5 1.88 1.28
-3 20 -5 3.09 1.08
-3 20 -5 3.27 1.07
-3 20 -5 2 0.98
-3 20 -5 2.43 0.96
3 20 5 1.62 1.22
-3 -20 -5 1.13 0.8
-3 20 -6 114.84 5.2
-3 20 -6 115.67 5.21
-3 -20 -6 108.3 5.3
-3 21 6 12.29 1.92
-3 -21 6 11.9 1.57
-3 -21 6 14.22 1.53
-3 21 6 13.34 1.87
-3 -21 5 6.18 1.35
-3 21 5 8.96 1.82
-3 21 5 4.37 1.34
-3 -21 4 85.34 5.46
-3 21 4 88.24 5.94
-3 21 4 78.48 6.3
-3 21 4 81.78 5.78
-3 21 3 1.1 1.08
3 21 -3 0.78 1.03
3 21 -3 2.05 1.24
-3 21 3 -0.29 1.12
-3 21 3 0.3 0.97
-3 21 3 0.66 0.91
-3 21 3 -0.37 1.13
-3 21 3 0.74 0.9
-3 21 2 2.39 1.26
3 21 -2 2.83 1.42
3 21 -2 3.87 1.5
-3 21 2 2.78 1.51
-3 21 2 4.02 1.59
-3 21 2 4.01 1.62
-3 21 2 1.87 1.23
-3 21 2 1.2 1.08
-3 21 2 1.5 1.3
-3 21 2 2.95 1.41
-3 21 1 179.2 8.96
-3 21 1 160.9 9.45
3 21 -1 194.58 9.82
3 21 -1 179.67 10.07
-3 21 1 194.82 10.31
-3 21 1 181.43 9.85
-3 21 1 211.23 10.58
-3 21 1 192 9.21
-3 21 1 192.88 10.68
-3 21 1 177.18 9.36
3 21 0 34.06 3.75
3 21 0 28.53 4.04
3 21 0 25.57 3.63
-3 21 0 29.91 3.91
-3 21 0 31.91 3.52
-3 21 0 33.93 3.98
-3 21 0 31.38 3.98
-3 21 0 31.83 3.37
-3 21 0 29.5 3.24
-3 21 0 28.09 3.4
3 21 1 637.87 21.95
-3 21 -1 673.95 21.24
3 21 1 613.79 23.82
3 21 1 594.26 22.72
-3 21 -1 643.47 23.32
-3 21 -1 586.65 21.55
-3 21 -1 588 22.58
-3 21 -1 631.34 23.25
-3 21 -1 617.43 21.17
-3 21 -1 617.11 21.18
-3 21 -1 578.18 21.62
-3 21 -2 106.21 6.72
3 21 2 114.29 7.98
-3 -21 -2 123.87 6.7
3 21 2 116.73 7.53
-3 21 -2 107.08 6.24
-3 21 -2 108.79 6.7
3 21 3 62.24 5.56
-3 -21 -3 70.13 4.79
3 21 3 61.75 5.14
-3 21 -3 62.72 4.46
3 21 3 77.12 6.45
-3 21 -3 59.99 4.7
-3 21 -4 7.12 1.6
-3 21 -4 7.25 1.43
-3 -21 -4 5.42 1.38
3 21 4 7.23 1.98
-3 21 -4 7.5 1.57
-3 21 -4 8.96 1.67
3 21 4 4.2 1.67
3 21 4 6.58 2.14
-3 21 -4 8.02 1.52
-3 21 -4 6.05 1.32
-3 21 -5 7.74 1.44
3 21 5 9.31 2.03
-3 21 -5 6.39 1.28
-3 21 -5 7.65 1.36
-3 21 -5 7.24 1.4
-3 21 -5 7.24 1.31
3 21 5 5.29 1.57
-3 -21 -5 8.74 1.47
-3 21 -6 0.86 0.6
-3 21 -6 0.11 0.5
-3 21 -6 0.83 0.53
-3 -21 -6 -0.12 0.57
-3 -22 6 1.69 0.63
-3 -22 6 1.21 0.6
-3 22 6 0.87 0.64
-3 22 6 1.01 0.77
-3 -22 5 53.58 3.61
-3 22 5 48.32 3.87
-3 22 5 50.25 3.93
-3 -22 4 118.52 6.33
-3 22 4 115.25 6.8
-3 22 4 112.42 7.31
-3 22 4 109.04 6.64
-3 22 3 1.24 0.93
3 22 -3 1.46 1.03
3 22 -3 1.1 1.08
-3 22 3 4.47 1.56
-3 22 3 0.56 0.98
-3 22 3 2.49 1.13
-3 22 3 1.38 1.36
-3 22 3 1.86 1.14
-3 22 2 31.05 3.62
-3 22 2 30.11 3.16
3 22 -2 29.15 3.39
3 22 -2 28.11 3.56
-3 22 2 28.23 3.5
-3 22 2 31.38 3.62
-3 22 2 34.21 3.81
-3 22 2 25.45 2.92
-3 22 2 30.07 3.98
-3 22 2 27.21 3.24
-3 22 1 106.47 7.14
-3 22 1 108.42 6.39
3 22 -1 103.63 6.81
3 22 -1 100.65 7.11
-3 22 1 106.38 7.11
-3 22 1 106.6 7.19
-3 22 1 120.95 7.6
-3 22 1 107.53 6.38
-3 22 1 112.44 7.72
-3 22 1 109.25 6.78
3 22 0 85.1 6
3 22 0 83.36 6.81
3 22 0 80.37 6.34
-3 22 0 93.46 6.73
-3 22 0 91.22 6.02
-3 22 0 76.73 6.05
-3 22 0 97.11 6.91
-3 22 0 90.02 5.74
-3 22 0 91.36 6.18
-3 22 0 89.82 5.72
-3 22 -1 17.08 2.41
-3 22 -1 16.79 2.53
-3 22 -1 14.45 2.68
3 22 1 13.39 2.79
3 22 1 17.41 2.89
3 22 1 14.96 2.4
-3 22 -1 13.81 2.08
-3 22 -1 13 2.15
3 22 1 19.75 3.4
-3 22 -1 16.14 2.55
-3 22 -2 71.89 4.73
-3 22 -2 58.42 4.71
3 22 2 58.92 5.52
-3 -22 -2 67.09 4.67
3 22 2 65.39 5.45
3 22 2 70.96 6.26
-3 22 -2 61.17 4.71
3 22 3 66.73 5.67
-3 -22 -3 77.64 4.89
-3 22 -3 72.52 4.67
3 22 3 76.91 6.28
-3 22 -3 70.76 4.94
3 22 4 15.64 2.59
-3 -22 -4 22.96 2.43
-3 22 -4 14.77 1.92
3 22 4 17.93 2.76
3 22 4 16.6 2.79
-3 22 -4 13.64 2.03
-3 22 -5 1.6 0.74
-3 22 -5 1.1 0.66
-3 22 -5 -0.14 0.56
-3 22 -5 0.24 0.54
-3 -22 -5 -0.14 0.57
-3 23 5 -0.17 0.73
-3 23 5 0.69 0.95
-3 -23 5 0.67 0.57
-3 -23 5 0.21 0.51
-3 -23 4 22.53 2.45
-3 23 4 21.35 2.64
-3 23 4 19.82 2.81
-3 23 4 22.48 2.75
-3 23 3 38.4 3.27
-3 23 3 34.93 3.65
3 23 -3 39.64 3.59
-3 -23 3 34.55 3.27
-3 23 3 31.7 3.47
-3 23 3 35.6 3.18
-3 23 3 41.34 4.32
-3 23 3 36.1 3.42
-3 23 2 2.75 1.16
3 23 -2 2 1.16
3 23 -2 3.44 1.5
-3 23 2 2.82 1.42
-3 23 2 2.79 1.33
-3 23 2 2.77 1.17
-3 23 2 3.03 1.61
-3 23 2 3.1 1.2
-3 23 1 9.99 1.88
3 23 -1 7.81 1.86
3 23 -1 10.1 2.18
-3 23 1 10.09 2.19
-3 23 1 9.76 2.23
-3 23 1 7.28 1.93
-3 23 1 7.59 1.67
-3 23 1 11.42 2.42
-3 23 1 9.32 2
3 23 0 115.24 6.79
3 23 0 122.3 7.55
-3 23 0 114.31 7.32
-3 23 0 103.48 6.35
-3 23 0 106.62 7.17
-3 23 0 104.32 6.91
-3 23 0 106.07 6.17
-3 23 0 106.6 6.6
-3 23 0 105.44 6.14
-3 23 -1 67.61 4.65
-3 23 -1 81.72 4.9
3 23 1 72.4 6.06
3 23 1 74.83 5.79
-3 23 -1 69.09 5.48
-3 23 -1 67.8 4.98
-3 23 -1 72.38 4.79
3 23 1 80.89 6.54
-3 23 -1 70.09 5.1
3 23 2 6.15 1.84
3 23 2 3.86 1.51
-3 23 -2 5.81 1.38
-3 23 -2 6.59 1.63
3 23 2 5.99 2.08
-3 23 -2 3.94 1.3
-3 23 -3 64.56 4.51
3 23 3 58.47 5.06
-3 -23 -3 78.75 4.64
3 23 3 85.35 6.31
-3 23 -3 71.97 4.43
-3 23 -4 18.74 2.14
3 23 4 18.71 2.49
-3 -23 -4 18.59 2.06
-3 23 -5 83.22 3.99
-3 23 -5 96.72 4.42
-3 -23 -5 94.53 4.46
-3 24 4 35.63 3.17
-3 -24 4 45.38 3.15
-3 24 4 36.63 3.24
-3 24 3 0.49 0.72
3 24 -3 0.76 0.98
-3 -24 3 1.29 0.88
-3 24 3 0.69 0.9
-3 24 3 0.67 0.85
-3 24 3 0.16 0.74
-3 24 3 1.69 1.19
-3 24 3 0.74 0.83
-3 24 2 8.53 1.61
3 24 -2 13.1 2.13
3 24 -2 11.78 2.24
-3 24 2 8.91 1.93
-3 24 2 10.27 2.05
-3 24 2 8.59 1.62
-3 24 2 8.86 2.16
-3 24 2 10.69 1.89
-3 24 1 3.62 1.25
3 24 -1 4.69 1.45
3 24 -1 3.33 1.39
-3 24 1 3.72 1.57
-3 24 1 3.7 1.45
-3 24 1 3.71 1.48
-3 24 1 5.26 1.4
-3 24 1 3.98 1.61
-3 24 1 3.89 1.3
3 24 0 192.1 8.92
3 24 0 195.06 9.69
-3 24 0 178.43 8.55
-3 24 0 191.66 9.41
-3 24 0 176.62 8.32
-3 24 0 193.92 8.99
-3 24 0 179.12 8.35
-3 24 -1 6.49 1.38
-3 24 -1 5.25 1.29
3 24 1 3.73 1.53
3 24 1 8.38 2.03
-3 24 -1 5.8 1.55
-3 24 -1 8.73 1.65
3 24 1 6.86 2
-3 24 -1 7.64 1.7
-3 24 -2 3.65 1.14
-3 24 -2 4.22 1.29
3 24 2 5.7 1.85
3 24 2 3.63 1.38
3 24 2 3.82 1.78
-3 24 -2 4.05 1.23
3 24 3 24.08 2.97
-3 24 -3 24.91 2.56
3 24 3 28.49 3.53
-3 24 -3 28.22 2.53
3 24 4 8.17 1.46
3 24 4 10.36 1.55
-3 24 -4 9.59 1.44
-3 -24 -4 10.43 1.41
-3 25 4 0.15 0.76
-3 -25 4 1.4 0.66
-3 -25 4 0.44 0.45
3 25 -3 2.54 0.98
-3 -25 3 2.12 0.85
-3 25 3 1.52 0.81
-3 25 3 2.06 1.01
-3 25 3 1.5 0.79
-3 25 3 2.16 0.88
3 25 -2 93.62 5.35
-3 25 2 90.36 5.55
-3 25 2 89.83 5.01
-3 25 2 94.08 5.07
-3 25 2 85.34 5.12
3 25 -1 31.37 3.1
3 25 -1 34.25 3.45
-3 25 1 30.87 3.24
-3 25 1 31.75 2.89
-3 25 1 25.74 2.67
-3 25 1 28.58 2.94
3 25 0 72.26 4.7
3 25 0 70.88 5.13
-3 25 0 69.25 4.52
-3 25 0 70.74 5.05
-3 25 0 71.88 4.45
-3 25 0 72.85 4.78
-3 25 0 71.87 4.43
3 25 1 302.73 11.82
-3 25 -1 303.06 10.85
3 25 1 291.15 12.15
-3 25 -1 276.97 11.29
3 25 1 296.07 11.8
3 25 1 320.85 13.44
-3 25 -1 306.4 11.64
-3 25 -2 38.64 3.19
3 25 2 40.42 3.48
3 25 2 42.13 3.48
-3 25 -2 42.9 3.01
3 25 2 39.15 3.36
3 25 2 38.11 3.47
-3 25 -2 36.07 3
3 25 3 9.13 1.7
3 25 3 9.33 1.57
-3 25 -3 9.39 1.48
3 25 3 9.93 1.65
-3 -26 3 1.64 0.68
-3 26 2 3.13 1.08
-3 -26 2 2.84 0.92
3 26 -2 3.85 1.09
-3 26 2 2.98 0.94
-3 26 2 4.04 1.01
-3 26 2 1.51 0.83
3 26 -1 28.56 2.92
3 26 -1 26.1 2.54
-3 26 1 25.07 2.38
-3 26 1 24.3 2.34
-3 26 1 19.9 2.42
-3 26 0 393.81 13.62
3 26 0 396.6 14.58
3 26 0 418.27 13.93
-3 26 0 385.03 13.45
-3 26 0 387.98 13.44
-3 26 0 402.77 13.98
-3 26 -1 47.98 3.34
3 26 1 41.1 3.47
3 26 1 46.06 3.42
-3 26 -1 47.13 2.98
3 26 1 43.91 3.36
-3 26 -1 45.63 3.32
3 26 2 3.36 1.08
3 26 2 3.22 1.02
-3 26 -2 3.97 1.07
3 27 -1 23.44 2.14
-3 27 1 23.35 2.05
-3 27 1 27.19 2.16
-3 27 1 23.59 2.16
-3 27 0 104.5 5.08
3 27 0 112.85 5.57
3 27 0 103.55 5.39
4 0 -10 305.27 9.36
4 0 -10 270.68 9.69
4 0 -9 0.16 0.62
-4 0 9 0.49 0.67
4 0 -9 0.21 0.8
4 0 -9 0.39 0.74
-4 0 9 -0.51 1.15
-4 0 8 58.2 4.18
-4 0 8 57.3 5.09
4 0 -8 58.51 4.74
-4 0 7 1.57 0.88
-4 0 7 0.34 0.98
-4 0 7 -0.34 1.04
-4 0 7 0.16 0.66
-4 0 7 0.62 0.74
-4 0 7 0.63 1.03
4 0 -7 0.83 1.01
4 0 -7 0.28 0.87
-4 0 6 125.23 6.12
-4 0 6 113.42 7.06
4 0 -6 116.36 7
-4 0 6 129.42 7.58
-4 0 6 121.28 7.6
-4 0 6 121.32 7.38
-4 0 6 116.23 5.6
-4 0 6 121.61 5.68
-4 0 5 0.67 0.6
-4 0 5 0.12 0.56
-4 0 5 0.24 0.52
-4 0 5 1.14 0.82
4 0 -5 -0.23 0.66
-4 0 5 0.95 0.86
-4 0 5 1.19 1.04
-4 0 5 -0.25 0.77
-4 0 5 0.48 0.7
4 0 -4 695.84 22.08
-4 0 4 673.29 21.8
-4 0 4 694.67 20.99
-4 0 4 648.65 22.1
-4 0 4 678.55 22.01
-4 0 4 673.49 22.05
-4 0 3 -0.14 0.7
4 0 -3 1.57 0.77
-4 0 3 0.43 0.57
-4 0 3 3.95 1.09
-4 0 3 -0.16 0.64
-4 0 3 2.72 0.99
4 0 -2 133.82 5.97
-4 0 2 139.55 5.86
-4 0 2 127.54 5.91
-4 0 2 142.85 6.19
-4 0 2 151.52 6.17
-4 0 2 161 6.37
-4 0 2 143.93 5.47
-4 0 1 1.74 0.47
-4 0 1 0.22 0.5
-4 0 1 0.76 0.58
-4 0 1 0.08 0.32
4 0 -1 0.4 0.53
-4 0 0 404.39 11.93
-4 0 0 406.98 11.6
-4 0 0 372.95 12.47
-4 0 -1 0.15 0.27
-4 0 -1 0.57 0.48
-4 0 -1 0.24 0.44
-4 0 -1 0.06 0.22
-4 0 -2 54.7 3.12
-4 0 -2 57.14 2.98
-4 0 -2 56.73 3.43
-4 0 -2 49.88 3.35
-4 0 -2 60.4 2.7
-4 0 -3 -0.27 0.54
4 0 3 0.31 0.57
-4 0 -3 0.22 0.53
-4 0 -3 0.86 0.68
-4 0 -3 1.71 0.99
-4 0 -3 0.25 0.42
-4 0 -4 229.93 8.48
-4 0 -4 216.43 8.2
-4 0 -4 226.82 9.33
4 0 4 243.53 10.01
-4 0 -4 234.7 8.74
-4 0 -4 236.98 8.97
-4 0 -4 239.39 8.97
-4 0 -4 232.28 8.82
-4 0 -5 -0.14 0.51
-4 0 -5 0.68 0.56
4 0 5 1.33 0.92
-4 0 -5 0.87 0.79
-4 0 -5 2.48 0.93
-4 0 -5 0.49 0.65
-4 0 -6 1.04 0.88
-4 0 -6 0.16 0.51
-4 0 -6 0.21 0.65
-4 0 -6 1.04 0.9
-4 0 -7 -0.23 1.13
4 0 8 227.59 11.84
-4 0 -8 258.91 10.5
4 0 9 1.26 1.17
-4 0 -9 -0.2 1.18
-4 0 -9 -0.16 0.66
-4 0 -9 0.56 0.69
-4 0 -9 -0.43 0.75
4 -1 -10 24.78 2.19
4 1 -10 23.86 2.2
4 1 -10 26.74 2.23
4 -1 -10 28.61 2.07
4 1 -10 27.82 2.04
-4 -1 10 30.38 2.05
-4 -1 10 27.32 2
4 -1 -9 11.73 1.87
-4 -1 9 10.18 2.07
-4 1 9 12.9 2.27
4 1 -9 9.69 1.88
4 -1 -9 11.41 1.95
4 -1 -9 13.04 1.72
4 1 -9 9.04 1.54
-4 -1 9 13.19 1.82
-4 1 9 11.1 1.69
-4 -1 8 122.66 7.72
-4 1 8 126.3 7.8
4 -1 -8 115.69 6.98
4 1 -8 115.14 6.91
-4 1 8 115.66 6.25
-4 -1 8 116.9 6.22
-4 1 7 46.15 4.51
4 -1 -7 44.04 4.16
4 1 -7 33.62 3.81
-4 -1 7 46.08 4.55
4 -1 -7 44.59 4.21
4 1 -7 41.2 4.02
-4 -1 7 42.68 3.2
-4 -1 7 39.37 3.11
-4 1 7 43.89 4.66
-4 -1 7 48.28 4.79
-4 1 7 47.46 4.71
-4 -1 7 44.89 4.63
-4 1 7 50.81 4.88
-4 1 7 42.74 3.5
-4 -1 7 43.48 3.5
-4 -1 6 3.32 1.32
-4 1 6 3.3 1.41
4 -1 -6 5.37 1.4
4 1 -6 2.43 1.18
-4 1 6 2.52 0.91
-4 1 6 2.23 0.82
-4 -1 6 2.5 0.9
-4 -1 6 2.8 0.92
-4 1 6 2.6 1.38
-4 1 6 0.58 1.27
-4 1 6 1.52 1.29
-4 -1 6 3.48 1.59
-4 -1 6 2.32 1.38
-4 1 6 1.2 0.9
-4 -1 6 1.91 0.93
-4 1 5 1347.44 38.24
-4 -1 5 1270.64 38.19
-4 -1 5 1283.91 38.2
-4 1 5 1359.88 38.24
4 -1 -5 1229.95 39.99
4 1 -5 1273.79 40.43
-4 1 5 1422.31 40.8
-4 -1 5 1311.54 40.44
-4 -1 5 1356.24 39.21
-4 -1 5 1431.2 41.1
-4 1 5 1381.31 41.15
-4 -1 5 1413.79 40.99
-4 1 5 1440.9 41.05
-4 -1 5 1335.66 40.9
-4 1 5 1435.41 41.04
-4 1 5 1279.15 39.04
-4 -1 5 1343.29 39.11
-4 -1 4 482.2 17.29
-4 -1 4 503.99 17.29
-4 1 4 481.35 17.12
-4 1 4 489.9 17.38
-4 1 4 503.82 17.23
-4 -1 4 497.59 17.2
-4 1 4 507.34 16.36
-4 -1 4 542.72 16.37
4 -1 -4 494.14 17.08
4 1 -4 470.15 17.11
-4 -1 4 534.23 17.27
-4 1 4 515.01 17.22
-4 1 3 169.41 7.4
-4 1 3 168.73 7.29
-4 -1 3 169.59 7.31
-4 1 3 171.92 7.32
-4 -1 3 163.26 7.35
-4 -1 3 178.7 7.44
-4 -1 3 185.55 6.82
-4 1 3 182.03 6.78
-4 -1 3 173.38 7.24
4 -1 -3 174.92 7.36
4 1 -3 166.89 7.38
-4 1 3 165.86 7.16
-4 1 2 175.92 6.18
-4 -1 2 164.86 6.08
4 -1 -2 143.37 6.41
4 1 -2 165.35 6.79
-4 -1 2 162.46 6.52
-4 1 2 154.12 6.42
-4 -1 2 160.8 6.66
-4 1 2 174.31 6.95
-4 -1 2 150.65 6.55
-4 1 2 165.58 6.73
-4 -1 2 168.54 6.84
-4 1 2 172.02 6.87
-4 1 2 153.51 6.56
-4 -1 2 169.57 6.88
4 -1 -2 168.84 6.25
4 -1 -1 217.82 7.82
4 1 -1 225.93 8.09
-4 -1 1 231.93 7.53
-4 1 1 229.57 7.42
-4 1 1 233.64 7.23
-4 -1 1 208.71 7.99
-4 1 1 214.01 8.06
-4 -1 1 215.67 8.06
-4 1 1 209.6 8.05
-4 -1 1 227.28 7.63
-4 1 1 240.27 7.71
-4 -1 0 64.01 2.84
-4 -1 0 66.9 2.84
-4 -1 0 65.7 3.45
-4 1 0 65.14 3.46
-4 -1 0 63.35 3.36
-4 1 0 61.72 3.35
-4 -1 0 64.72 2.93
-4 1 0 68 2.99
4 1 0 62.07 3.34
-4 -1 -1 132.11 4.84
-4 1 -1 125.71 4.81
-4 -1 -1 115.62 5.38
-4 1 -1 119.16 5.5
-4 -1 -1 132.41 5.49
-4 1 -1 125.2 5.43
-4 -1 -1 129.55 4.61
-4 1 -1 126.86 4.4
-4 -1 -2 366.17 12.2
-4 1 -2 356.78 12.38
-4 1 -2 392.84 12.03
-4 -1 -2 386.97 12.05
-4 -1 -2 386.96 12.83
-4 1 -2 390.04 12.95
-4 -1 -2 373.64 12.74
-4 1 -2 379.38 12.83
-4 -1 -2 370.77 11.55
-4 1 -2 386.42 11.44
4 1 3 784.82 23.78
4 -1 3 769.74 23.87
-4 -1 -3 713.54 23.08
-4 1 -3 759.54 23.42
-4 1 -3 782.97 22.89
-4 -1 -3 796.2 22.92
-4 1 -3 780.06 24.27
-4 -1 -3 776.34 24.21
-4 -1 -3 769.67 24.12
-4 1 -3 780.35 24.27
-4 -1 -3 779.32 22.37
-4 1 -3 741.79 22.15
-4 -1 -4 17.06 1.67
-4 1 -4 22.58 1.99
-4 -1 -4 18.72 1.79
-4 1 -4 16.1 1.57
-4 -1 -4 15.25 1.91
-4 1 -4 20.7 2.27
4 1 4 17.75 2.28
4 -1 4 17.75 2.29
-4 -1 -4 17.86 1.88
-4 -1 -4 21.08 2.08
-4 1 -4 17.65 1.91
-4 1 -4 20.26 1.97
-4 1 -4 22.97 2.11
-4 -1 -4 19.08 1.95
-4 -1 -4 14.39 1.75
-4 1 -4 15.98 1.79
-4 -1 -5 492.42 15.77
-4 1 -5 502.82 15.87
-4 1 -5 463.9 15.53
-4 -1 -5 488.7 15.75
-4 -1 -5 495.98 16.28
-4 -1 -5 451.83 16.79
-4 1 -5 478.52 17.21
4 1 5 468.04 17.68
4 -1 5 480.55 18.05
-4 -1 -5 501.78 16.48
-4 1 -5 481.43 16.34
-4 -1 -5 494.31 16.45
-4 1 -5 485.39 16.43
-4 1 -5 467 16.11
-4 -1 -5 453.97 16.05
-4 -1 -6 156.2 7.63
-4 1 -6 153.84 7.59
-4 1 -6 166.93 7.17
-4 -1 -6 157.58 7.1
-4 1 -6 155.96 7.03
-4 -1 -6 159.83 8.32
-4 1 -6 151.63 8.28
4 -1 6 165.47 9.44
-4 -1 -6 159.77 7.55
-4 -1 -6 150.72 7.62
-4 1 -6 163.21 7.84
4 1 7 54.75 5.47
-4 -1 -7 47.04 3.99
-4 1 -7 52.24 4.18
4 1 8 3.06 1.71
4 -1 8 6.15 2.08
-4 1 -8 5.78 1.45
-4 -1 -8 4.33 1.34
4 1 9 29.51 3.3
-4 -1 -9 27.79 2.89
-4 1 -9 31.9 3.05
4 -1 9 28.43 3.23
-4 1 -9 25.05 2.37
-4 -1 -9 22.04 2.23
-4 1 -9 22.5 2.29
-4 -1 -9 18.64 2.1
4 1 9 22.87 2.36
-4 -1 -9 32.78 2.7
-4 1 -9 29.48 2.59
4 2 -10 107.12 4.39
4 -2 -10 101.34 4.28
4 -2 -10 81.88 4.3
4 2 -10 87.52 4.49
4 2 -10 90.37 4.56
4 -2 -10 97.12 4.5
4 2 -9 2.07 0.85
4 -2 -9 1.06 0.74
-4 -2 9 -0.16 0.72
-4 2 9 0.88 1.28
-4 -2 9 -0.29 1.5
-4 2 9 -0.86 1.4
-4 -2 9 0.29 1.21
4 -2 -9 1.82 0.97
4 2 -9 0.83 0.91
4 -2 -9 1.2 0.85
-4 -2 9 1.01 1.06
-4 2 9 1.74 1.21
4 -2 -8 27.45 2.76
-4 2 8 27.98 2.92
-4 -2 8 24.94 2.73
-4 -2 8 31.61 2.69
-4 -2 8 29.75 2.63
-4 2 8 35.46 3.96
-4 -2 8 34.94 3.99
4 -2 -8 22.71 3.04
-4 2 7 9.25 1.73
-4 -2 7 10.66 1.81
-4 -2 7 13.7 2.62
-4 -2 7 10.43 2.31
-4 2 7 10.03 2.3
-4 2 7 11.96 2.48
-4 2 7 9.93 2.5
-4 -2 7 9.07 1.57
-4 -2 7 9.68 1.56
4 -2 -7 8.74 2.04
-4 -2 7 9.69 2.2
-4 2 7 10.83 2.26
4 2 -7 9.18 2
4 2 -7 6.17 1.69
-4 2 6 62.66 4.14
-4 -2 6 67.53 4.25
-4 2 6 59.43 4.97
4 -2 -6 53.67 4.48
4 2 -6 57.8 4.86
-4 -2 6 74.69 5.45
-4 2 6 63.2 5.36
-4 -2 6 62.02 5.21
-4 -2 6 64.63 5.24
-4 2 6 69.11 5.37
-4 2 6 68.53 5.35
-4 -2 6 63.93 3.92
-4 -2 6 63.66 3.9
-4 2 5 3.5 0.93
-4 2 5 4.1 0.92
-4 -2 5 3.53 0.97
-4 -2 5 2.28 1.27
-4 2 5 2.94 1.19
4 -2 -5 2.38 1.03
4 2 -5 3.87 1.24
-4 -2 5 3.08 0.96
-4 -2 5 2.15 1.14
-4 2 5 2.61 1.13
-4 -2 5 4.77 1.43
-4 2 5 3.07 1.25
-4 2 5 3.56 1.25
-4 -2 5 5.07 1.2
-4 -2 4 11.59 1.51
-4 2 4 8.97 1.41
-4 2 4 12.07 1.88
-4 -2 4 10.79 1.73
-4 2 4 10.79 1.83
-4 2 4 9.24 1.65
-4 -2 4 8.52 1.61
-4 2 4 10.7 1.5
-4 -2 4 8.56 1.57
-4 2 4 9.6 1.66
4 2 -4 8.66 1.63
4 -2 -4 9.86 1.63
4 -2 -3 124.96 5.94
4 2 -3 152.08 6.69
-4 -2 3 140.18 6.17
-4 2 3 136.89 6.12
-4 2 3 144.32 5.76
-4 -2 3 125.45 5.49
-4 -2 3 133.35 6.18
-4 2 3 138.87 6.23
-4 -2 3 122.25 6.05
-4 2 3 122.82 6.14
-4 2 3 128.09 6.17
4 2 -2 1532.59 43.14
4 -2 -2 1465.28 42.62
-4 -2 2 1496.75 42.53
-4 2 2 1506.05 42.58
-4 -2 2 1466.12 42.72
-4 2 2 1478.07 42.74
-4 2 2 1495.75 42.73
-4 2 2 1532.52 43.07
-4 -2 2 1466.72 42.84
-4 2 2 1503.63 42.92
-4 -2 2 1485.98 43.03
-4 -2 2 1539.07 42.8
-4 2 2 1571.52 41.99
-4 -2 2 1509.96 42.1
4 2 -1 3673.54 100.24
-4 2 1 3890.77 99.22
-4 -2 1 3824.77 99.46
-4 2 1 3792.32 99.13
-4 2 1 3449.66 100
-4 -2 1 3379.41 99.93
-4 -2 1 3881.69 99.48
-4 -2 1 3380.34 100
-4 2 1 3594.52 100.19
-4 2 1 3579.97 99.54
-4 -2 1 3746.87 99.56
4 2 0 120.02 5.26
-4 2 0 134.54 4.77
-4 2 0 135.52 4.76
-4 -2 0 136.59 4.77
-4 -2 0 125.3 4.6
-4 2 0 112.89 5.16
-4 -2 0 112.49 5.1
-4 -2 0 122.77 4.63
-4 -2 0 116.91 5.1
-4 2 0 114.39 5.1
-4 2 -1 27.99 1.84
-4 -2 -1 30.98 1.9
-4 -2 -1 30.01 2.33
-4 2 -1 28.03 2.28
-4 -2 -1 27.79 2.17
-4 2 -1 32.44 2.36
-4 -2 -1 32.32 2.02
-4 -2 -1 32.35 1.85
-4 -2 -2 1054.75 30.29
-4 2 -2 974.39 30.55
-4 2 -2 1084.41 30.12
-4 -2 -2 1109.34 30.17
-4 2 -2 1060.8 31.14
-4 -2 -2 1046.79 30.93
-4 -2 -2 1057.48 30.92
-4 2 -2 1078.89 31.1
-4 -2 -2 1051.57 29.76
-4 2 -2 1048.07 29.36
4 2 3 273.97 10.37
4 -2 3 295.49 10.9
-4 -2 -3 293.37 10.17
-4 2 -3 271.42 10.33
-4 2 -3 278.28 9.8
-4 -2 -3 293.42 9.89
-4 -2 -3 265.38 10.76
-4 2 -3 295.12 11.17
-4 -2 -3 280.61 10.87
-4 2 -3 289.37 11.02
-4 -2 -3 288.79 9.46
-4 2 -3 284.26 9.19
-4 2 -4 247.7 8.96
-4 2 -4 259.12 9.27
-4 -2 -4 247.81 8.79
-4 2 -4 244.06 8.61
-4 -2 -4 240.84 9.55
4 2 4 242.3 10.07
-4 2 -4 232.57 9.8
4 -2 4 234.27 10.29
-4 -2 -4 241.97 9.19
-4 2 -4 242.08 9.24
-4 -2 -4 254.46 9.33
-4 2 -4 230.73 9.04
-4 2 -4 241.33 9.21
-4 -2 -4 242.21 9.2
-4 2 -4 256.67 9.3
-4 -2 -4 238.92 9.18
-4 2 -5 534.94 16.47
-4 -2 -5 502.4 16.24
-4 2 -5 494.94 15.99
-4 2 -5 474.31 17.57
4 -2 5 518.04 18.88
-4 -2 -5 520.34 16.87
-4 -2 -5 492.63 16.82
-4 2 -5 464.95 16.49
-4 2 -5 502.33 16.86
-4 2 -5 501.05 16.85
-4 -2 -5 532.69 17.05
-4 -2 -5 443.31 16.41
-4 2 -5 498.01 16.63
-4 2 -6 22.14 2.59
-4 -2 -6 26.3 2.8
-4 2 -6 29.55 2.84
-4 -2 -6 26.03 2.51
-4 2 -6 22.54 2.33
-4 2 -6 23.5 2.66
-4 -2 -6 25.26 2.77
-4 2 -6 23.67 3.06
4 -2 6 24.23 3.49
-4 -2 -6 19.92 2.48
-4 -2 -7 489.46 17.18
-4 2 -7 489.68 17.21
-4 2 -7 457.67 16.65
4 2 7 449.28 19.11
-4 -2 -7 487.2 16.99
4 -2 7 482.35 19.51
-4 2 -8 11.33 2.16
4 -2 8 13.55 2.79
4 2 8 13.4 2.71
-4 -2 -8 13.2 1.97
-4 -2 -8 11.51 1.86
-4 2 -8 13.9 2.06
-4 -2 -8 13.44 2.09
4 2 9 163.75 8.16
4 -2 9 158.6 8.08
-4 -2 -9 145.66 7.24
-4 2 -9 141.43 7.21
-4 2 -9 124.42 6.32
-4 2 -9 138.51 6.42
4 2 9 143.39 6.74
-4 -2 -9 175.22 7.03
-4 2 -9 173.49 7.01
4 -3 -10 100.88 4.16
4 3 -10 92.97 4.08
4 -3 -10 75.62 4.04
4 3 -10 91.59 4.39
4 3 -10 82.31 4.35
4 -3 -10 90.81 4.32
4 -3 -9 75.14 4.17
-4 -3 9 75.04 4.28
4 3 -9 72.63 4.22
-4 -3 9 44.07 4.54
-4 3 9 52.29 4.87
-4 3 9 48.88 4.75
-4 -3 9 42.55 4.54
4 -3 -9 70.8 4.58
4 3 -9 70.97 4.72
-4 -3 9 68.96 5.09
-4 3 9 77.86 5.28
4 -3 -9 73.64 4.64
-4 -3 8 174 8.13
4 -3 -8 180.02 8.13
-4 3 8 173.19 8.24
-4 -3 8 187.91 7.8
-4 -3 8 185.39 7.76
-4 -3 8 183.22 9.74
-4 3 8 200.01 9.97
4 -3 -8 182.4 9.18
-4 3 7 58.24 4.13
-4 -3 7 55.67 4.06
-4 3 7 56.3 5.25
-4 -3 7 56.43 5.21
-4 3 7 54.29 5.07
-4 3 7 54.36 5.2
-4 -3 7 52.47 5.11
-4 -3 7 52.57 3.69
-4 -3 7 53.81 3.71
-4 3 7 55.34 4.98
4 3 -7 49.87 4.67
-4 -3 7 58.71 5.11
4 -3 -7 53.78 4.73
4 3 -6 397.17 16.33
-4 3 6 431.34 16.65
-4 -3 6 445.97 16.83
-4 3 6 439.98 16.85
-4 -3 6 418.62 16.74
-4 3 6 441.77 16.89
-4 3 6 403.16 16.93
-4 -3 6 418 16.72
-4 3 6 407.88 14.75
-4 -3 6 456.24 15.19
-4 -3 5 22.52 2.04
-4 -3 5 23.15 2.28
-4 -3 5 20.01 2.64
4 3 -5 29.32 3.12
-4 -3 5 26.04 2.91
-4 3 5 26.39 2.89
-4 -3 5 18.83 2.11
-4 3 5 22.54 2.98
-4 -3 5 28.64 3.11
-4 3 5 22.96 2.81
-4 3 5 26.04 2.97
-4 -3 5 23.87 2.88
-4 -3 5 22.87 2.31
-4 3 4 0.14 0.49
-4 -3 4 1.23 0.62
-4 -3 4 0.18 0.66
4 -3 -4 1.91 0.87
4 3 -4 0.21 0.68
-4 -3 4 0.42 0.45
-4 -3 4 0.97 0.71
-4 3 4 0.19 0.64
-4 -3 4 0.58 0.76
-4 3 4 0.19 0.63
-4 3 4 1.03 0.85
-4 -3 4 2.11 0.87
-4 3 4 0.17 0.99
-4 -3 3 8.07 1.41
-4 3 3 7.76 1.4
4 -3 -3 9.49 1.45
4 3 -3 12.13 1.72
-4 3 3 8.8 1.22
-4 -3 3 11.63 1.39
-4 3 3 9.21 1.56
-4 -3 3 9.68 1.55
-4 3 3 9.83 1.63
-4 -3 3 11.38 1.62
-4 3 3 8.77 1.48
4 3 -2 918.37 28.06
4 -3 -2 949.07 27.55
-4 -3 2 885.77 27.42
-4 3 2 880.67 27.45
-4 -3 2 951.13 27.84
-4 3 2 950.7 27.87
-4 -3 2 891.93 27.84
-4 -3 2 922.18 27.72
-4 3 2 957.63 27.84
-4 3 2 973.25 28.07
-4 3 2 995.64 28.05
-4 -3 2 993.04 28.01
-4 3 2 952.81 27.02
-4 -3 2 967.27 27.19
-4 3 1 657.98 18.88
-4 -3 1 625.29 19.15
4 3 -1 677.13 20.16
-4 -3 1 670.91 18.96
-4 3 1 657.18 19.03
-4 -3 1 688.17 19.01
-4 -3 1 594.47 19.63
-4 -3 1 735.06 19.55
-4 3 1 633.14 19.77
-4 -3 1 628.8 19.72
-4 3 1 632.41 19.83
-4 3 1 649.17 19.24
-4 -3 1 664.37 19.26
4 3 0 212.38 7.79
-4 -3 0 206.82 6.89
-4 3 0 219.29 7.11
-4 3 0 200.35 7.51
-4 3 0 193.63 7.55
-4 -3 0 169.55 7.21
-4 -3 0 200.77 6.99
-4 -3 0 190.27 7.35
-4 3 0 222.3 7
-4 -3 0 217.43 6.98
4 3 1 81.62 4.2
-4 3 -1 84.93 3.84
-4 3 -1 89.61 3.8
-4 -3 -1 95.48 3.81
-4 -3 -1 88.39 4.37
-4 3 -1 90.65 4.53
-4 -3 -1 90.95 4.3
-4 3 -1 88.5 4.39
-4 -3 -1 94.78 4.03
-4 -3 -1 89.2 3.72
-4 3 -2 2055.94 58.57
-4 -3 -2 2049.97 57.69
-4 3 -2 2167.65 57.83
-4 -3 -2 2076.14 58.66
-4 3 -2 2167.59 59.04
-4 -3 -2 2077.71 58.61
-4 3 -2 2214.65 59.05
-4 -3 -2 2043.41 57.52
4 3 3 92.42 4.76
4 -3 3 94.52 5.17
-4 3 -3 97.01 5.02
-4 3 -3 99.6 4.52
-4 -3 -3 92.52 4.38
-4 -3 -3 78.6 4.92
-4 3 -3 91.11 5.32
-4 -3 -3 89.65 5.11
-4 3 -3 105.62 5.52
-4 -3 -3 89.76 4.11
-4 3 -4 426.09 14.01
-4 -3 -4 407.35 13.5
-4 3 -4 413.5 13.7
-4 3 -4 391.04 14.71
4 -3 4 411.18 15.44
-4 -3 -4 413.93 14.02
-4 3 -4 403.05 13.91
-4 -3 -4 427.74 14.11
-4 3 -4 431.34 14.05
-4 -3 -4 430.97 14.09
-4 3 -4 430.37 14.08
-4 3 -4 422.89 14.04
-4 -3 -4 393.43 13.9
-4 3 -5 1903.68 52.59
-4 -3 -5 1829.85 52.37
-4 3 -5 1823.88 54.2
4 -3 5 1807.51 55.38
-4 -3 -5 1907.47 53.16
-4 -3 -5 2006 53.34
-4 3 -5 1775.36 52.85
-4 3 -5 1931.85 53.2
-4 3 -5 1862.35 53.15
-4 -3 -5 1908.7 53.19
-4 3 -5 1805.41 52.76
-4 -3 -5 1662.18 52.6
-4 -3 -6 3.1 1.11
-4 3 -6 3.71 1.22
-4 3 -6 2.81 1.08
-4 3 -6 4.17 1.11
-4 -3 -6 4.12 1.06
-4 -3 -6 2.27 1.11
-4 3 -6 3.05 1.29
4 -3 6 1.78 1.46
-4 -3 -6 4.19 1.24
-4 3 -6 5.29 1.41
4 -3 7 766.93 27.16
4 3 7 715.91 26.63
-4 -3 -7 793.14 24.58
-4 3 -7 692.91 23.61
-4 -3 -7 794.85 24.63
-4 3 -7 734.71 24.36
-4 3 -7 726.57 24.07
-4 3 -8 49.82 4.42
-4 -3 -8 45.49 3.64
4 -3 8 38.01 4.32
4 3 8 43.61 4.62
-4 3 -8 43.02 3.61
-4 3 -8 42.87 3.45
-4 -3 -8 50.58 3.86
4 -3 9 132.74 7.34
-4 3 -9 133.3 6.84
-4 3 -9 137.15 6.21
-4 3 -9 121.65 6.03
-4 -3 -9 148.91 6.37
-4 3 -9 158.43 6.53
4 3 9 118.83 6.14
4 -4 -10 1 0.61
4 -4 -10 0.61 0.46
4 4 -10 1.16 0.53
-4 -4 10 0.86 0.45
4 4 -10 0.86 0.58
4 -4 -9 38.44 2.84
4 4 -9 36.67 2.89
-4 -4 9 36.63 2.92
-4 4 9 37.83 2.8
-4 4 9 37.81 2.84
-4 4 9 21.61 3.25
-4 4 9 18.17 3.03
-4 -4 9 28.33 3.62
-4 -4 9 21.48 3.15
-4 -4 9 40.95 2.72
4 4 -9 33.45 3.13
4 -4 -9 32.03 2.99
-4 -4 9 38.92 2.67
-4 -4 9 37.4 3.63
-4 4 9 38.36 3.6
4 -4 -9 37.42 3.23
4 -4 -8 645.83 21.39
-4 4 8 671.79 21.92
-4 -4 8 631.2 21.51
-4 4 8 663.65 24.2
-4 -4 8 671.21 21.06
-4 -4 8 682.2 21.13
-4 -4 8 681.7 23.79
-4 4 8 691.52 23.75
4 -4 -8 640.75 22.84
-4 4 7 12.69 2.01
-4 -4 7 14.49 2.09
4 -4 -7 16.85 2.65
-4 4 7 14.14 2.52
-4 -4 7 16.28 2.78
4 4 -7 17.85 2.8
-4 4 7 16.45 2.99
-4 -4 7 15.11 1.96
-4 -4 7 15.01 1.97
4 4 -6 366.53 15.76
-4 -4 6 440.52 16.44
-4 4 6 390.66 15.87
-4 4 6 392.83 14.21
-4 4 6 410.21 16.73
-4 -4 6 436.34 16.68
-4 4 6 403.31 16.29
-4 -4 6 437.88 16.76
-4 4 6 432.67 16.61
-4 4 6 389.37 14.25
-4 -4 6 419 14.6
-4 -4 5 4.28 1.06
-4 -4 5 5.51 1.47
-4 4 5 4.97 1.45
4 4 -5 7.65 1.75
-4 -4 5 5.6 1.52
-4 -4 5 6.24 1.15
-4 -4 5 4.53 1.41
-4 4 5 6.62 1.68
-4 -4 5 7.4 1.64
-4 4 5 4.02 1.32
-4 4 5 3.95 1.42
-4 -4 5 6.69 1.28
4 4 -5 5.01 1.28
-4 -4 4 9.13 1.4
4 4 -4 6.04 1.27
-4 -4 4 7.07 1.22
-4 -4 4 7.51 1.5
-4 4 4 6.34 1.4
4 4 -4 9.64 1.76
-4 -4 4 6.85 1.09
-4 4 4 6.54 1.47
-4 4 4 10.27 1.72
-4 4 4 7.78 1.61
-4 -4 4 13.16 1.96
-4 -4 4 13.26 1.95
-4 4 4 6.6 1.35
-4 4 4 6.29 1.49
-4 -4 4 7.45 1.41
-4 4 4 7.45 1.39
4 4 -3 1450.53 40.33
-4 -4 3 1385.65 39.39
-4 4 3 1338.91 39.27
-4 -4 3 1382.54 38.73
-4 4 3 1297.53 39.49
-4 4 3 1347.37 39.47
-4 -4 3 1332.92 39.45
-4 -4 3 1347.38 39.55
-4 4 3 1344.53 39.52
4 4 -2 131.71 6.25
-4 -4 2 126.44 5.69
-4 4 2 136.58 5.84
-4 -4 2 135.06 5.99
-4 4 2 146.72 6.21
-4 -4 2 147.39 6.12
-4 4 2 147.05 6.13
-4 4 2 146.59 6.44
-4 4 2 146.7 6.17
-4 -4 2 132.75 6.07
-4 4 2 140.3 6.18
-4 -4 2 136.17 6.06
-4 4 2 144.37 5.49
-4 -4 2 149.36 5.75
-4 4 1 79.53 2.98
-4 -4 1 83.8 2.82
4 -4 -1 83.14 3.11
-4 -4 1 79.49 2.95
-4 4 1 78.98 3.38
-4 4 1 76.15 3.37
-4 -4 1 78.19 3.34
-4 -4 1 74.34 3.26
-4 4 1 81.11 2.88
-4 4 0 111.33 4.52
4 4 0 116.74 5.23
-4 -4 0 101.96 4.73
-4 -4 0 101 4.75
-4 4 0 104.92 4.88
-4 4 0 114.53 4.95
-4 -4 0 113.07 4.6
-4 4 0 122.7 4.47
-4 -4 0 111.04 4.36
-4 -4 -1 5.83 0.79
-4 4 -1 4.36 0.73
-4 4 -1 5.87 0.92
-4 -4 -1 4.04 0.94
-4 -4 -1 4.5 0.89
-4 -4 -1 4.07 0.92
-4 -4 -1 5.45 0.81
-4 -4 -2 906.01 27.02
4 4 2 885.37 27.8
4 -4 2 968.86 28.36
-4 -4 -2 915.03 27.99
-4 4 -2 977.54 28.49
-4 -4 -2 943.32 28
-4 4 -2 988.83 28.45
-4 -4 -2 1017.48 27.34
-4 4 -2 958.29 27.25
4 4 3 349.78 11.69
4 -4 3 313.13 12.14
-4 4 -3 319.03 11.77
-4 -4 -3 320.47 10.96
-4 4 -3 336.29 11.08
-4 -4 -3 312.28 11.99
-4 4 -3 338.11 12.68
-4 -4 -3 298.25 11.84
-4 4 -3 339.65 12.48
-4 -4 -3 327.98 10.76
-4 4 -4 1328.73 38.1
-4 -4 -4 1298.25 37.85
-4 4 -4 1372.47 38.49
-4 4 -4 1236.51 39.23
4 -4 4 1331.39 40.34
-4 -4 -4 1352.95 38.54
-4 -4 -4 1399.4 38.5
-4 4 -4 1360.89 38.39
-4 4 -4 1294.55 38.37
-4 -4 -4 1357.38 38.31
-4 4 -4 1329.15 38.34
-4 -4 -4 1256.61 38.3
-4 4 -4 1280.89 38.37
-4 4 -5 72.15 4.41
-4 -4 -5 68.16 4.13
-4 4 -5 76.57 4.36
-4 4 -5 84.31 5.47
4 -4 5 77.58 5.8
-4 -4 -5 76.15 4.67
-4 -4 -5 76.49 4.62
-4 4 -5 75.39 4.57
-4 4 -5 73.1 4.53
-4 4 -5 75.37 4.58
-4 -4 -5 76.88 4.63
-4 4 -5 77.41 4.53
-4 -4 -6 1.23 0.93
-4 4 -6 1.85 1.03
-4 4 -6 0.41 0.9
-4 4 -6 0.17 0.65
-4 -4 -6 0.53 0.64
-4 -4 -6 -0.85 0.9
-4 4 -6 0.84 0.87
4 -4 6 2.18 1.69
-4 -4 -6 0.41 0.81
-4 4 -6 1.24 0.85
-4 -4 -7 -0.22 0.77
-4 4 -7 0.61 1.05
4 -4 7 2.9 1.9
4 4 7 2.83 1.9
-4 -4 -7 0.43 0.82
-4 4 -7 1.09 1.01
-4 4 -7 0.21 0.9
-4 4 -7 1 0.82
4 4 8 10.43 1.93
-4 4 -8 16.61 2.29
-4 4 -8 16.71 2.26
-4 -4 -8 14.73 2.11
-4 4 -8 14.17 2.42
4 -4 8 15.3 2.81
4 4 8 15.91 2.83
-4 4 -8 19.56 2.28
-4 4 -8 16.09 2.19
-4 -4 -8 17.31 2.3
-4 4 -8 12.12 1.85
-4 -4 -9 32.47 2.68
-4 4 -9 28.77 2.52
-4 4 -9 23.73 2.36
-4 -4 -9 31.68 2.57
-4 4 -9 35.14 2.7
4 4 9 26.9 2.57
4 -5 -10 28.31 2.12
4 5 -10 22.21 2.05
-4 -5 9 12.3 1.51
4 5 -9 11.12 1.82
4 -5 -9 8.36 1.57
-4 -5 9 14.78 1.62
4 5 -9 9.08 1.44
4 -5 -9 12.11 1.61
-4 -5 9 10.09 1.55
-4 5 9 10.17 1.56
4 -5 -9 13.35 1.94
-4 -5 9 12.22 2.07
-4 5 9 3.89 1.83
-4 -5 9 3.39 1.61
-4 5 9 1.52 1.32
-4 -5 9 6.37 1.92
-4 5 9 10.83 1.53
-4 5 9 11.11 1.54
-4 -5 8 138.39 8.11
-4 5 8 139.84 8.02
4 -5 -8 135.17 7.59
-4 -5 8 147.71 6.59
-4 -5 8 148.01 6.62
-4 5 8 138.48 8.59
4 -5 -8 128.83 6.49
-4 -5 8 130.62 6.74
-4 5 7 43.49 4.31
-4 -5 7 34.72 3.95
4 -5 -7 40.43 4.03
-4 -5 7 36.86 3.12
-4 -5 7 40.92 3.28
-4 5 7 42.58 4.74
4 -5 -7 37.15 3.24
-4 5 7 44.04 3.59
-4 -5 7 42.91 3.54
4 5 -6 192.84 10.11
-4 5 6 209.78 10.14
-4 -5 6 218.21 10.36
-4 5 6 222.36 9
-4 -5 6 198.42 10.22
-4 5 6 208.62 10.3
-4 5 6 211.17 10.82
-4 -5 6 210.94 10.51
-4 5 6 216.68 10.53
-4 5 6 196.8 8.77
-4 -5 6 224.24 9.2
-4 -5 5 124.12 6.11
-4 -5 5 123.29 5.65
-4 -5 5 122.13 7.04
4 5 -5 114.46 6.99
-4 5 5 127.93 6.94
-4 -5 5 131.57 7.03
-4 -5 5 133.92 7.3
-4 5 5 121.24 7
-4 5 5 127.29 7.43
-4 -5 5 136.08 7.32
-4 5 5 130.05 7.2
-4 -5 5 130.9 6.19
-4 5 5 124.84 6.02
4 5 -5 127.58 6.6
-4 5 4 166.39 7.03
-4 -5 4 170.73 7.21
4 5 -4 175.12 8.24
4 5 -4 183.23 8.5
-4 5 4 176.86 7.9
-4 -5 4 177.65 7.91
-4 -5 4 170.54 6.8
-4 5 4 188.51 8.51
-4 -5 4 177.03 8.06
-4 5 4 173 7.98
-4 -5 4 182.39 8.15
-4 5 4 183.48 8.15
-4 5 4 172.37 7.78
-4 5 4 182.13 7.91
-4 -5 4 161.3 7.41
-4 5 3 392.99 13.56
-4 -5 3 391.58 13.54
-4 5 3 406.14 13.89
-4 -5 3 401.19 13.64
-4 5 3 398.53 13.63
-4 -5 3 388.97 12.93
4 5 -3 397.7 14.21
-4 -5 3 377.93 13.37
-4 5 3 380.22 13.38
-4 5 2 431.92 13.35
-4 -5 2 428.96 14.47
4 5 -2 426.64 14.6
-4 -5 2 454.63 14.18
-4 5 2 438.02 14.17
-4 5 2 428.02 14.63
-4 5 2 417.81 14.11
-4 -5 2 411.2 13.98
-4 -5 2 413.84 13.58
-4 -5 1 0.42 0.39
-4 -5 1 -0.12 0.59
4 5 -1 0.41 0.56
-4 -5 1 -0.09 0.35
-4 5 1 1.21 0.84
-4 -5 1 0.22 0.42
-4 -5 1 0.11 0.52
-4 5 1 1.53 0.67
-4 5 1 1.95 0.7
-4 -5 1 1.38 0.69
4 5 0 2169.14 58.15
-4 5 0 2129.11 57.08
-4 -5 0 1866.96 57.24
-4 5 0 2080.34 57.45
-4 -5 0 2001.77 57.14
-4 -5 0 1884.61 57.13
-4 5 0 2058.83 57.55
-4 -5 0 2090.61 57.17
-4 5 0 2022.26 58.11
-4 5 0 2226.75 56.75
-4 -5 0 2182.26 56.72
-4 -5 -1 1706.42 45.85
-4 5 -1 1695.88 45.86
4 5 1 1677.7 47.05
-4 5 -1 1611.71 46.24
4 5 1 1726.86 45.57
-4 -5 -1 1593.05 46.41
-4 -5 -1 1575.48 46.01
-4 5 -2 351.86 10.88
-4 -5 -2 346.55 10.79
-4 -5 -2 327.52 10.81
4 5 2 316.34 11.44
4 -5 2 340.98 11.83
-4 -5 -2 326.58 11.46
4 5 2 328.15 10.59
-4 5 -3 0.17 0.52
4 -5 3 1.34 0.84
-4 5 -3 0.9 0.52
-4 -5 -3 0.89 0.54
-4 -5 -3 -0.17 0.86
-4 5 -3 0.19 0.81
-4 -5 -3 -0.5 0.8
-4 5 -3 1.16 0.89
-4 -5 -3 -0.11 0.39
-4 5 -4 173.46 7.21
-4 -5 -4 157.57 6.64
-4 5 -4 156.86 6.83
-4 5 -4 159.49 7.74
4 -5 4 177.92 8.59
-4 -5 -4 159.83 7.09
-4 -5 -4 171.17 7.03
-4 5 -4 162.96 6.92
-4 5 -4 150.53 6.93
-4 -5 -4 161.63 6.69
-4 5 -4 162.78 6.93
-4 -5 -4 176.53 7.04
-4 5 -4 161.59 7.08
-4 -5 -5 248.85 9.75
-4 -5 -5 229.44 9.13
-4 5 -5 241.67 9.71
-4 5 -5 226.16 9.59
-4 5 -5 224.08 10.47
4 -5 5 258.13 11.94
-4 -5 -5 250.69 9.93
-4 5 -5 239.86 9.55
-4 5 -5 237.39 9.36
-4 -5 -5 236.28 9.25
-4 5 -5 234.26 9.55
-4 -5 -5 234.07 9.53
-4 5 -6 0.2 0.8
-4 5 -6 1.27 0.92
-4 -5 -6 0.4 0.73
-4 -5 -6 1.52 1.01
-4 5 -6 0.58 0.95
4 -5 6 -0.37 1.82
-4 -5 -6 0.17 0.6
-4 5 -6 2.98 1.05
-4 -5 -6 1.07 0.73
-4 5 -6 1.45 0.84
-4 -5 -7 51.93 4.01
-4 5 -7 42.21 3.68
-4 5 -7 42.4 3.69
4 -5 7 45.19 4.82
4 5 7 52.22 5.12
-4 5 -7 44.23 4.39
-4 -5 -7 52.89 4.15
-4 5 -7 52.37 3.68
-4 5 -7 49.27 3.87
4 5 8 45.51 3.93
-4 5 -8 56.15 4.03
-4 5 -8 52.82 3.99
4 -5 8 57.53 5.15
4 5 8 53.14 4.91
-4 -5 -8 59.08 4.22
-4 5 -8 45.89 4.26
-4 5 -8 62.39 4.2
-4 5 -8 58.53 4.09
-4 -5 -8 56.02 4
-4 5 -8 52.25 3.78
-4 -5 -9 56.4 3.49
-4 5 -9 38.4 3.07
-4 5 -9 42.79 3.14
4 5 9 51.41 3.55
-4 -5 -9 54.5 3.36
-4 5 -9 57.93 3.44
-4 5 -9 50.66 3.2
-4 -6 9 92.1 5.98
4 -6 -9 82.58 4.99
-4 6 9 88.22 4.79
-4 -6 9 90.46 4.41
-4 -6 9 89.14 4.37
4 -6 -9 91.44 4.54
-4 -6 9 84.67 4.64
4 -6 -8 67.69 4.29
-4 -6 8 70.19 4.52
-4 -6 8 77.22 4.44
-4 -6 8 69.17 4.26
-4 -6 8 70.69 5.47
4 -6 -8 67.53 5.05
-4 6 8 62.99 5.63
-4 6 8 75.82 4.55
-4 6 8 73.76 4.54
4 -6 -7 16.8 2.68
-4 -6 7 24.27 3.23
-4 -6 7 21.36 2.35
-4 -6 7 21.43 2.38
-4 6 7 14.86 2.81
4 -6 -7 18.16 2.21
-4 -6 7 22.64 2.62
4 -6 -6 1.05 1
-4 -6 6 1.63 1.19
4 6 -6 2.09 1.18
4 6 -6 1.61 0.94
-4 6 6 1.49 0.91
-4 6 6 4.56 1.78
-4 6 6 2.45 1.03
-4 -6 6 3.34 1.1
4 6 -5 0.43 0.78
-4 -6 5 0.17 0.48
-4 6 5 1.81 0.9
4 6 -5 0.99 0.9
-4 -6 5 0.35 0.74
-4 -6 5 0.55 0.66
-4 -6 5 0.23 0.79
4 6 -5 -0.27 0.71
-4 -6 5 0.24 0.7
-4 6 5 1.1 1.12
-4 6 5 0.44 0.73
-4 6 5 0.66 0.87
-4 6 4 361.54 13.16
-4 6 4 358.45 13.11
4 6 -4 352.79 13.52
4 6 -4 339.3 13.46
-4 -6 4 340.27 12.17
-4 6 4 336.7 12.01
-4 6 4 343.41 13.4
-4 -6 4 377.62 13.35
-4 6 4 339.17 13.03
-4 6 4 340.15 13.07
-4 -6 4 359.27 13.29
-4 6 3 415.52 15.48
4 6 -3 444.34 15.63
-4 6 3 448.24 15.09
-4 6 3 434.96 15.15
-4 -6 3 444.87 14.95
-4 6 3 446.38 15
-4 -6 3 440.57 14.99
-4 -6 3 445.57 14.41
-4 -6 2 4.63 0.9
-4 6 2 4.77 0.9
-4 -6 2 5.13 0.93
-4 -6 2 3.49 1.02
4 6 -2 3.95 1.07
-4 6 2 2.1 0.78
-4 6 2 4.64 1.22
-4 6 2 4.41 1.03
-4 -6 2 3.06 0.84
-4 -6 2 4.29 0.99
-4 -6 2 5.79 1.15
-4 -6 2 3.56 0.84
-4 -6 1 14.01 1.36
-4 -6 1 12.06 1.56
4 6 -1 12.24 1.67
-4 -6 1 13.7 1.41
-4 6 1 13.07 1.52
-4 -6 1 12.18 1.45
-4 -6 1 12.32 1.42
-4 -6 1 15.19 1.64
-4 6 1 13.82 1.81
-4 6 1 12.29 1.45
-4 6 1 17.56 1.57
-4 6 0 2445.21 63.68
-4 -6 0 2072.38 63.76
-4 6 0 2428.57 64
-4 -6 0 2150.04 63.62
-4 6 0 2265.25 64.07
-4 6 0 2280.55 64.71
-4 -6 0 2356.02 63.78
-4 -6 0 2111.36 63.44
-4 6 0 2554.82 63.2
-4 -6 0 2362.96 63.05
-4 6 -1 858.23 23.41
-4 -6 -1 826.74 23.36
4 6 1 847.28 24.83
-4 6 -1 802.5 23.93
-4 -6 -1 802.74 23.77
-4 6 -1 768.23 24.67
-4 -6 -1 800.24 24.11
4 6 1 797.82 23.18
4 6 2 0.97 0.43
4 -6 2 -0.15 0.55
-4 6 -2 0.27 0.36
-4 -6 -2 0.3 0.38
-4 -6 -3 24.03 2
-4 6 -3 25.52 2.27
-4 6 -3 23.46 2.08
4 6 3 21.25 2.13
4 -6 3 31.65 2.94
-4 6 -3 22.73 2.39
-4 -6 -3 29.38 2.34
-4 6 -3 25.29 2.2
-4 6 -3 23.11 2.09
-4 6 -3 24.59 23.64
-4 -6 -3 26.91 2.07
-4 6 -3 25.73 2.28
4 6 3 22.55 2.01
-4 6 -4 728.62 23
-4 -6 -4 735.4 22.53
-4 6 -4 710.47 22.66
-4 6 -4 719.81 24.01
4 -6 4 757.69 24.97
4 6 4 728.67 23.92
-4 -6 -4 765.42 23.19
-4 6 -4 713.45 22.94
-4 -6 -4 711.19 22.53
-4 6 -4 772.1 22.83
-4 6 -4 791 23.24
-4 6 -5 564.47 18.43
-4 6 -5 583.01 18.29
-4 -6 -5 566.1 18.05
-4 6 -5 544.35 18.5
-4 -6 -5 536.73 17.94
-4 6 -5 531.72 19.62
4 -6 5 565.96 20.99
-4 6 -5 504.59 19.28
-4 -6 -5 553.95 18.65
-4 -6 -6 454.57 15.52
-4 -6 -6 402.12 14.83
-4 6 -6 448.87 15.48
-4 6 -6 422.45 15.51
-4 -6 -6 465.53 16.01
-4 6 -6 395.16 16.51
4 -6 6 390.23 17.73
-4 6 -6 378.8 16.32
-4 -6 -6 439.7 15.09
-4 6 -6 452.82 15.16
-4 6 -6 413.79 15.31
-4 -6 -7 29.82 3.01
-4 6 -7 28.62 2.97
-4 6 -7 32.11 3.16
-4 -6 -7 29.66 2.88
4 6 7 31.44 3.34
-4 -6 -7 35.38 3.4
-4 6 -7 26.56 3.43
4 -6 7 25.33 3.59
-4 6 -7 38.72 3.12
-4 6 -7 30.54 3.02
4 6 8 59.97 4.44
-4 6 -8 57.28 4.09
-4 6 -8 60.62 4.19
4 -6 8 61.74 5.18
-4 -6 -8 55.56 4.15
-4 6 -8 45.57 4.26
-4 -6 -8 64.05 4.15
-4 6 -8 59.94 4.05
-4 6 -8 58.41 4.09
-4 6 -8 56.96 3.93
4 6 9 33.83 2.87
-4 6 -9 34.65 2.68
-4 6 -9 40.36 2.82
-4 -6 -9 34.12 2.71
-4 6 -9 39.78 2.76
-4 6 -9 38.13 2.6
4 -7 -9 5.86 1.3
-4 7 9 3.87 1.13
4 -7 -9 3.74 0.95
-4 -7 9 5.45 1.12
-4 -7 9 4.94 1.06
-4 -7 9 4.57 1.02
-4 -7 8 77.94 4.47
-4 -7 8 78.52 4.49
4 -7 -8 74.11 4.36
-4 -7 8 69.59 4.55
-4 7 8 72.1 4.72
4 -7 -8 70.1 5.04
-4 7 8 76.11 6.06
-4 7 8 76.83 4.64
-4 7 8 74.99 4.59
4 -7 -7 3.76 1.41
-4 7 7 6.74 1.48
-4 7 7 5.77 1.42
-4 7 7 4.61 1.86
-4 -7 7 4.57 1.29
4 7 -6 582.04 21.74
4 -7 -6 561.97 20.84
4 7 -6 566.66 20.63
-4 7 6 612.18 20.05
-4 7 6 624.58 22.54
4 7 -6 608.83 21.55
-4 -7 6 637.46 20.35
-4 -7 5 59.8 4.03
-4 7 5 68.59 4.31
4 7 -5 63.36 4.73
4 7 -5 62.04 4.95
-4 -7 5 73.17 4.54
-4 -7 5 65.15 3.89
4 7 -5 71.87 5.33
-4 7 5 74.82 5.53
-4 7 5 72.71 5.05
-4 7 5 68.86 4.87
-4 7 4 641.73 21.05
-4 7 4 645.26 21.05
4 7 -4 624.34 21.53
4 7 -4 585.04 21.24
-4 7 4 613.45 21.65
-4 7 4 636.23 19.91
-4 -7 4 623.03 19.89
-4 7 4 656.88 21.51
-4 7 3 163.66 8
4 7 -3 156.4 7.72
-4 7 3 163.82 7.54
-4 7 3 180.93 8.09
-4 -7 3 176.59 7.04
-4 -7 2 481.21 8.68
-4 7 2 487.36 8.35
4 7 -2 482.28 10.14
-4 -7 2 492.51 9.93
-4 7 2 475.68 10.47
-4 -7 2 473.25 8.35
-4 -7 1 54.29 2.97
-4 7 1 51.84 3.01
-4 -7 1 49.83 3.27
4 7 -1 50.77 3.44
-4 -7 1 46.47 3.09
-4 7 1 42.52 3.42
-4 -7 1 49.56 2.91
-4 7 0 459.29 14.04
-4 -7 0 423.49 14.07
-4 7 0 429.42 14.94
-4 -7 0 430.5 13.53
-4 -7 -1 30.41 2.24
-4 7 -1 33.69 2.4
4 7 1 37.08 2.87
4 -7 1 35.73 2.61
-4 -7 -1 32.13 2.48
4 7 1 34.24 2.07
-4 7 -2 71.82 3.9
4 -7 2 83.77 4.56
4 7 2 76.93 3.68
-4 -7 -2 73.35 3.77
-4 7 -3 910.69 26.27
-4 -7 -3 893.52 25.59
-4 7 -3 837.52 25.66
-4 7 -3 860.1 25.84
-4 7 -3 897.61 25.74
-4 -7 -3 845.27 25.57
4 7 3 822.16 26.15
-4 7 -3 786.13 25.9
4 -7 3 907.88 27.48
-4 -7 -3 934.89 26.12
-4 7 -3 826.62 25.62
-4 7 -3 832.09 25.4
-4 7 -3 827.6 25.38
-4 7 -3 886.45 26.24
4 7 3 868.51 25.69
-4 7 -4 910.63 27.01
-4 -7 -4 886.27 26.37
-4 7 -4 875.92 26.6
4 7 4 822.27 27.06
-4 -7 -4 898.6 26.55
-4 7 -4 866.17 26.79
-4 7 -4 861.14 27.94
4 -7 4 909.92 29.03
4 7 4 891.51 28.04
-4 7 -4 853.23 27.66
-4 -7 -4 905.78 27
-4 7 -4 817.11 26.47
-4 7 -4 897.35 27.02
-4 7 -5 237 10.97
4 -7 5 236.83 11.83
-4 7 -5 243.88 10.92
-4 -7 -5 253.47 10.2
4 7 5 211.66 9.95
-4 7 -5 260.65 10.09
-4 -7 -5 245.48 9.57
-4 7 -5 245.23 9.7
-4 -7 -5 239.29 9.59
-4 7 -5 235.81 9.94
-4 -7 -6 40.14 3.32
-4 7 -6 38.22 3.48
-4 7 -6 40.23 4.11
4 -7 6 34.53 4.53
-4 -7 -6 44.37 3.77
-4 7 -6 45.67 4.37
4 7 6 37.94 3.69
-4 -7 -6 43.44 3.41
-4 7 -6 39.57 3.3
-4 7 -6 34.1 3.25
-4 -7 -7 45.78 3.57
-4 7 -7 42.74 3.69
4 7 7 39.76 3.82
-4 -7 -7 46.12 3.94
-4 7 -7 42.44 4.28
-4 7 -7 47.83 3.56
-4 7 -7 41.88 3.61
4 7 8 2.43 1.09
-4 -7 -8 4.4 1.17
-4 7 -8 3.16 1.14
-4 7 -8 5.3 1.31
-4 -7 -8 4.49 1.23
-4 7 -8 3.8 1.44
-4 7 -8 6.11 1.44
-4 7 -8 6.08 1.36
4 7 9 115.93 5.71
-4 7 -9 108.8 5.19
-4 7 -9 110.84 5.17
-4 -7 -9 127.7 5.56
-4 7 -9 121.07 5.31
-4 7 -9 111.21 5.05
4 -8 -9 18.2 2.06
-4 8 9 19.26 2.05
-4 -8 9 14.64 1.75
-4 -8 9 19.68 1.88
-4 -8 9 18.19 1.84
4 8 -9 20.53 2.36
-4 -8 8 61.02 3.97
-4 -8 8 65.91 4.08
-4 -8 8 65.32 4.29
-4 8 8 66.65 4.49
4 -8 -8 70.4 4.88
-4 8 8 61.8 5.5
-4 8 8 72.31 4.42
-4 8 8 72.25 4.43
4 -8 -7 17.25 2.64
-4 8 7 22.15 2.55
-4 8 7 20.36 2.45
-4 8 7 18.75 3.25
4 8 -7 17.85 2.67
-4 -8 7 20.08 2.49
4 8 -6 34.02 3.57
-4 8 6 34.08 3.08
-4 8 6 36.39 3.3
-4 8 6 32.82 3.05
4 8 -6 30.64 3.57
-4 -8 6 35.56 3.22
-4 -8 6 30.96 2.71
4 8 -6 33.31 3.8
4 -8 -6 29.6 3.31
-4 8 6 33.75 4.1
-4 8 6 30.03 3.48
-4 8 6 35.09 3.74
-4 8 5 0.55 0.7
-4 8 5 0.51 0.64
-4 8 5 0.51 0.69
4 8 -5 2.24 1.12
4 8 -5 0.28 0.92
-4 -8 5 1.15 0.76
-4 -8 5 0.45 0.64
4 8 -5 0.28 0.8
-4 8 5 -0.29 0.99
-4 8 5 0.5 0.91
-4 8 5 1.99 1.16
-4 8 4 239.78 10.57
-4 8 4 235.22 10.51
4 8 -4 249.68 11.14
-4 -8 4 283.12 10.24
4 8 -4 251.65 10.91
-4 8 4 242.6 11.14
-4 8 4 259.23 10.97
-4 8 4 244.15 9.47
-4 8 4 238.99 9.4
-4 -8 4 258.95 9.77
-4 8 4 260.05 9.81
-4 8 3 78.87 4.75
-4 8 3 76.47 4.7
4 8 -3 65.85 4.78
-4 8 3 74.92 4.03
-4 8 3 64.75 4.75
-4 -8 3 76.28 4.75
4 8 -3 66.88 4.6
-4 8 3 66.65 4.69
-4 -8 3 75.72 4.13
-4 8 3 64.53 3.77
-4 8 3 64.67 3.79
-4 8 3 68.3 3.97
4 8 -2 143.03 5.7
-4 -8 2 130.67 5.76
-4 8 2 133.08 5.7
-4 8 2 116.11 6.34
4 8 -2 127.46 6.37
-4 -8 2 127.52 6.17
-4 -8 2 143.06 6.41
-4 8 2 119.51 6.45
-4 -8 2 121.98 5.57
-4 -8 1 49.25 3.01
-4 8 1 50.61 3.09
-4 -8 1 50.08 3.31
4 8 -1 46.25 3.35
-4 -8 1 51.71 3.31
-4 8 1 49.81 3.72
-4 -8 1 43.45 2.83
-4 -8 0 1003.99 30.83
-4 8 0 1046.8 31.95
-4 8 0 1101.83 30.92
-4 -8 0 1076.17 30.5
4 8 1 11.73 1.24
-4 8 -1 12.36 1.49
-4 -8 -1 11.52 1.38
-4 8 -2 629.2 19.74
4 -8 2 659.95 20.59
4 8 2 629.61 19.28
-4 -8 -2 644.74 19.59
-4 8 -3 587.99 19.39
-4 8 -3 629.01 19.75
-4 8 -3 601.12 19.44
-4 8 -3 628.47 20.16
-4 -8 -3 639.9 19.63
-4 8 -3 597.73 19.68
-4 -8 -3 622.7 19.73
-4 8 -3 652.15 19.77
-4 8 -3 665.37 20
-4 -8 -3 637.08 19.68
4 8 3 595.45 20.31
-4 8 -3 596.23 20.06
4 -8 3 701.96 21.65
-4 -8 -3 682.02 20.14
4 8 3 620.9 19.72
-4 8 -3 670.49 20.39
4 8 3 673.18 19.97
-4 8 -4 167.13 7.49
-4 -8 -4 169.11 7.11
-4 8 -4 168.91 7.28
4 8 4 155.97 7.66
-4 -8 -4 157 7.05
-4 8 -4 160.29 7.3
-4 8 -4 156.4 8.06
4 -8 4 161.33 8.66
4 8 4 168.52 8.33
-4 -8 -4 185.91 7.73
-4 8 -4 165.94 8.05
-4 8 -4 152.65 7.13
-4 8 -4 163.99 7.05
-4 8 -4 156.74 6.94
4 8 4 163.11 7.54
-4 8 -4 168.04 7.52
-4 8 -5 154.75 7.59
-4 -8 -5 159.52 7.41
-4 8 -5 163.97 8.66
4 -8 5 162.61 9.43
-4 -8 -5 171.1 7.93
-4 8 -5 151.85 8.31
4 8 5 150.29 7.96
-4 8 -5 169.47 7.75
-4 -8 -5 168.93 7.4
-4 8 -5 171.13 7.57
-4 8 -5 160.96 7.64
-4 8 -6 9.06 1.77
4 8 6 5.69 1.56
-4 -8 -6 6.28 1.42
-4 -8 -6 7.24 1.64
-4 8 -6 10.37 2.18
-4 8 -6 8.42 2.01
4 -8 6 8.27 2.8
-4 8 -6 8.38 1.65
-4 8 -6 7.17 1.49
-4 -8 -6 7.61 1.5
-4 8 -6 8.45 1.66
-4 8 -7 12.67 2.01
4 8 7 10.87 2.17
-4 -8 -7 8.15 1.61
-4 8 -7 9.3 1.77
-4 8 -7 9.89 1.8
-4 -8 -7 9.26 1.85
-4 8 -7 10.3 2.15
-4 8 -7 8.84 1.64
-4 8 -7 7.67 1.57
4 8 8 33.71 3.32
-4 8 -8 33.71 3.01
-4 8 -8 37.98 3.15
-4 8 -8 35.99 3.56
-4 8 -8 34.78 3.27
-4 -8 -8 40.96 3.37
-4 8 -8 35.3 3.08
-4 -8 -8 37.17 2.99
-4 8 -8 42.01 3.24
4 8 9 71.26 4.13
-4 8 -9 63.09 3.55
-4 8 -9 61.72 3.51
-4 -8 -9 72.36 3.87
-4 8 -9 73.44 3.79
-4 8 -9 68.8 3.59
4 -9 -9 156.33 6.77
-4 9 9 166.98 6.88
-4 -9 9 138.25 6.3
4 9 -9 153.73 7.09
-4 -9 9 165.6 6.32
-4 -9 9 162.68 6.3
4 9 -8 5.61 1.42
-4 -9 8 6.77 1.35
-4 9 8 4.2 1.22
4 -9 -8 3.39 1.12
-4 9 8 4.36 1.6
-4 -9 8 5.08 1.24
-4 -9 8 4.02 1.12
4 9 -7 77.91 5.7
-4 -9 7 89.57 5.39
-4 9 7 90.12 5.46
4 -9 -7 88.75 5.78
-4 9 7 79.85 6.45
-4 9 7 81.69 5.11
-4 9 7 80.78 5.06
-4 9 6 43.68 3.57
-4 9 6 46.36 3.7
-4 9 6 49.1 3.95
4 9 -6 41.32 4.07
4 9 -6 47.07 4.52
-4 -9 6 50.8 3.98
-4 -9 6 46.42 3.37
4 -9 -6 48.71 4.2
-4 9 6 49.28 4.85
-4 9 6 41.46 4.27
-4 9 6 38.54 4.1
-4 9 5 8.16 1.9
-4 9 5 7.62 1.8
-4 -9 5 10.9 1.85
4 9 -5 5.64 1.64
-4 9 5 5.61 1.78
4 9 -5 11.8 2.22
-4 9 5 7.04 1.85
-4 9 5 8.51 1.65
4 9 -5 7.96 1.89
-4 9 5 6.31 1.42
-4 9 5 7.92 1.58
-4 9 4 22.04 2.72
-4 9 4 18.72 2.53
4 9 -4 19.98 2.81
-4 -9 4 24.48 2.53
-4 9 4 23.77 2.41
-4 -9 4 20.28 2.72
-4 9 4 20.2 2.95
4 9 -4 16.07 2.44
-4 9 4 16.14 2.48
-4 9 4 22.81 2.31
-4 9 4 22.11 2.41
-4 9 4 21.33 2.23
-4 -9 4 22.59 2.27
-4 9 3 27.44 2.83
4 9 -3 28.21 2.54
-4 9 3 25.18 2.67
4 9 -3 27.82 3.09
-4 9 3 24.21 2.28
-4 9 3 21.9 2.16
-4 9 3 23.42 2.85
-4 -9 3 25.88 2.75
4 9 -3 23.05 2.65
-4 -9 3 28.19 2.91
-4 9 3 25.28 2.94
-4 -9 3 26.42 2.35
-4 9 3 25.84 2.36
-4 9 3 25.75 2.35
-4 9 3 22.64 2.3
4 9 -2 1008.16 27.8
-4 -9 2 908.21 27.91
-4 9 2 938.79 27.88
-4 9 2 852.22 28.94
-4 -9 2 929.16 28.47
-4 -9 2 971.63 28.76
-4 9 2 927.76 29.35
-4 -9 2 930.49 27.87
-4 -9 1 598.93 18.07
-4 9 1 599.52 18.15
-4 -9 1 544.78 18.22
-4 -9 1 565.17 18.37
-4 9 1 602.57 19.56
-4 -9 1 541.86 17.74
-4 9 0 988.63 28.87
-4 9 0 948.73 29.96
-4 -9 0 915.86 28.84
4 9 0 1030.38 28.27
-4 -9 0 976.43 28.57
-4 -9 -1 411.85 13.63
-4 9 -1 415.56 13.8
-4 -9 -1 407.33 14.01
4 9 1 424.49 13.19
-4 -9 -2 6.05 1.05
-4 9 -2 3.49 0.96
-4 9 -2 3.07 0.99
-4 9 -2 5.86 1.1
-4 9 -2 5.63 1.12
-4 -9 -2 5.13 1.07
4 9 2 10.86 1.68
4 9 2 5 1.16
-4 -9 -2 4.76 0.99
-4 9 -2 4.36 1.05
-4 9 -2 6.79 1.2
-4 9 -2 8.21 1.53
4 9 2 4.94 0.98
-4 9 -2 6.04 1.23
-4 9 -2 5.98 1.07
-4 9 -2 5.6 1.01
-4 9 -2 8.41 1.23
-4 9 -3 4.63 1.1
-4 9 -3 3.75 0.95
-4 9 -3 3.62 0.93
-4 9 -3 2.38 0.97
-4 9 -3 3.03 0.95
-4 -9 -3 4.05 0.91
-4 9 -3 2.69 0.88
-4 9 -3 3.15 0.96
-4 -9 -3 2.9 0.94
4 9 3 4.51 1.27
4 9 3 3.99 1.14
-4 -9 -3 4.14 1.05
-4 9 -3 3.64 1.06
-4 -9 -3 2.89 0.93
-4 9 -3 3.11 1.02
4 9 3 3.3 1.21
4 -9 3 2.05 0.97
4 9 3 2.37 0.85
4 9 3 3.55 0.97
-4 9 -3 3.71 1.05
-4 9 -4 20.62 2.38
-4 -9 -4 22.88 2.26
-4 9 -4 31.56 2.72
-4 -9 -4 29.06 2.57
4 9 4 22.52 2.64
4 9 4 19.72 2.5
-4 9 -4 22.36 2.39
-4 -9 -4 23.14 2.36
4 -9 4 20.09 2.91
4 9 4 18.44 2.63
-4 -9 -4 28.12 2.66
-4 9 -4 19.55 2.55
-4 9 -4 21.89 2.32
-4 9 -4 19.91 2.14
-4 9 -4 18.22 2.05
4 9 4 21.1 2.43
-4 9 -4 23.84 2.59
-4 9 -5 1.23 0.84
-4 -9 -5 1.46 0.91
-4 9 -5 1.08 0.84
4 9 5 0.87 1.14
4 -9 5 2.46 1.44
4 9 5 4.01 1.34
4 9 5 1.63 1.02
-4 -9 -5 0.94 0.83
-4 9 -5 0.2 0.82
-4 -9 -5 3.04 0.98
-4 9 -5 2.41 1.01
-4 9 -5 1.92 0.83
-4 9 -5 1.97 0.89
-4 9 -5 2.62 0.96
-4 -9 -6 34.27 3.17
-4 9 -6 32.53 3.25
4 9 6 33.34 3.59
-4 -9 -6 39.43 3.58
-4 9 -6 29.39 3.56
-4 9 -6 37.41 3.22
-4 9 -6 30.63 3.06
-4 9 -6 32.89 3.22
-4 -9 -7 81.04 4.98
-4 9 -7 78.26 5.11
4 9 7 79.67 5.63
-4 9 -7 76.38 4.95
-4 9 -7 86.55 5.24
-4 9 -7 78.22 5.4
-4 -9 -7 91.71 5.58
-4 9 -7 64.82 5.36
-4 9 -7 80.61 4.81
-4 9 -7 81.75 5.13
4 9 8 101.62 5.87
-4 9 -8 93.54 5.13
-4 9 -8 93.48 5.08
-4 9 -8 85.96 5.65
-4 9 -8 92.77 5.46
-4 -9 -8 94.52 5.32
-4 9 -8 93.36 5.19
-4 -9 -8 98.82 5.14
-4 9 -8 98.31 5.21
4 9 9 147.29 6.43
-4 9 -9 126.16 5.59
-4 9 -9 126.48 5.61
-4 -9 -9 166.88 6.31
-4 9 -9 165.95 6.19
-4 9 -9 160.84 5.98
4 -10 -9 9.58 1.42
-4 10 9 13.74 1.66
-4 -10 9 10.97 1.41
-4 -10 9 11.46 1.38
-4 -10 9 10.82 1.36
4 10 -8 10.31 1.82
-4 -10 8 10.97 1.72
-4 10 8 13.98 2.02
4 -10 -8 9.85 1.75
-4 -10 8 14.34 1.79
-4 -10 8 11.89 1.67
4 10 -7 -0.28 1.05
-4 -10 7 1.46 0.94
-4 10 7 1.93 1
4 -10 -7 1.89 1.18
-4 10 7 0.35 1.07
-4 10 7 1.82 0.99
-4 10 7 0.6 0.85
-4 10 6 50.26 3.93
4 10 -6 42.75 4.18
-4 10 6 45.24 3.78
-4 10 6 50.65 4.08
-4 -10 6 50.69 3.59
4 10 -6 46.26 4.52
-4 -10 6 51.75 4.06
-4 10 6 52.89 4.1
-4 10 6 45.17 4.73
-4 10 6 45.65 4.52
-4 10 6 39.37 4.19
-4 10 5 214.67 10.51
-4 10 5 216.59 10.57
4 10 -5 211.66 10.88
-4 -10 5 239.64 9.96
-4 10 5 215.54 9.41
-4 10 5 211.75 11.07
-4 10 5 227.96 10.96
-4 10 5 225.78 9.46
-4 10 5 222.28 9.42
-4 10 5 238.58 9.89
4 10 -5 203.92 10.38
4 10 -4 291.1 13.16
-4 -10 4 317.36 12
-4 10 4 295.28 11.51
-4 10 4 283.68 13.06
-4 -10 4 305.59 12.66
-4 10 4 320.91 12.93
4 10 -4 347.75 12.57
-4 10 4 310.63 12.79
-4 10 4 306.3 12.78
-4 10 4 306.73 11.59
-4 10 4 318.75 11.68
-4 10 4 320.58 12
-4 -10 4 289.94 11.3
-4 10 3 0.43 0.75
-4 10 3 1.74 0.92
4 10 -3 3.55 0.98
4 10 -3 1.33 0.96
-4 10 3 0.61 0.67
-4 10 3 1.93 0.81
-4 -10 3 0.61 0.7
-4 10 3 0.25 0.77
-4 10 3 0.25 0.81
-4 -10 3 1.53 1.04
-4 10 3 0.63 0.73
-4 -10 3 1.41 0.69
-4 10 3 2.2 0.94
-4 10 3 0.17 0.56
4 10 -2 0.13 0.53
-4 10 2 1.31 0.89
-4 10 2 0.94 0.82
-4 -10 2 1.25 0.68
-4 -10 2 0.16 0.58
4 10 -2 -0.24 0.83
-4 10 2 -0.17 0.74
-4 10 2 0.7 0.65
-4 10 2 0.15 0.55
-4 10 2 2.13 0.99
-4 -10 2 0.17 0.71
-4 10 2 0.69 0.87
-4 -10 2 0.93 0.76
-4 10 2 0.44 0.63
-4 10 2 0.74 0.58
-4 -10 2 0.29 0.5
-4 10 2 1.41 0.86
-4 -10 1 14.96 1.76
-4 10 1 18.33 1.93
-4 -10 1 13.23 1.74
-4 -10 1 14.04 1.82
-4 10 1 12.24 2
-4 -10 1 14.88 1.68
-4 10 0 83.35 4.44
-4 10 0 74.33 4.92
-4 -10 0 72.36 4.33
4 10 0 86.53 4.08
-4 -10 0 86.67 4.37
-4 10 -1 1084.43 31.64
-4 10 -1 1089.01 32.11
-4 10 -1 1115.98 31.73
-4 10 -1 1131.97 31.97
-4 -10 -1 1057.67 32.17
4 10 1 1081.82 33.11
4 10 1 1016.61 32.68
-4 -10 -1 1071.29 32.06
-4 10 -1 1130.07 32.32
-4 10 -1 1123.08 32.2
-4 -10 -1 1087.65 32.53
-4 10 -1 1107.25 32.58
4 10 1 1105.34 31.52
-4 -10 -2 106.92 5.07
-4 10 -2 98.26 5.28
-4 10 -2 96.17 5.34
-4 10 -2 102.39 5.06
-4 -10 -2 102.53 5.13
-4 10 -2 108.31 5.02
4 10 2 103.92 5.81
4 10 2 92.82 5.44
-4 -10 -2 93.16 4.91
-4 10 -2 91.76 5.55
-4 10 -2 94.63 5.11
-4 10 -2 107.72 5.27
4 10 2 100.86 4.82
-4 10 -2 100.15 5.41
-4 10 -2 96.53 4.83
-4 10 -2 96.01 4.84
-4 10 -2 96.58 4.8
-4 10 -3 176.18 7.31
-4 10 -3 153.42 6.96
-4 10 -3 157.01 7
-4 10 -3 165.3 7.63
-4 -10 -3 178.58 7.3
-4 10 -3 168.75 7.25
-4 10 -3 165.5 7.22
-4 -10 -3 164.24 7.26
-4 10 -3 180.07 7.41
-4 -10 -3 170.76 7.34
4 10 3 182.47 8.32
4 10 3 160.06 7.83
-4 10 -3 156.77 7.47
-4 10 -3 163.54 7.71
4 10 3 173.43 8.52
-4 10 -3 158.01 7.34
-4 -10 -3 189.18 7.56
4 10 3 162.04 7.31
-4 10 -3 170.06 7.77
4 10 3 175.94 7.42
-4 10 -4 58.34 4.18
-4 -10 -4 55.63 3.75
-4 10 -4 61.26 4.04
-4 -10 -4 54.46 3.8
4 10 4 49.07 4.2
4 10 4 53.21 4.23
-4 -10 -4 58.33 3.97
-4 10 -4 56.05 3.94
4 10 4 63.83 5.01
4 -10 4 62.49 5.08
-4 10 -4 55.91 4.13
-4 -10 -4 57.58 3.99
-4 10 -4 53.57 4.33
-4 10 -4 50.99 3.74
-4 10 -4 58.43 3.83
-4 10 -4 58.75 3.83
-4 10 -4 51.43 3.98
4 10 4 55.23 4.12
-4 -10 -5 255.89 10.35
-4 10 -5 268.35 10.7
-4 10 -5 231.29 10.6
4 10 5 262.5 11.99
4 -10 5 240.34 12.31
-4 -10 -5 255.72 10.61
-4 10 -5 248.06 11.39
-4 -10 -5 241.29 10.03
4 10 5 243.37 10.83
4 10 5 269.32 11.51
-4 10 -5 245.52 10.41
-4 -10 -5 258.14 10.13
-4 10 -5 234.5 9.99
-4 10 -5 223.71 10.06
-4 10 -5 241.14 9.91
-4 10 -5 251.37 10.01
-4 -10 -6 57.27 4.21
-4 10 -6 60.31 4.48
-4 10 -6 52.59 4.45
-4 -10 -6 63.37 4.59
-4 10 -6 51.3 4.71
4 10 6 63.5 5.09
-4 10 -6 58.5 4.29
-4 10 -6 59.02 4.2
-4 10 -6 55.21 4.2
-4 10 -7 1.05 0.92
-4 -10 -7 0.65 0.92
-4 10 -7 0.24 0.79
-4 10 -7 0.55 0.8
4 10 7 0.53 1.12
-4 -10 -7 0.98 0.83
-4 10 -7 1.22 0.83
-4 10 -7 0.2 0.76
-4 -10 -8 30.69 2.64
-4 10 -8 32.71 2.82
-4 10 -8 29.55 3.02
-4 10 -8 27.38 2.71
-4 -10 -8 27.63 2.68
4 10 8 25.33 2.88
-4 10 -8 28.5 2.38
-4 10 -8 31.31 2.7
-4 -10 -9 6.09 1.07
-4 10 -9 5.99 1.02
-4 10 -9 6.69 1.02
-4 11 9 14.18 1.68
4 -11 -9 11.15 1.41
-4 -11 9 10.69 1.34
-4 -11 9 14.67 1.47
-4 -11 9 14.94 1.47
4 11 -8 1.01 0.88
-4 -11 8 4.42 1.16
-4 11 8 4.86 1.23
4 -11 -8 2.31 1.05
-4 11 8 1.71 1.21
-4 -11 8 3.5 1.08
-4 -11 8 4.09 1.12
-4 11 7 174.67 8.34
-4 11 7 178.85 8.26
-4 11 7 176.79 8.22
-4 11 7 176.38 9.91
4 11 -7 172.52 9.12
-4 -11 7 181.66 8.33
-4 11 6 66.04 4.82
-4 11 6 65.3 4.63
-4 11 6 70.53 4.79
-4 -11 6 64.48 4.19
4 11 -6 68.04 5.64
-4 -11 6 65.69 4.69
-4 11 6 64.44 4.66
-4 11 6 71 5.93
-4 11 6 63.91 5.36
-4 11 6 58.32 5.2
-4 11 5 90.63 6.45
4 11 -5 108.5 6.47
-4 11 5 95.02 6.58
4 11 -5 89.02 6.68
-4 -11 5 90.74 5.71
-4 11 5 100.79 5.75
-4 11 5 109.28 7.4
-4 -11 5 114.1 7.22
-4 11 5 95.07 6.61
-4 11 5 97.97 5.68
-4 11 5 99.71 5.97
-4 11 5 95.52 5.66
4 11 -5 81.75 6.16
-4 11 4 9.28 1.94
4 11 -4 10.21 1.84
-4 11 4 9.53 1.98
-4 -11 4 12.44 1.97
4 11 -4 8.06 2.02
-4 11 4 7.73 1.51
-4 11 4 8.76 2.02
-4 11 4 10.03 2
-4 -11 4 6.77 1.82
-4 11 4 6.61 1.45
-4 11 4 7.95 1.62
-4 11 4 10.62 1.89
-4 11 3 15.59 2.3
-4 11 3 18.19 2.46
4 11 -3 21.81 2.3
-4 -11 3 15.76 2.07
4 11 -3 20.78 2.93
-4 11 3 16.95 2.03
-4 11 3 15.32 1.98
-4 -11 3 14.21 2.02
-4 11 3 15.51 2.43
-4 11 3 19.81 2.8
-4 -11 3 20.89 2.61
-4 11 3 12.76 1.9
-4 11 3 13.85 2.05
-4 11 3 14.3 1.96
-4 -11 3 16.84 1.98
-4 11 2 679.49 22.38
-4 11 2 688.08 22.43
-4 -11 2 715.37 22.35
-4 11 2 678.09 22.58
-4 11 2 727.19 22.63
-4 11 2 731.63 23.45
-4 11 2 754.36 23.52
4 11 -2 786.71 22.42
4 11 -2 702.19 23.45
-4 -11 2 704.64 22.69
-4 -11 2 755.55 22.81
4 11 -2 720.18 24.4
-4 11 2 713.98 22.32
-4 11 2 681.24 22.13
-4 11 2 728.69 22.62
-4 11 2 716.84 23.18
-4 11 2 706.36 23.76
-4 -11 2 729.63 23.2
-4 11 2 686.16 23.92
-4 11 2 703.44 22.21
-4 11 1 275.34 10.43
4 11 -1 282.62 10.92
4 11 -1 272.45 11.11
-4 -11 1 271.45 10.34
-4 -11 1 274.67 10.31
-4 11 1 259.7 10.31
-4 11 1 251.88 10.23
-4 -11 1 278.04 10.18
-4 11 1 261.04 10.38
-4 11 1 272.02 10.38
-4 11 1 290.48 10.26
-4 11 1 279.93 11.01
-4 11 1 290.55 10.36
-4 11 1 271.96 10.34
-4 -11 1 259.98 10.46
-4 11 1 278.18 11.55
-4 11 1 294 10.36
-4 11 0 581.46 17.11
-4 11 0 570.96 17.06
-4 11 0 530.95 17.46
-4 11 0 536.27 17.09
4 11 0 536.62 18.3
4 11 0 572.13 18.82
-4 -11 0 557.76 17.68
-4 -11 0 540.81 17.5
-4 11 0 507.78 17.69
-4 11 0 516.25 17.74
-4 11 0 519.06 17.73
-4 11 0 546.58 17.72
-4 11 0 553.12 17.57
-4 11 0 509.32 18.14
-4 11 0 559.16 17.54
4 11 0 539.64 17.01
-4 -11 0 519.81 17.77
-4 11 0 541.98 18.87
-4 11 0 541.17 17.84
-4 11 -1 160.47 7.09
-4 11 -1 167.21 6.79
-4 11 -1 169.55 6.84
-4 -11 -1 164.47 7.23
-4 11 -1 168.96 7.03
4 11 1 171.01 7.89
4 11 1 180.37 8.25
-4 -11 -1 169.62 7.09
-4 -11 -1 175.89 7.3
-4 11 -1 164.06 7.47
-4 11 -1 169.1 7.56
-4 11 -1 153.5 7.32
-4 11 -1 182.47 7.59
-4 11 -1 169.22 7.84
-4 11 -1 171.85 7.3
-4 11 -1 158.27 7.86
-4 11 -1 156.36 7.05
-4 11 -1 166.81 7.23
-4 -11 -1 171.9 7.58
4 11 1 171.37 6.77
-4 11 -1 148.47 7.48
-4 11 -2 2.26 0.93
-4 -11 -2 6.54 1.2
-4 11 -2 2.67 1.03
-4 11 -2 2.63 1.03
-4 11 -2 2.13 0.95
-4 11 -2 1.67 0.73
4 11 2 4.01 1.34
4 11 2 2.3 0.97
-4 -11 -2 3.32 0.98
-4 -11 -2 4.17 1.07
-4 11 -2 2.12 0.82
-4 11 -2 3.43 1.01
4 11 2 3.59 0.92
-4 11 -2 3.06 1.08
-4 11 -2 4.2 1
-4 11 -2 3.21 0.93
-4 11 -3 132.68 6.3
-4 11 -3 129.13 6.24
-4 11 -3 125.69 6.15
-4 -11 -3 134.76 6.36
-4 11 -3 138.73 6.87
-4 11 -3 142.19 6.53
-4 11 -3 121.98 6.21
-4 11 -3 150.55 6.65
-4 -11 -3 135.16 6.53
-4 -11 -3 137.61 6.55
4 11 3 146.84 7.39
4 11 3 135.05 7.33
-4 11 -3 125.34 6.64
-4 11 -3 146.15 7.05
4 11 3 147.6 7.84
-4 11 -3 131.31 6.58
4 11 3 134.03 6.55
-4 11 -3 142.49 7.02
4 11 3 138.41 6.55
-4 11 -4 88.76 5.22
-4 11 -4 95.85 5.26
-4 11 -4 88.84 5.11
-4 11 -4 94.19 5.4
-4 11 -4 94.17 5.19
-4 -11 -4 100.66 5.55
-4 -11 -4 102.1 5.5
4 11 4 88.38 5.79
4 11 4 103.51 6.39
-4 11 -4 88.24 5.45
-4 -11 -4 99.58 5.33
-4 11 -4 87.78 5.2
-4 11 -4 92.86 5.92
4 11 4 100.78 6.63
-4 11 -4 88.42 5.53
-4 -11 -4 100.86 5.55
4 11 4 94.26 5.67
4 11 4 93.08 5.67
-4 11 -4 94.94 5.56
-4 11 -5 14.78 2.19
-4 11 -5 13.19 2.16
-4 11 -5 14.68 2.46
4 11 5 17.8 2.93
-4 -11 -5 18.64 2.39
-4 -11 -5 17.03 2.23
4 11 5 19.96 2.88
4 11 5 15.85 2.49
-4 -11 -5 16.15 2.2
-4 11 -5 17.65 2.37
-4 -11 -5 16.1 2.14
-4 11 -5 14.58 2.07
-4 11 -5 14.54 2.15
-4 11 -5 13.45 1.95
-4 11 -5 16.42 2.13
-4 11 -6 73.34 4.93
-4 -11 -6 69.81 4.74
-4 11 -6 65.27 5.26
-4 11 -6 69.65 5.09
-4 -11 -6 66.68 4.74
4 11 6 68.2 5.39
-4 11 -6 66.45 4.6
-4 11 -6 63.77 4.42
-4 11 -6 60.4 4.21
-4 11 -6 63.93 4.57
-4 11 -6 66.77 4.39
-4 -11 -7 47.03 3.61
-4 11 -7 40.34 3.44
-4 11 -7 33.31 3.62
-4 11 -7 37.37 3.52
-4 -11 -7 42.97 3.62
4 11 7 33.37 3.61
-4 11 -7 35.95 3.09
-4 11 -7 41.36 3.43
-4 -11 -8 75.34 4.37
-4 11 -8 88.24 4.68
4 11 8 87.14 5.26
-4 11 -8 77.46 4.93
-4 11 -8 69.48 4.47
-4 -11 -8 88.25 4.78
-4 11 -8 79.38 4.42
-4 11 -8 80.71 4.16
-4 12 9 0.11 0.54
-4 -12 9 0.99 0.53
-4 -12 9 0.08 0.47
-4 12 9 0.71 0.6
4 -12 -9 0.09 0.41
-4 -12 9 0.77 0.52
-4 12 8 18.67 2.2
-4 -12 8 17.09 1.86
-4 -12 8 18.3 1.91
-4 12 8 19.85 2.87
4 12 -8 17.63 2.28
-4 -12 8 18.22 2.04
4 12 -7 122.76 7.42
-4 -12 7 124.06 6.6
-4 -12 7 124.1 6.1
-4 -12 7 129.04 6.2
-4 12 7 130.28 6.81
-4 12 7 129.23 8.1
-4 12 7 132.97 6.78
-4 12 7 138.71 6.9
-4 12 6 3.31 1.37
-4 12 6 4.43 1.38
-4 12 6 5.31 1.57
-4 -12 6 6.81 1.37
4 12 -6 7.17 2.08
-4 -12 6 3.4 1.22
-4 12 6 6.43 1.58
-4 12 6 9.11 2.28
-4 12 6 4.95 1.76
-4 12 6 5.55 1.79
-4 12 5 6.13 1.87
-4 12 5 5.5 1.9
4 12 -5 6.48 1.66
-4 -12 5 4.57 1.42
4 12 -5 5.44 1.75
-4 12 5 9.14 1.79
-4 12 5 5.23 1.99
-4 12 5 7.44 2.01
-4 -12 5 7.55 2.01
-4 12 5 6.31 1.57
4 12 -5 4.67 1.75
-4 12 5 9.81 1.9
-4 12 5 7.45 1.77
-4 12 4 275.37 12.53
-4 12 4 273.24 12.47
4 12 -4 277.86 13.17
-4 -12 4 291.05 11.75
-4 12 4 307.51 11.65
-4 12 4 285.65 13.25
-4 -12 4 303.41 12.86
-4 12 4 281.63 11.51
-4 12 4 293.82 11.64
-4 12 4 272.91 11.72
4 12 -3 75.7 4.61
-4 12 3 67.98 5.02
-4 12 3 58.85 4.71
-4 -12 3 63.87 4.4
4 12 -3 53.32 4.9
-4 12 3 60.33 4.2
-4 12 3 60.45 4.09
-4 -12 3 64.38 4.47
-4 12 3 64.98 5.15
-4 -12 3 73.93 5.05
-4 12 3 65.8 5.21
-4 12 3 66.99 4.41
-4 -12 3 57.6 3.96
-4 12 3 60.5 4.23
-4 12 3 62.83 4.47
-4 12 2 1.1 0.75
-4 12 2 0.37 0.64
-4 -12 2 1.33 0.77
-4 12 2 0.74 0.67
-4 12 2 2.94 1.09
-4 12 2 0.22 0.79
-4 12 2 1.52 1.01
4 12 -2 0.47 0.6
-4 -12 2 0.19 0.57
4 12 -2 0.72 0.79
-4 -12 2 0.73 0.63
4 12 -2 0.56 1.07
-4 12 2 0.21 0.76
-4 12 2 0.16 0.62
-4 12 2 0.65 0.64
-4 12 2 0.36 0.89
-4 12 2 0.24 0.74
-4 12 2 0.27 1.01
-4 -12 2 0.42 0.76
-4 12 2 0.33 0.59
-4 12 1 558.98 17.98
4 12 -1 553.77 18.49
4 12 -1 578.4 19.21
-4 -12 1 556.71 17.85
-4 -12 1 558.61 17.87
-4 12 1 503.31 17.76
-4 -12 1 514.61 17.39
-4 12 1 505.06 17.77
-4 12 1 500.46 17.8
-4 12 1 544.77 17.97
-4 12 1 529.79 17.8
-4 12 1 561.42 17.61
-4 12 1 534.54 17.61
-4 12 1 529.64 18.44
-4 -12 1 508.91 17.92
-4 12 1 520.7 19.04
-4 12 1 504.06 17.43
-4 12 0 1271.75 38.85
-4 12 0 1355.73 38.36
-4 12 0 1375.56 38.39
-4 12 0 1405.37 38.62
4 12 0 1295.83 39.88
4 12 0 1373.41 40.58
-4 -12 0 1358.91 39.13
-4 -12 0 1345.18 39.05
-4 12 0 1242.36 39.29
-4 12 0 1228.06 39.24
-4 12 0 1347.14 39.52
-4 12 0 1219.25 39.88
-4 12 0 1398.83 39.06
-4 12 0 1319 38.94
-4 12 0 1356.5 39.19
4 12 0 1373.53 38.47
-4 12 0 1303.19 40.48
-4 -12 0 1308.96 39.27
-4 12 0 1380.78 39.55
-4 12 -1 333.51 11.78
-4 12 -1 335.19 12.26
-4 12 -1 349.11 11.89
-4 12 -1 304.29 12.5
-4 12 -1 313.03 12.59
-4 12 -1 356.3 12.71
-4 12 -1 332.39 12.77
-4 12 -1 358.64 12.19
-4 -12 -1 340.76 12.44
4 12 1 366.97 13.47
4 12 1 336.28 13.48
-4 -12 -1 339.7 12.35
-4 -12 -1 348.07 12.27
-4 12 -1 347.93 13.15
-4 12 -1 337.91 12.31
-4 12 -1 341.74 12.35
-4 12 -1 343.99 12.44
-4 12 -1 290.36 12.88
-4 -12 -1 346.81 12.78
-4 12 -1 355.56 12.87
4 12 1 369.13 11.98
-4 -12 -2 67.43 4.07
-4 12 -2 50.46 4.04
-4 12 -2 61.66 4.26
-4 12 -2 55.37 4.23
-4 12 -2 52.32 4.1
-4 12 -2 61.29 3.95
-4 -12 -2 60.4 4.02
4 12 2 58.75 4.51
4 12 2 70.31 5.03
-4 -12 -2 56.36 3.91
-4 12 -2 60.75 4.03
4 12 2 65.17 4.77
-4 12 -2 63.1 3.97
4 12 2 65.85 3.93
-4 12 -2 61.71 4.28
-4 12 -2 62.42 3.83
-4 12 -2 62.16 3.82
-4 12 -3 108.29 5.62
-4 12 -3 121.91 5.83
-4 12 -3 105.91 5.57
-4 12 -3 112.28 5.81
-4 -12 -3 115.76 6
4 12 3 110.2 6.54
4 12 3 120.15 6.98
-4 -12 -3 113.9 5.94
-4 -12 -3 101.64 5.57
-4 12 -3 115.11 6.24
-4 12 -3 105.78 5.66
-4 12 -3 106.93 6.11
4 12 3 117.32 7.07
-4 12 -3 103.77 5.83
4 12 3 112.12 5.94
-4 12 -3 107.66 6.11
4 12 3 116.06 6.01
-4 12 -4 13.13 1.95
-4 12 -4 9.4 1.62
-4 12 -4 10.54 1.7
-4 12 -4 12.73 1.9
-4 12 -4 11.71 1.83
4 12 4 8.4 1.99
4 12 4 11.41 2.13
-4 -12 -4 14.13 2.07
-4 -12 -4 13.14 1.96
-4 12 -4 13.69 2.01
-4 -12 -4 11.88 1.77
-4 12 -4 15.75 2.25
-4 12 -4 7.81 1.68
-4 12 -4 13.12 2.19
4 12 4 11.81 2.33
4 12 4 12.86 2.11
-4 12 -4 12.42 1.96
4 12 4 10.04 1.88
-4 12 -5 167.12 7.94
-4 -12 -5 155.64 7.8
-4 12 -5 162.24 8.67
4 12 5 180.16 9.76
-4 12 -5 149.39 8.03
-4 -12 -5 178.09 8.15
-4 -12 -5 156.05 7.74
4 12 5 152.93 8.36
4 12 5 164.96 8.98
-4 12 -5 173.26 8.2
-4 12 -5 158.95 7.66
-4 12 -5 155.14 7.53
-4 12 -5 163.97 7.83
-4 12 -5 154.61 7.53
-4 12 -6 332.07 12.69
-4 -12 -6 322.22 12.56
-4 12 -6 301.52 13.37
4 12 6 326.45 14.46
-4 12 -6 296.28 12.79
-4 -12 -6 357.06 13.04
-4 -12 -6 318.72 12.34
4 12 6 330.41 13.98
-4 12 -6 317.14 12.43
-4 12 -6 310.46 12.19
-4 12 -6 312.48 12.43
-4 12 -6 314.97 12.08
-4 12 -6 312.42 12.09
-4 -12 -7 346.52 13.04
-4 12 -7 371.7 13.33
-4 12 -7 319.53 13.73
-4 12 -7 335.39 13.37
-4 -12 -7 376.78 13.43
4 12 7 361.13 14.35
-4 12 -7 356.61 12.7
-4 12 -7 350.46 13.01
-4 -12 -8 177.18 7.48
4 12 8 190.35 8.43
-4 -12 -8 190.03 7.75
-4 12 -8 182.91 7.51
-4 12 -8 172.91 7.03
-4 13 8 1.13 0.77
4 13 -8 0.91 0.77
4 -13 -8 1.33 0.71
-4 -13 8 0.43 0.57
-4 13 8 0.75 0.94
-4 -13 8 0.24 0.54
-4 -13 8 0.48 0.59
-4 13 7 2.85 1.09
4 13 -7 3.49 1.47
-4 -13 7 3.31 1.21
-4 13 7 4.37 1.6
-4 -13 7 2.94 0.94
-4 -13 7 2.33 0.9
-4 -13 6 265.95 10.65
4 13 -6 264.54 12.82
-4 -13 6 275.94 11.58
-4 13 6 288.65 11.7
-4 13 6 293.39 13.33
-4 13 6 297.04 11.84
-4 13 6 290.52 11.76
-4 13 6 281.04 11.98
-4 13 5 85.96 6.57
4 13 -5 114.85 6.73
-4 13 5 95.73 6.86
4 13 -5 95.91 7.18
-4 -13 5 108.31 6.31
-4 13 5 111.55 6.21
-4 13 5 96.77 7.28
-4 -13 5 107.68 7.16
-4 13 5 94.65 6.82
-4 13 5 107.42 6.25
-4 13 5 103.33 6.13
-4 13 5 102.89 6.4
4 13 -5 84.89 6.54
4 13 -4 27.66 3.04
-4 13 4 26.45 3.4
-4 13 4 24.74 3.33
4 13 -4 25.37 3.61
-4 -13 4 25.67 2.89
-4 13 4 28.75 2.93
-4 13 4 23.73 3.38
-4 -13 4 26.68 3.33
-4 13 4 25.33 3.45
-4 13 4 28.56 3.03
-4 13 4 27.19 2.96
-4 13 4 27.81 3.17
-4 13 3 17.07 2.63
-4 13 3 20.74 2.81
4 13 -3 22.68 2.51
-4 -13 3 21.07 2.53
4 13 -3 15.24 2.75
-4 13 3 22.58 2.59
-4 13 3 19.3 2.37
-4 -13 3 21.52 2.64
-4 13 3 17.83 2.78
-4 -13 3 23.3 2.89
-4 13 3 15.78 2.64
-4 13 3 14.68 2.18
-4 13 3 18.07 2.39
-4 13 3 19.08 2.54
-4 13 3 21.34 2.57
-4 13 2 2.24 1.02
-4 13 2 1.24 0.88
-4 13 2 0.22 1.01
-4 13 2 1.45 0.85
-4 -13 2 0.89 0.73
4 13 -2 0.85 0.64
-4 -13 2 -0.2 0.62
4 13 -2 1.86 1.12
-4 -13 2 0.39 0.77
4 13 -2 2.42 1.28
-4 13 2 1.42 0.82
-4 13 2 1.18 0.89
-4 13 2 3.41 1.36
-4 13 2 0.35 0.61
-4 13 2 2.03 1.04
-4 13 2 1.44 1.04
-4 -13 2 3.35 1.27
-4 13 2 0.88 0.64
-4 13 1 0.19 0.62
-4 -13 1 0.38 0.59
4 13 -1 -0.26 0.85
4 13 -1 1.14 0.93
-4 -13 1 -0.18 0.7
-4 13 1 0.6 0.66
-4 13 1 3.71 1.15
-4 13 1 2.88 1.08
-4 -13 1 2.05 0.86
-4 13 1 0.42 0.76
-4 13 1 0.68 0.69
-4 13 1 3.86 1.14
-4 13 1 0.76 0.69
-4 13 1 0.91 1.06
-4 -13 1 0.2 0.76
-4 13 1 0.27 0.99
-4 13 1 4.72 1.19
-4 13 0 55.05 3.43
-4 13 0 53.21 3.39
-4 13 0 49.84 3.63
-4 13 0 50.46 3.97
-4 13 0 47.81 3.88
-4 13 0 54.04 3.99
-4 13 0 47.31 3.3
4 13 0 56.61 4.32
4 13 0 47.25 4.23
-4 -13 0 50.09 3.67
-4 -13 0 51.84 3.71
-4 13 0 46.82 4.07
-4 13 0 54.45 3.85
-4 13 0 44.5 3.49
-4 -13 0 46.24 3.65
4 13 0 53.46 3.44
-4 13 0 43.92 4.19
-4 13 0 53.31 4
-4 13 -1 441.09 15.77
-4 13 -1 457.14 15.36
-4 13 -1 473.23 15.42
-4 13 -1 429.53 16.39
-4 13 -1 439.13 16.43
-4 13 -1 451.39 16.13
-4 13 -1 449.23 16.47
-4 -13 -1 457.56 16.05
-4 13 -1 470.75 15.72
4 13 1 465.22 17.02
4 13 1 492.01 17.73
-4 -13 -1 475.09 16.09
-4 -13 -1 472.11 15.94
-4 13 -1 472.49 16.14
-4 13 -1 438.05 15.73
-4 13 -1 484.92 16.97
4 13 1 500.82 17.14
-4 -13 -1 449.76 16.25
-4 13 -1 486.89 16.55
4 13 1 476.34 15.48
-4 13 -2 37.31 3.61
-4 13 -2 47.49 3.77
-4 13 -2 43.65 3.8
-4 13 -2 39.52 3.67
-4 -13 -2 41.09 3.38
-4 13 -2 41.63 3.29
4 13 2 41.59 3.88
4 13 2 41.87 4.07
-4 -13 -2 46.15 3.55
-4 13 -2 43.07 3.45
4 13 2 53.68 4.5
-4 13 -2 39.1 3.22
-4 13 -2 42.11 3.62
4 13 2 55.24 3.66
-4 13 -2 45.75 3.3
-4 13 -2 47.23 3.35
-4 13 -3 703.19 22.93
-4 13 -3 691.7 22.89
-4 13 -3 715.7 23.21
-4 -13 -3 726.24 23.57
4 13 3 721.98 24.66
4 13 3 779.15 25.51
-4 -13 -3 732.19 23.56
-4 13 -3 720.16 23.07
-4 13 -3 737.9 24.02
4 13 3 792.88 25.71
-4 13 -3 692.73 23.35
4 13 3 746.99 23.67
4 13 3 722.79 23.45
-4 13 -3 751.24 24.03
-4 13 -4 5.97 1.34
-4 13 -4 5.36 1.38
-4 13 -4 9.02 1.63
-4 13 -4 8.02 1.58
-4 13 -4 8.37 1.57
4 13 4 6.59 1.86
4 13 4 5.2 1.62
-4 -13 -4 7.23 1.59
-4 -13 -4 7.37 1.54
-4 13 -4 5.02 1.53
-4 13 -4 5.49 1.38
-4 13 -4 5.27 1.61
-4 13 -4 6.04 1.57
4 13 4 5.92 1.91
4 13 4 6.3 1.58
-4 13 -4 4.81 1.46
4 13 4 8.15 1.79
-4 13 -5 1.26 0.92
-4 13 -5 1.23 0.85
-4 13 -5 1.65 1.09
4 13 5 2.1 1.49
4 13 5 1.23 1.26
4 13 5 3.54 1.49
-4 -13 -5 1.99 1.08
-4 -13 -5 2.16 1.09
-4 13 -5 1.58 1.1
-4 13 -5 2.23 0.97
-4 13 -5 0.41 0.78
-4 13 -5 1.4 0.95
-4 13 -5 1 0.9
-4 13 -6 12.31 1.96
-4 -13 -6 13.53 2.11
-4 13 -6 14.76 2.23
-4 13 -6 11.43 2.24
4 13 6 15.92 2.89
4 13 6 14.54 2.6
-4 -13 -6 13.74 2.13
-4 -13 -6 11.48 1.88
-4 13 -6 11.99 1.96
-4 13 -6 15.35 2.14
-4 13 -6 15.69 2.24
-4 13 -6 14.24 2
-4 13 -6 17.55 2.2
-4 13 -7 2.16 1.02
-4 -13 -7 1.29 0.86
-4 13 -7 1.44 0.87
-4 13 -7 0.7 0.84
4 13 7 1.52 1.11
-4 -13 -7 1.47 0.86
-4 13 -7 0.94 0.75
-4 13 -7 0.53 0.72
-4 -13 -8 17.48 1.86
-4 13 -8 16.18 1.79
4 13 8 16.86 2.16
-4 -13 -8 15.37 1.75
-4 13 -8 16.61 1.78
-4 13 -8 14.21 1.54
-4 14 8 2.36 0.86
-4 -14 8 2.34 0.82
-4 -14 8 2.03 0.76
-4 14 8 2.13 1.01
4 -14 -8 2.15 0.74
4 14 -8 2.19 0.92
-4 -14 8 1.7 0.72
-4 14 7 20.3 2.48
-4 -14 7 25.04 2.31
-4 -14 7 20.76 2.16
-4 14 7 29.69 3.54
-4 -14 7 23.53 2.53
4 14 -7 21.07 2.86
4 14 -6 34.6 3.99
-4 -14 6 34.42 3.34
-4 -14 6 32.95 2.93
-4 14 6 36.03 3.46
-4 14 6 39.36 4.22
-4 14 6 32.95 3.35
-4 14 6 37.51 3.51
-4 14 6 39.13 3.77
4 14 -5 393.12 17.27
-4 -14 5 415.38 15.83
-4 14 5 458.97 15.91
-4 14 5 367.4 16.81
-4 14 5 368.65 16.93
-4 14 5 455.43 16.18
-4 14 5 447.65 16.09
-4 14 5 430.58 16.38
-4 14 4 15.71 2.72
4 14 -4 24.58 2.84
-4 14 4 16.38 2.81
4 14 -4 14.25 2.74
-4 -14 4 17.32 2.43
-4 14 4 18.07 2.43
-4 14 4 21.13 3.35
-4 -14 4 22.39 3.07
-4 14 4 23.95 3.51
-4 14 4 23.45 2.83
-4 14 4 18.41 2.52
-4 14 4 15.94 2.54
-4 14 3 17.32 2.79
-4 14 3 17.84 2.78
4 14 -3 17.78 2.36
-4 -14 3 19.83 2.54
4 14 -3 17.42 2.98
-4 14 3 20.45 2.46
-4 14 3 17.25 2.34
-4 -14 3 19.59 2.57
-4 14 3 13.77 2.61
-4 -14 3 14.91 2.42
-4 14 3 13.55 2.59
-4 14 3 17.73 2.5
-4 14 3 15.84 2.37
-4 14 3 22.3 2.73
-4 14 3 17.05 2.56
4 14 -2 104.11 5.6
4 14 -2 99.05 6.63
-4 -14 2 103.44 5.93
4 14 -2 93.7 6.77
-4 -14 2 102.66 5.99
-4 14 2 101.91 6.07
-4 14 2 100.55 6.17
-4 14 2 97.64 5.97
-4 -14 2 103.72 5.69
-4 14 2 95.18 5.88
-4 14 2 99.76 5.63
-4 14 2 102.54 5.9
-4 14 2 106.62 5.71
-4 -14 2 107.01 6.19
-4 14 2 100.76 6.82
-4 14 2 85.9 5.33
-4 14 1 205.33 9.15
4 14 -1 205.27 10.17
-4 -14 1 210.21 9.04
4 14 -1 215.47 10.65
-4 -14 1 218.92 9.24
4 14 -1 197.6 9.59
-4 14 1 199.19 9.3
-4 -14 1 193.63 8.61
-4 14 1 194.38 9.22
-4 14 1 198.92 9.36
-4 14 1 210.63 9.38
-4 14 1 199.1 8.77
-4 14 1 190.12 9.61
-4 14 1 209.33 9.14
4 14 -1 230.68 8.81
-4 -14 1 196.17 9.07
-4 14 1 195.82 10.09
-4 14 1 196.8 8.74
-4 14 0 33.15 3.05
-4 14 0 32.25 3.32
-4 14 0 38.21 3.59
-4 14 0 42.04 3.65
-4 14 0 42.54 3.13
4 14 0 36.31 3.67
4 14 0 38.32 3.95
-4 -14 0 40.18 3.33
-4 -14 0 35.73 3.19
-4 14 0 33.9 3.17
-4 14 0 35.58 3.16
4 14 0 34.92 2.85
-4 14 0 34.67 3.73
-4 -14 0 36.76 3.34
-4 14 0 35.05 3.31
-4 14 -1 63.24 4.24
-4 14 -1 62.61 3.92
-4 14 -1 63.9 3.96
-4 14 -1 53.71 4.45
-4 14 -1 60 4.64
-4 14 -1 62.72 4.39
-4 14 -1 55.68 4.45
-4 -14 -1 57.51 4.2
-4 14 -1 66.73 4.2
4 14 1 63.05 4.89
4 14 1 55.8 4.91
-4 -14 -1 59.24 4.19
-4 -14 -1 60.68 4.2
-4 14 -1 57.08 4.09
-4 14 -1 64.34 4.35
4 14 1 69.75 5.05
-4 14 -1 56.71 3.83
-4 -14 -1 59.11 4.37
4 14 1 58.43 3.82
-4 14 -1 62.4 4.53
-4 14 -2 58.59 3.91
-4 14 -2 58.14 3.91
-4 14 -2 57.77 4.65
-4 14 -2 56.65 4.38
-4 14 -2 58.98 4.6
-4 14 -2 53.47 4.49
-4 14 -2 63.33 4.22
-4 -14 -2 63.93 4.4
4 14 2 61.48 4.95
4 14 2 68.16 5.37
-4 -14 -2 57.38 4.23
-4 14 -2 61.62 4.28
4 14 2 66.99 5.19
-4 14 -2 58.51 4.07
4 14 2 62.63 4.2
4 14 2 64.25 4.22
-4 14 -2 58.65 4.44
-4 14 -3 84.18 4.99
-4 14 -3 84.52 4.98
-4 14 -3 83.83 5.09
-4 -14 -3 82.12 5.24
4 14 3 88.75 6.12
4 14 3 95.18 6.53
-4 -14 -3 81.17 5.2
-4 14 -3 73.29 5.26
-4 14 -3 78.04 4.89
-4 14 -3 85.76 5.28
4 14 3 89.2 6.42
4 14 3 89.28 5.44
-4 14 -3 89.03 5.57
4 14 3 81.5 5.19
-4 14 -4 33.44 3.07
-4 14 -4 30.94 3
-4 -14 -4 29.03 3.08
-4 14 -4 28.4 2.91
4 14 4 28.34 3.48
4 14 4 32.42 3.89
-4 -14 -4 30.91 3.13
-4 14 -4 30.86 3.3
-4 14 -4 28.9 2.96
4 14 4 28.53 3.79
-4 14 -4 30.81 3.21
4 14 4 26.43 3.16
-4 14 -4 33.78 3.33
4 14 4 29.31 3.28
-4 -14 -5 161.29 7.93
-4 14 -5 178.18 7.96
4 14 5 154.81 9.31
-4 14 -5 141.54 7.77
4 14 5 166.35 9.26
-4 -14 -5 150.09 7.67
-4 14 -5 152.11 7.79
-4 14 -5 148.25 7.43
-4 14 -5 157.36 7.51
-4 14 -5 159.15 7.59
-4 14 -5 139.92 7.21
-4 14 -6 7.53 1.56
-4 14 -6 4.4 1.33
4 14 6 6.39 2.02
4 14 6 10.64 2.29
-4 -14 -6 7.82 1.66
-4 -14 -6 3.66 1.23
-4 14 -6 5.59 1.41
-4 14 -6 5.54 1.38
-4 14 -6 6.25 1.42
-4 14 -6 6.83 1.45
-4 14 -6 7.59 1.57
-4 14 -7 38.76 3.1
-4 -14 -7 39.7 3.2
-4 14 -7 31.77 3.01
-4 -14 -7 43.07 3.24
-4 14 -7 33.49 2.76
4 14 7 35.17 3.62
-4 14 -7 41.1 3.15
-4 14 -7 34.92 2.76
-4 14 -7 40.12 2.93
4 14 8 8.13 1.46
-4 -14 -8 8.45 1.3
-4 14 -8 8.95 1.26
-4 14 -8 7.74 1.12
-4 14 -8 6.76 1.14
-4 15 8 49.02 3.22
4 15 -8 55.05 3.57
-4 -15 8 45.15 2.95
-4 -15 8 50.12 2.78
-4 -15 8 48.56 2.74
-4 15 8 45.21 3.31
-4 -15 7 46.23 3.07
-4 -15 7 44.82 3.02
-4 15 7 43.04 3.48
4 15 -7 42.33 3.87
-4 -15 7 45.61 3.44
-4 15 7 41.68 4.11
-4 15 7 46.35 3.83
-4 -15 6 0.34 0.67
-4 -15 6 0.87 0.89
4 15 -6 0.31 1.03
-4 15 6 -0.31 1.12
-4 15 6 0.74 0.97
-4 15 6 0.23 0.9
-4 15 6 0.23 0.86
-4 15 6 0.25 0.86
-4 15 6 0.43 0.99
-4 15 5 207.11 9.53
4 15 -5 210.93 11.17
-4 -15 5 209.14 9.74
-4 15 5 206.75 9.86
-4 15 5 228.29 10.16
-4 15 5 203.58 10.16
-4 15 5 216.16 10.15
-4 15 4 7.01 2.01
4 15 -4 7.06 1.65
-4 15 4 4.47 1.68
-4 -15 4 3.19 1.26
4 15 -4 3.29 1.65
-4 15 4 4.39 1.38
-4 15 4 4.19 1.83
-4 -15 4 4.13 1.62
-4 15 4 3.46 1.61
-4 15 4 6.11 1.7
-4 15 4 4.9 1.58
-4 15 4 6.87 1.67
-4 15 4 2.77 1.52
4 15 -3 13.71 2.12
-4 15 3 9.97 2.24
-4 15 3 7.6 1.97
-4 -15 3 10.69 1.96
4 15 -3 11.41 2.45
-4 15 3 14.62 2.13
-4 15 3 10.36 1.92
-4 -15 3 13.27 2.2
-4 15 3 8.89 2.13
-4 -15 3 12.27 2.2
-4 15 3 12.26 2.52
-4 15 3 13.77 2.23
-4 15 3 8.66 2.05
-4 15 3 12.91 2.29
-4 15 3 10.87 2.11
-4 15 2 176.59 8.49
4 15 -2 189.52 8.18
4 15 -2 169.55 9.47
-4 -15 2 173.44 8.37
4 15 -2 170.11 9.71
-4 -15 2 169.03 8.44
4 15 -2 181.67 9.1
-4 15 2 177.45 8.82
-4 15 2 159.67 8.65
-4 15 2 179.13 8.81
-4 -15 2 174.88 8.07
-4 15 2 180.75 8.79
-4 15 2 174.71 8.46
-4 15 2 174.47 8.15
-4 -15 2 179.32 8.8
-4 15 2 175.91 9.75
-4 15 2 168.96 8.05
-4 15 1 -0.22 0.8
4 15 -1 1.25 0.81
-4 -15 1 0.67 0.69
4 15 -1 0.94 1.28
4 15 -1 1.1 0.99
4 15 -1 0.65 0.94
-4 -15 1 -0.21 0.8
-4 -15 1 0.98 0.74
-4 15 1 1.93 1.09
-4 15 1 0.25 0.73
-4 15 1 -0.5 0.87
-4 15 1 -0.51 1.31
-4 15 1 0.44 0.64
-4 15 1 0.41 0.63
-4 -15 1 0.46 0.79
-4 15 1 0.31 1.08
-4 15 1 1.42 0.86
-4 15 0 34.75 3.25
-4 15 0 40.2 3.88
-4 15 0 37.33 3.63
-4 15 0 31.21 2.86
4 15 0 36.09 3.85
4 15 0 35.79 3.98
-4 -15 0 36.86 3.34
-4 -15 0 33.07 3.2
-4 15 0 40.27 3.53
-4 15 0 38.36 3.36
-4 -15 0 33.43 3.29
-4 15 0 38.28 4.02
-4 15 0 33.71 3.4
4 15 0 42.22 3.2
-4 15 -1 19.06 2.41
-4 15 -1 20.46 2.25
-4 15 -1 25.26 2.45
-4 15 -1 24.31 2.79
-4 15 -1 15.5 2.52
-4 15 -1 25 2.99
-4 15 -1 20.83 2.9
-4 15 -1 25.23 2.59
-4 -15 -1 21.13 2.52
4 15 1 20.07 2.92
4 15 1 20.66 3.06
-4 -15 -1 21.18 2.52
-4 15 -1 17.7 2.36
-4 15 -1 20.17 2.45
4 15 1 26.9 3.22
-4 15 -1 26.09 2.54
-4 -15 -1 23.46 2.76
4 15 1 21.04 2.35
-4 15 -1 22.5 2.78
-4 15 -2 105.38 5.61
-4 15 -2 97.61 5.44
-4 15 -2 108.89 5.91
-4 -15 -2 114.29 6.25
4 15 2 101.77 6.76
4 15 2 113.17 7.36
-4 -15 -2 104.33 6.04
-4 15 -2 89.16 6.2
-4 15 -2 103.57 6.27
-4 15 -2 106.07 6.58
-4 15 -2 96.57 6.4
4 15 2 106.83 6.97
-4 15 -2 103.15 5.8
4 15 2 102.17 5.82
-4 15 -2 98.27 6.2
4 15 2 112.85 5.98
-4 15 -3 495.73 17.42
-4 15 -3 495.62 17.4
-4 -15 -3 515.23 18.09
-4 15 -3 525.05 17.83
4 15 3 532.37 19.52
4 15 3 550.86 20.34
-4 -15 -3 492.89 17.91
-4 15 -3 488.04 18.24
-4 15 -3 492.15 17.38
-4 15 -3 500.41 17.85
4 15 3 585.3 20.62
4 15 3 525.13 18.25
4 15 3 497.3 17.98
-4 15 -3 504.2 18.23
-4 15 -4 13.25 2.2
-4 15 -4 11.56 1.91
4 15 4 15.32 2.96
-4 -15 -4 16.47 2.34
4 15 4 11.54 2.34
-4 -15 -4 15.78 2.32
-4 15 -4 10.51 1.85
-4 15 -4 12.46 2.18
4 15 4 11.8 2.7
-4 15 -4 12.74 1.99
-4 15 -4 12.49 1.95
-4 15 -4 11.7 2.08
-4 15 -5 -1.19 1.2
4 15 5 -0.36 1.19
4 15 5 -0.32 1.23
-4 -15 -5 0.45 0.85
-4 -15 -5 0.23 0.92
-4 15 -5 2.25 1.21
-4 15 -5 0.6 0.88
-4 15 -5 0.2 0.72
-4 15 -5 -0.4 0.76
-4 -15 -6 114.19 6.21
4 15 6 116.51 7.59
-4 15 -6 106.28 6.2
4 15 6 112.02 7.14
-4 -15 -6 107.96 6.01
-4 15 -6 106.16 5.91
-4 15 -6 109.31 5.79
-4 15 -6 113.55 5.87
-4 15 -6 120.07 6.07
-4 15 -6 110.51 5.81
-4 -15 -7 29.69 2.68
-4 15 -7 32.1 2.68
4 15 7 31.01 3.27
-4 -15 -7 27.19 2.51
-4 15 -7 32.67 2.69
-4 15 -7 31.12 2.51
-4 15 -7 28.68 2.42
-4 15 -7 30.79 2.79
-4 15 -7 30.71 2.53
-4 -15 -8 0.96 0.57
-4 16 8 10.08 1.33
-4 16 8 9.87 1.47
4 16 -8 10.25 1.45
-4 -16 8 8.45 1.17
4 16 -8 6.95 1.32
4 16 -8 6.19 1.27
4 16 -7 0.88 0.94
-4 -16 7 1.11 0.78
-4 -16 7 0.6 0.55
-4 16 7 1.01 0.8
-4 16 7 -0.25 0.86
-4 16 7 0.59 0.84
-4 16 6 2.88 1.19
-4 -16 6 3.41 1.05
4 16 -6 1.49 1.13
-4 -16 6 2.29 1.02
-4 16 6 1.94 1.06
-4 16 6 2.17 1.12
-4 16 5 302.03 12.17
4 16 -5 287.92 13.78
-4 -16 5 297.09 12.39
-4 16 5 319.65 12.9
-4 16 5 295.04 12.57
-4 16 5 287.5 12.97
-4 16 5 320.29 13.05
-4 16 4 31.1 3.93
-4 16 4 27.47 3.67
4 16 -4 30.57 4
-4 -16 4 33.26 3.47
-4 16 4 34.51 3.37
-4 16 4 34.48 4.21
-4 16 4 34.46 3.65
-4 16 4 33.35 3.62
-4 16 4 34.42 3.82
-4 16 4 35.93 3.71
-4 16 3 1.6 1.01
-4 16 3 1.63 1.03
-4 16 3 2.17 1.15
-4 16 3 4.04 1.48
4 16 -3 2.61 1.34
-4 -16 3 2.79 1.21
4 16 -3 2.2 1.39
-4 16 3 2.23 1.05
-4 -16 3 2.57 1.12
-4 16 3 1.96 1.29
-4 -16 3 2.74 1.27
-4 16 3 2.52 1.62
-4 16 3 2.42 1.41
-4 16 3 1.52 1.15
4 16 -3 5.16 1.43
-4 16 2 40.31 3.7
4 16 -2 39.8 3.42
4 16 -2 37.02 4.25
-4 -16 2 36.78 3.56
4 16 -2 36.47 4.3
-4 -16 2 38.5 3.65
4 16 -2 42.1 4.16
-4 16 2 36.83 3.83
-4 16 2 39.2 3.97
-4 16 2 38.81 4.03
-4 16 2 38.86 3.86
-4 16 2 41.07 3.78
-4 16 2 38.29 3.46
-4 -16 2 44.3 4
-4 16 2 39.16 4.46
-4 16 2 43.1 3.69
-4 16 2 38.73 3.79
-4 16 1 182.61 8.81
4 16 -1 166.77 9.69
-4 -16 1 174.13 8.45
-4 -16 1 174.64 8.62
4 16 -1 177.3 9.41
-4 16 1 175.99 9.1
-4 -16 1 164.13 8.11
-4 16 1 180.24 9.2
-4 16 1 178.13 9.08
-4 16 1 172.82 8.56
-4 16 1 175.71 8.41
4 16 -1 209.72 8.47
-4 16 1 181.13 9.91
-4 -16 1 170.7 8.62
-4 16 1 182.4 8.93
-4 16 1 171.55 8.37
-4 16 0 58.12 4.69
-4 16 0 57.94 4.34
-4 16 0 60.86 4.95
-4 16 0 58.15 4.81
-4 16 0 53.64 4.26
-4 16 0 61.21 4.83
-4 16 0 59.74 4.04
4 16 0 56.96 5.27
-4 -16 0 59.16 4.41
-4 -16 0 57.64 4.42
4 16 0 53.71 4.87
-4 16 0 58.66 4.33
-4 16 0 74.16 4.9
-4 16 0 47.93 4.77
-4 -16 0 60.03 4.57
-4 16 0 59.52 4.65
4 16 0 60.39 4.11
-4 16 -1 32.21 2.82
-4 16 -1 24.8 2.78
-4 16 -1 30.99 2.77
-4 16 -1 29.96 3.48
-4 16 -1 32.09 3.26
-4 16 -1 29.06 3.35
-4 16 -1 28.64 3.41
-4 16 -1 31.52 2.98
4 16 1 24.92 3.37
4 16 1 29.91 3.85
-4 -16 -1 27.19 2.97
-4 -16 -1 25.56 2.89
-4 16 -1 25.16 2.82
-4 16 -1 27.2 2.95
-4 16 -1 25.66 2.67
-4 -16 -1 27.73 3.11
4 16 1 23.95 2.56
-4 16 -1 32.9 3.43
-4 16 -2 56.42 3.98
-4 16 -2 55.58 3.99
-4 -16 -2 54.49 4.29
-4 16 -2 59.37 4.25
4 16 2 61.69 5.24
4 16 2 62.42 5.51
-4 -16 -2 57.79 4.37
-4 16 -2 54.12 4.81
-4 16 -2 55.94 4.5
-4 16 -2 51.12 4.6
-4 16 -2 49.36 4.59
4 16 2 60.83 5.24
-4 16 -2 58.05 4.19
4 16 2 50.4 4.07
4 16 2 53.52 4.1
-4 16 -2 52.69 4.41
-4 16 -3 478.4 16.55
-4 16 -3 462.56 16.43
-4 16 -3 483.61 16.85
-4 -16 -3 483.89 17.22
4 16 3 496.37 18.74
4 16 3 501.66 19.39
-4 -16 -3 451.22 16.98
-4 16 -3 437.96 17.19
-4 16 -3 470.85 16.47
4 16 3 508.86 19.39
-4 16 -3 473.18 16.98
4 16 3 479.51 17.39
-4 16 -3 476.86 17.47
4 16 3 436.49 16.94
-4 16 -4 88.25 5.82
-4 16 -4 88.03 5.38
4 16 4 91.07 6.49
4 16 4 94.12 6.98
-4 -16 -4 94.86 5.85
-4 16 -4 104.75 5.78
-4 -16 -4 94.95 5.83
4 16 4 96.51 7.19
-4 16 -4 84.72 5.59
-4 16 -4 92.3 5.45
-4 16 -4 99.05 5.61
-4 16 -4 82.58 5.52
-4 -16 -5 32.07 3.21
4 16 5 28.91 3.78
-4 -16 -5 32.39 3.21
-4 16 -5 33.99 3.08
-4 16 -5 26.26 2.98
-4 16 -5 31.74 3.01
-4 16 -5 27.68 2.83
4 16 5 28.54 3.87
-4 16 -5 31.25 3.23
4 16 6 10.93 2.22
-4 -16 -6 8.03 1.59
-4 -16 -6 8.4 1.6
-4 16 -6 8.6 1.59
-4 16 -6 9.03 1.58
-4 16 -6 8.29 1.51
-4 16 -6 6.8 1.36
-4 16 -6 6.88 1.52
4 16 6 10.49 2.32
-4 16 -7 0.62 0.63
-4 16 -7 0.87 0.68
-4 16 -7 0.25 0.58
4 16 7 -0.21 0.83
-4 -16 -7 0.28 0.53
-4 -16 -7 0.3 0.54
-4 17 7 280.62 10.3
4 17 -7 290.49 11.19
-4 -17 7 261.49 9.99
-4 -17 7 277.26 9.51
-4 17 7 264.96 10.73
-4 17 6 11.55 1.92
4 17 -6 12.78 2.4
-4 -17 6 12.28 1.92
-4 -17 6 11.93 1.69
-4 17 6 12.63 2.12
4 17 -5 40.31 4.4
-4 -17 5 39.91 3.64
-4 17 5 44.26 3.99
-4 17 5 40.68 3.87
-4 17 5 41.84 4.18
-4 17 5 44.49 4.14
-4 17 5 37.57 3.46
4 17 -4 633.07 24.38
-4 -17 4 644.35 22.58
-4 17 4 665.98 24.61
-4 17 4 686.76 23.27
-4 17 4 696.24 23.37
-4 17 4 631.48 23.46
-4 17 4 664.55 23.24
-4 17 3 113.88 7
-4 17 3 98.86 6.56
-4 17 3 101.67 6.69
-4 17 3 104.32 6.97
4 17 -3 104.64 6.63
-4 -17 3 102.15 6.41
4 17 -3 104.23 7.57
-4 17 3 106.77 6.16
-4 17 3 94.75 6.26
-4 -17 3 94.63 6.33
-4 17 3 101.58 7.47
-4 17 3 99.01 6.45
-4 17 3 106.12 6.13
-4 17 2 101.76 6.32
-4 -17 2 102.53 6.22
4 17 -2 108.31 7.66
-4 -17 2 100 6.39
4 17 -2 113.33 7.24
-4 17 2 107.12 6.91
-4 17 2 111.53 7.04
-4 17 2 106.86 6.83
-4 17 2 109.43 6.31
-4 17 2 108.42 6.56
-4 17 2 91.17 7.18
-4 -17 2 96.73 6.37
4 17 -2 118.75 6.29
-4 17 2 102.46 6.17
-4 17 2 99 6.48
-4 17 1 108.07 6.56
4 17 -1 101.82 7.42
-4 -17 1 110.64 6.35
-4 -17 1 110.22 6.55
4 17 -1 102.43 7.07
-4 -17 1 108.87 6.2
-4 17 1 111.27 7.08
-4 17 1 103.57 6.87
-4 17 1 97.21 6.51
-4 17 1 109.16 6.53
-4 17 1 102.67 6.23
-4 17 1 103.79 7.42
4 17 -1 122.32 6.24
-4 -17 1 96.74 6.29
-4 17 1 102 6.56
-4 17 1 109.53 6.36
-4 17 0 148.3 8.31
-4 17 0 160.96 8
-4 17 0 163.04 7.55
4 17 0 165.78 9.8
-4 -17 0 166.59 8.16
-4 -17 0 167.39 8.37
4 17 0 159.82 9.14
-4 17 0 150.73 8.71
-4 17 0 161.05 8.9
-4 17 0 169.71 8.27
-4 17 0 148.62 8.44
-4 17 0 156.79 7.92
-4 17 0 160.75 8.19
-4 -17 0 157.47 8.23
-4 17 0 140.59 8.78
-4 17 0 167.85 8.5
4 17 0 176.12 7.87
-4 17 -1 108.19 6.26
-4 17 -1 115.08 7.34
-4 17 -1 111.06 6.61
-4 17 -1 112.43 7.05
-4 17 -1 104.16 7.04
-4 17 -1 115.27 6.19
4 17 1 115.46 7.51
4 17 1 100.62 7.5
-4 -17 -1 115.27 6.57
-4 -17 -1 113.94 6.61
-4 17 -1 105.25 6.33
-4 17 -1 105.09 6.2
-4 -17 -1 110.48 6.7
-4 17 -1 113.83 6.75
4 17 1 113.56 6.21
-4 17 -2 162.78 7.46
-4 17 -2 164.27 7.48
-4 -17 -2 174 8.26
-4 17 -2 154.76 7.68
4 17 2 148.3 8.93
4 17 2 151.15 9.35
-4 -17 -2 155.16 7.99
-4 17 -2 149.59 8.62
-4 17 -2 141.53 7.89
-4 17 -2 148.05 8.5
-4 17 -2 135.03 8.34
4 17 2 169.18 9.38
-4 17 -2 155.04 7.59
4 17 2 165.86 8.04
-4 17 -2 144.96 8.14
4 17 2 152.16 7.74
-4 17 -3 372.71 13.91
-4 -17 -3 363.51 14.2
4 17 3 369.64 15.54
4 17 3 371.18 16.17
-4 -17 -3 361.61 14.18
-4 17 -3 335.41 14.12
4 17 3 400.4 16.43
-4 17 -3 353.56 13.84
-4 17 -3 362.8 13.55
-4 17 -3 378.02 13.69
-4 17 -3 341.34 14.14
4 17 4 62.47 5.31
4 17 4 72.39 6.15
-4 -17 -4 68.79 4.94
-4 17 -4 78.22 4.91
-4 -17 -4 68.21 4.93
4 17 4 78.77 6.43
-4 17 -4 61.05 4.65
-4 17 -4 64.46 4.85
-4 17 -4 65.17 4.5
-4 17 -4 69.77 4.66
-4 17 -4 73.86 4.77
4 17 5 146.06 8.6
-4 -17 -5 136.73 7.08
-4 -17 -5 136.71 7.04
4 17 5 141.74 8.78
-4 17 -5 118.13 6.74
-4 17 -5 133.71 7
-4 17 -5 137.56 6.7
-4 17 -5 131.37 6.65
-4 17 -5 132.92 6.69
-4 17 -6 0.92 0.9
4 17 6 0.6 1.09
-4 17 -6 0.63 0.71
-4 17 -6 1.59 0.85
-4 17 -6 1.66 0.81
-4 17 -6 1.23 0.73
4 17 6 0.79 1.19
-4 -17 -6 1.08 0.76
-4 -17 -6 0.73 0.72
-4 17 -7 36.66 2.5
4 17 7 35.85 3.25
-4 -17 -7 34.61 2.59
-4 -17 -7 33.18 2.61
-4 17 -7 38.85 2.58
-4 17 -7 36.06 2.49
-4 18 7 20.21 2.26
4 18 -7 26.63 2.57
-4 -18 7 25.46 2.16
-4 -18 7 24.76 1.91
4 18 -7 25.14 2.4
4 18 -7 25.11 2.37
4 18 -6 56.18 4.51
-4 -18 6 52.56 3.77
-4 -18 6 49.72 3.31
-4 18 6 47.35 3.98
4 18 -5 49.24 4.67
-4 -18 5 46.66 3.91
-4 18 5 45.75 4.09
-4 18 5 50.6 4.28
-4 18 5 46.26 4.21
-4 18 4 29.39 3.52
-4 18 4 43.18 4.2
-4 18 4 39.35 3.93
-4 18 4 34.28 3.7
-4 18 4 37.59 4.44
4 18 -4 32.08 4.05
-4 -18 4 30.41 3.33
4 18 -3 371.79 15.14
4 18 -3 349.4 16.06
-4 18 3 395.43 15.67
-4 18 3 395.87 15.65
-4 18 3 377.82 15.34
-4 18 3 377.69 14.31
-4 18 3 382.36 16.69
-4 18 3 357.17 14.97
-4 18 3 370.02 14.23
-4 18 2 3.48 1.25
4 18 -2 2.33 1.46
-4 -18 2 3.98 1.3
4 18 -2 4.49 1.76
-4 18 2 4.1 1.6
-4 18 2 3.97 1.61
-4 18 2 5.65 1.67
-4 18 2 4.88 1.67
-4 18 2 3.41 1.38
-4 18 2 4.9 1.47
-4 18 2 4.14 1.8
-4 18 2 3.3 1.36
-4 18 1 144.47 8.01
4 18 -1 168.67 7.64
4 18 -1 131.37 8.86
-4 -18 1 137.2 7.5
-4 -18 1 132.6 7.6
4 18 -1 152.03 8.87
-4 18 1 161.27 8.82
-4 18 1 151.36 8.67
-4 18 1 149.51 8.37
-4 18 1 140.28 7.47
-4 18 1 134.21 7.62
-4 18 1 141.36 8.92
-4 -18 1 126.71 7.48
-4 18 1 134.93 7.94
-4 18 1 134.4 7.34
-4 18 0 1.17 0.99
-4 18 0 1.56 1.03
-4 -18 0 1.45 1.02
-4 -18 0 0.52 0.75
4 18 0 2.7 1.63
4 18 0 1.01 1.17
-4 18 0 1.6 1.35
-4 18 0 0.32 1.21
-4 18 0 3.42 1.31
-4 18 0 0.29 1.09
-4 18 0 0.3 1.13
-4 18 0 0.94 0.89
-4 18 0 0.5 0.86
-4 18 0 1.03 1.13
-4 -18 0 1.28 1.19
-4 18 0 2.38 1.32
4 18 0 1.86 0.96
-4 18 -1 33.17 3.9
-4 18 -1 28.68 3.29
-4 18 -1 36.17 3.96
-4 18 -1 30.38 3.83
-4 18 -1 44.17 3.62
4 18 1 30.87 4.17
-4 -18 -1 38.33 3.62
-4 -18 -1 36.18 3.61
4 18 1 33.14 4.1
-4 18 -1 28.76 3.11
-4 18 -1 33.8 3.35
-4 18 -1 35.2 3.71
4 18 1 32.61 3.2
-4 18 -2 287.7 11.77
4 18 2 299.6 13.68
4 18 2 318.02 14.71
-4 -18 -2 278.38 12.03
-4 18 -2 259.89 12.81
-4 18 -2 279.19 12.28
-4 18 -2 293.57 13.12
-4 18 -2 283.39 13.19
4 18 2 340.99 14.34
-4 18 -2 281.23 11.69
-4 18 -2 306.02 11.57
-4 18 -2 296.85 11.48
-4 18 -2 288 12.45
-4 18 -3 6.01 1.51
4 18 3 10.74 2.66
-4 -18 -3 5.56 1.57
4 18 3 4.85 1.74
-4 -18 -3 4.97 1.45
-4 18 -3 6.33 1.73
-4 18 -3 6.64 1.57
4 18 3 5.42 1.94
-4 18 -3 5.76 1.43
-4 18 -3 3.16 1.17
-4 18 -3 7.18 1.78
4 18 4 10.08 2.47
4 18 4 8.88 2.13
-4 -18 -4 6.24 1.59
-4 -18 -4 5.21 1.45
-4 18 -4 7.17 1.58
-4 18 -4 4.17 1.43
4 18 4 9.12 2.46
-4 18 -4 5.18 1.51
-4 18 -4 3.78 1.22
-4 18 -4 9.25 1.7
-4 18 -4 7.25 1.57
-4 18 -5 9.06 1.65
4 18 5 10.16 2.38
-4 18 -5 10.34 1.7
-4 18 -5 11.17 1.71
-4 18 -5 8.8 1.68
-4 18 -5 10.12 1.64
4 18 5 8.27 2.08
-4 -18 -5 7.84 1.65
-4 -18 -5 9.38 1.74
4 18 6 17.73 2.6
-4 -18 -6 17.33 2.1
-4 -18 -6 17.55 2.07
4 18 6 21.13 2.96
-4 18 -6 18.79 2.14
-4 18 -6 21.6 2.17
-4 18 -6 19.18 2.06
-4 18 -6 20.9 2.15
-4 18 -6 19.01 2
-4 18 -7 57.81 3.06
4 18 7 54.73 3.76
-4 -18 -7 53.73 3.13
-4 -18 -7 56.94 3.27
-4 18 -7 57.83 3.08
-4 18 -7 57.06 3.07
-4 -19 7 30.32 2.25
-4 19 7 32.17 2.67
4 19 -6 229.18 9.93
-4 -19 6 211.16 8.77
-4 -19 6 230.73 8.47
-4 19 6 216.86 9.5
-4 -19 5 12.15 1.95
4 19 -5 13.51 2.37
-4 19 5 9.22 1.97
-4 19 4 20.45 2.98
-4 19 4 21.96 2.99
-4 19 4 17.42 2.76
-4 19 4 15.94 2.56
-4 19 4 20.07 3.35
-4 -19 4 15 2.32
4 19 -4 24.58 3.44
4 19 -3 11.37 2.27
4 19 -3 13.8 2.73
-4 19 3 12.92 2.45
-4 19 3 11.33 2.33
-4 19 3 12.2 2.45
-4 19 3 12.42 2.39
-4 19 3 12.4 2.08
-4 19 3 8.25 2.23
-4 19 3 14.1 2.22
-4 19 2 5.41 1.51
4 19 -2 5.92 1.78
4 19 -2 4.92 1.72
-4 19 2 7.83 2.09
-4 19 2 6.29 2.01
-4 19 2 6.27 1.92
-4 19 2 2.91 1.32
-4 19 2 6.38 1.6
-4 19 2 5.7 1.95
-4 19 2 5.16 1.55
-4 19 1 223.44 11.19
-4 19 1 248.21 10.86
4 19 -1 256.39 11.79
4 19 -1 233.73 12.6
-4 -19 1 250.53 10.88
4 19 -1 232.2 11.98
-4 19 1 272.66 12.4
-4 19 1 247.49 11.97
-4 19 1 257.16 11.89
-4 19 1 230.86 10.63
-4 19 1 244.76 12.54
-4 19 1 261.05 11.46
-4 19 0 4.06 1.48
4 19 0 1.6 1.45
4 19 0 7.3 2.09
-4 -19 0 6.37 1.59
-4 19 0 5.99 1.99
-4 19 0 3.31 1.66
-4 19 0 3.73 1.44
-4 19 0 2.08 1.34
-4 19 0 4.32 1.65
-4 19 0 4.31 1.39
-4 19 0 4.25 1.82
-4 19 0 4.28 1.36
-4 19 -1 115.73 7.63
-4 19 -1 110.9 6.81
-4 19 -1 107.8 7.16
-4 19 -1 110.81 7.51
4 19 1 121.52 8.5
-4 -19 -1 110.24 6.62
4 19 1 112.73 7.73
-4 19 -1 120.04 6.45
-4 19 -1 113.62 6.55
-4 19 -1 112.12 6.48
-4 19 -1 126.69 7.26
-4 19 -2 27.03 2.92
4 19 2 27.95 3.98
-4 -19 -2 23.26 2.86
4 19 2 25.44 3.66
-4 19 -2 31.54 3.43
-4 19 -2 22.21 3.35
-4 19 -2 27.03 3.43
-4 19 -2 32.12 3.87
-4 19 -2 24.26 2.63
-4 19 -2 27.54 2.75
-4 19 -2 27.12 3.25
-4 19 -3 433.16 15.91
4 19 3 426.13 18.35
-4 -19 -3 449.93 16.5
4 19 3 462.11 18.03
-4 19 -3 414.31 16.35
4 19 3 482.61 18.75
-4 19 -3 443.63 16.06
-4 19 -3 452.28 15.81
-4 19 -3 457.84 15.84
-4 19 -3 424.1 16.38
-4 19 -4 9.31 1.78
4 19 4 16.6 2.98
-4 19 -4 15.41 2.06
-4 19 -4 13.07 1.96
-4 19 -4 9.62 1.86
-4 19 -4 11.1 1.76
4 19 4 9.79 2.5
-4 -19 -4 11.79 1.99
4 19 4 15.01 2.55
-4 -19 -4 11.64 2.01
4 19 5 90.95 6.37
-4 -19 -5 88.91 5.24
-4 -19 -5 88.96 5.22
4 19 5 92.75 6.61
-4 19 -5 92.62 5.23
-4 19 -5 93.94 5.06
-4 19 -5 92.79 5.05
-4 19 -5 81.09 5.01
-4 19 -5 87.75 4.81
-4 19 -6 8.07 1.31
-4 19 -6 8.37 1.29
-4 19 -6 6.28 1.22
-4 19 -6 5.35 1.07
4 19 6 6.28 1.65
-4 -19 -6 5.6 1.19
-4 -19 -6 7.56 1.33
-4 20 6 89.97 5.28
4 20 -6 95.47 5.37
-4 -20 6 94.86 4.81
-4 -20 6 100.69 4.55
-4 -20 5 63.47 4.31
4 20 -5 73.23 5.2
-4 20 5 63.6 4.73
4 20 -4 64.97 5.27
-4 -20 4 61.28 4.5
-4 20 4 64.78 4.99
-4 20 4 61.27 4.92
-4 20 4 63.33 4.99
-4 20 4 53.63 5.18
-4 20 4 49.28 4.37
4 20 -3 4.87 1.6
4 20 -3 7.63 1.87
-4 20 3 4.94 1.74
-4 20 3 4.4 1.54
-4 20 3 4.68 1.66
-4 20 3 2.23 1.18
-4 20 3 3.45 1.28
-4 20 3 2.95 1.81
-4 20 3 3.86 1.33
-4 20 2 1.4 1.02
4 20 -2 4.41 1.61
4 20 -2 3.92 1.68
-4 20 2 3.03 1.41
-4 20 2 4.11 1.76
-4 20 2 1.89 1.42
-4 20 2 2.91 1.39
-4 20 2 2.11 1.09
-4 20 2 4.14 1.7
-4 20 2 4.87 1.54
-4 20 1 3.12 1.23
4 20 -1 2.11 1.36
4 20 -1 2.79 1.69
4 20 -1 7.24 2.07
-4 20 1 1.32 1.35
-4 20 1 3.62 1.53
-4 20 1 4.76 1.72
-4 20 1 2.47 1.51
-4 20 1 3.86 1.35
-4 20 1 1.49 1.42
-4 20 1 2.94 1.34
-4 20 0 248.22 12.13
-4 20 0 236.08 10.77
-4 20 0 238.32 11.67
-4 20 0 242.03 12.04
4 20 0 256.79 13.18
-4 -20 0 259.07 10.99
4 20 0 249.42 12.32
4 20 0 242.41 11.54
-4 20 0 245.69 10.77
-4 20 0 241.82 10.71
-4 20 0 240.12 11.21
-4 20 -1 34.59 4.11
-4 20 -1 35.4 3.69
-4 20 -1 37.02 4.1
-4 20 -1 35.06 4.19
4 20 1 35.56 4.52
-4 -20 -1 37.57 3.65
4 20 1 42.78 4.64
-4 20 -1 41.12 3.56
4 20 1 35.39 3.82
-4 20 -1 38.69 3.6
-4 20 -1 35.46 3.45
-4 20 -1 33.98 3.64
4 20 2 711.66 27.28
-4 -20 -2 790.1 25.24
4 20 2 767.96 26.9
-4 20 -2 715.44 25.06
-4 20 -2 782.92 24.6
-4 20 -2 739.89 25.23
-4 20 -3 2.22 1.06
-4 -20 -3 3.68 1.21
4 20 3 1.8 1.47
4 20 3 5.55 1.75
-4 20 -3 2.38 1.16
4 20 3 5.51 1.92
-4 20 -3 3.85 1.19
-4 20 -3 3.13 1.11
-4 20 -3 1.85 1.13
4 20 4 26.51 3.57
-4 20 -4 24.24 2.61
-4 20 -4 22.81 2.41
-4 20 -4 25.43 2.56
-4 20 -4 21.45 2.62
4 20 4 21.72 3.26
-4 -20 -4 24.01 2.73
-4 20 -5 1.46 0.85
4 20 5 2.32 1.23
-4 20 -5 2.36 0.93
-4 20 -5 0.59 0.69
-4 20 -5 0.66 0.81
-4 20 -5 1.65 0.8
-4 -20 -5 0.35 0.6
4 20 5 0.78 0.99
-4 20 -6 33.52 2.39
-4 20 -6 33.12 2.39
-4 20 -6 31.21 2.35
-4 20 -6 33.06 2.28
4 20 6 27.16 2.9
-4 -20 -6 36.83 2.65
-4 21 6 0.63 0.79
4 21 -6 0.88 0.75
-4 -21 6 0.46 0.56
-4 -21 6 0.37 0.44
-4 21 5 6.13 1.54
-4 -21 5 4.93 1.22
-4 -21 5 7.67 1.29
-4 -21 4 86.76 5.27
-4 21 4 80.63 5.59
-4 21 4 78.48 5.42
4 21 -3 0.26 0.97
-4 -21 3 0.93 0.84
4 21 -3 0.56 1.06
-4 21 3 0.28 1.06
-4 21 3 0.56 1.01
-4 21 3 0.56 1.14
-4 21 3 0.27 0.92
-4 21 3 0.41 0.74
-4 21 3 -0.35 1.33
-4 21 3 -0.2 0.86
-4 21 2 239.82 11.72
-4 21 2 260.51 11.16
4 21 -2 282.83 12.36
4 21 -2 261.38 12.45
-4 21 2 306.62 13.06
-4 21 2 296.17 12.85
-4 21 2 264.27 12.24
-4 21 2 264.72 11.21
-4 21 2 260.3 13.1
-4 21 2 269.94 11.68
-4 21 1 1.64 1.17
4 21 -1 -0.29 1.07
4 21 -1 -1.01 1.28
-4 21 1 0.33 1.01
-4 21 1 0.65 1.06
-4 21 1 0.29 0.91
-4 21 1 0.31 1.34
-4 21 1 2.12 1.12
-4 21 1 3.27 1.64
-4 21 1 0.78 1.03
-4 21 0 24 3.44
-4 21 0 19.76 2.7
-4 21 0 17.94 3.02
-4 21 0 20.96 3.09
4 21 0 18.28 3.29
4 21 0 23.11 3.47
-4 -21 0 18.96 2.57
4 21 0 16.77 2.75
-4 21 0 16.82 2.44
-4 21 0 19.74 2.63
-4 21 0 19.09 2.77
-4 21 -1 202.81 10.46
-4 21 -1 183.88 9.08
-4 21 -1 179.43 9.71
-4 21 -1 189.35 10.22
4 21 1 191.24 10.91
-4 -21 -1 194.29 9.07
4 21 1 186.15 10.29
4 21 1 190.07 9.5
-4 21 -1 189.87 8.53
-4 21 -1 180.88 8.72
-4 21 -1 187.69 8.78
-4 21 -1 179.91 9.2
-4 21 -2 25.72 3.03
4 21 2 22.35 3.57
-4 -21 -2 29.57 3.14
4 21 2 27.05 3.57
-4 21 -2 27.98 2.88
-4 21 -2 23.39 2.93
-4 21 -3 0.19 0.77
-4 -21 -3 1.08 0.88
4 21 3 -0.34 1.18
4 21 3 -0.58 1.09
-4 21 -3 1.29 1
-4 21 -3 -0.17 0.72
-4 21 -3 0.34 0.64
-4 21 -3 0.22 0.9
-4 21 -4 175.46 7.34
-4 21 -4 169.04 7.21
4 21 4 178.29 9.49
4 21 4 154.5 9.04
4 21 4 149.01 8.72
-4 -21 -4 162.68 7.63
-4 21 -4 161.09 7.6
-4 -21 -5 0.15 0.63
4 21 5 1.6 1
-4 21 -5 1.42 0.71
-4 21 -5 0.13 0.6
-4 21 -5 0.12 0.51
-4 21 -5 1.29 0.8
-4 -22 5 0.28 0.64
-4 22 5 0.37 0.78
-4 22 4 1.6 1.06
-4 22 4 1.08 0.85
-4 22 4 2.83 1.35
-4 -22 4 3.24 1.03
4 22 -3 35.37 3.48
4 22 -3 38.33 3.76
-4 -22 3 33.36 3.21
-4 22 3 37.51 3.78
-4 22 3 30.29 3.46
-4 22 3 33.74 3.61
-4 22 3 37.07 3.2
-4 22 3 30.19 3.82
-4 22 3 30.05 3.28
-4 22 3 34.02 3.08
-4 22 2 3.8 1.23
4 22 -2 5.34 1.65
4 22 -2 2.69 1.39
-4 22 2 4.85 1.53
-4 22 2 4.06 1.62
-4 22 2 4.63 1.68
-4 22 2 5.07 1.63
-4 22 2 5.95 1.49
-4 22 2 1.73 1.31
-4 22 2 3.03 1.25
-4 22 1 191.66 8.9
4 22 -1 192.3 9.63
4 22 -1 189.83 10.12
-4 22 1 196.73 10.12
-4 22 1 176.67 9.52
-4 22 1 190.89 10.03
-4 22 1 190.42 8.87
-4 22 1 174.64 10.04
-4 22 1 187.2 9.2
4 22 0 73.99 5.54
4 22 0 73.61 6.37
4 22 0 80.79 6.26
-4 22 0 82.14 6.18
-4 22 0 74.5 5.13
-4 22 0 73.94 5.77
-4 22 0 73.82 5.9
-4 22 0 79.28 5.16
-4 22 0 77.61 5.12
-4 22 0 71.87 5.26
4 22 1 139.82 7.65
-4 22 -1 140.5 6.82
4 22 1 144.07 9.01
-4 -22 -1 139.09 7.16
4 22 1 138.42 8.41
-4 22 -1 131.63 8.16
-4 22 -1 129.87 7.15
-4 22 -1 134.99 7.93
-4 22 -1 134.64 8.26
-4 22 -1 135.39 7
-4 22 -1 122.99 6.75
-4 22 -1 130.08 7.33
-4 22 -2 336.52 13.38
-4 22 -2 355.88 12.91
-4 22 -2 330.52 13.4
4 22 2 358.15 15.53
-4 -22 -2 353.03 13.34
4 22 2 346.82 14.71
-4 22 -3 69.68 4.77
-4 22 -3 74.68 4.79
4 22 3 81.3 6.14
-4 -22 -3 85 5.06
4 22 3 75.5 5.54
-4 22 -4 45.08 3.38
4 22 4 40.38 4.02
-4 -22 -4 45.37 3.4
4 22 4 44.81 4.34
-4 22 -4 46.99 3.13
-4 22 -4 45.79 3.12
-4 22 -5 200.05 7.28
-4 22 -5 207.6 7.34
4 22 5 169.9 8.3
-4 -22 -5 182.96 7.41
-4 22 -5 179.68 7.27
-4 -23 5 9.61 1.18
-4 -23 5 9.82 1.31
-4 23 5 10.95 1.65
-4 -23 4 69.62 4.18
-4 23 4 71.54 4.7
-4 -23 4 74.91 3.87
-4 -23 4 78.53 3.9
-4 23 4 67.13 4.47
4 23 -3 0.21 0.86
-4 -23 3 0.19 0.61
-4 23 3 -0.23 0.96
-4 23 3 0.23 0.93
-4 23 3 -0.45 0.97
-4 23 3 0.94 0.96
-4 23 3 -0.33 0.78
-4 23 3 0.29 0.97
-4 23 3 0.33 0.7
-4 23 2 5.38 1.33
4 23 -2 5.57 1.57
4 23 -2 8.16 2
-4 23 2 4.48 1.53
-4 23 2 4.21 1.5
-4 23 2 3.95 1.35
-4 23 2 7.79 1.8
-4 23 2 2.9 1.15
-4 23 2 2.86 1.52
-4 23 2 6.15 1.53
-4 23 1 132.86 6.99
4 23 -1 155.61 8.05
4 23 -1 155.8 8.56
-4 23 1 150.84 8.29
-4 23 1 128.19 7.62
-4 23 1 150.78 8.3
-4 23 1 130.74 6.99
-4 23 1 132.67 8.25
-4 23 1 141.83 7.43
4 23 0 92.85 5.91
4 23 0 89.2 6.35
-4 23 0 80.37 5.97
-4 23 0 85.52 5.24
-4 23 0 75.26 5.64
-4 23 0 92.49 6.38
-4 23 0 80.51 5.1
-4 23 0 70.24 5.09
-4 23 0 73.05 4.89
-4 23 -1 2.62 1.1
4 23 1 1.6 1.03
-4 23 -1 1.02 0.77
4 23 1 3.06 1.62
4 23 1 0.89 1.07
-4 23 -1 1.68 1.07
-4 23 -1 2.26 1.03
4 23 1 2.41 1.6
-4 23 -1 1.12 1.01
-4 23 -2 48.65 3.48
-4 23 -2 40.39 3.46
4 23 2 42.22 4.38
-4 -23 -2 46.47 3.59
4 23 2 44.82 4.22
4 23 2 54.12 5.21
-4 23 -2 39.5 3.48
4 23 3 3.3 1.54
4 23 3 2.47 1.31
4 23 3 3.41 1.34
-4 -23 -3 2.04 0.91
-4 23 -3 4.39 1.22
-4 -23 -4 0.99 0.67
4 23 4 0.22 0.86
-4 23 -4 1.12 0.75
-4 24 4 4.2 1.21
-4 -24 4 3.38 0.76
-4 -24 4 3.99 0.8
-4 -24 4 3.82 0.94
-4 -24 3 0.62 0.72
-4 24 3 0.77 0.78
-4 24 3 0.41 0.81
-4 24 3 0.14 0.65
4 24 -3 1.78 0.93
-4 24 3 0.14 0.64
-4 24 2 14.55 1.96
4 24 -2 16.91 2.37
4 24 -2 15.25 2.37
-4 24 2 15.52 2.35
-4 24 2 12.42 2.08
-4 24 2 18.32 2.54
-4 24 2 17.89 2.15
-4 24 2 14.57 2.56
-4 24 2 13.23 1.94
-4 24 1 30.85 2.89
4 24 -1 30.48 3.15
4 24 -1 30.32 3.46
-4 24 1 24.48 3.06
-4 24 1 27.54 3.15
-4 24 1 33.68 3.58
-4 24 1 26.5 2.7
-4 24 1 27.85 3.41
-4 24 1 23.61 2.71
4 24 0 127.5 6.82
4 24 0 127.91 7.48
-4 24 0 116.63 6.91
-4 24 0 114 6.11
-4 24 0 126.02 6.65
-4 24 0 129.81 6.37
-4 24 -1 282.45 10.66
-4 24 -1 307.09 10.61
4 24 1 277.21 12.68
4 24 1 268.81 12.02
-4 24 -1 262.63 10.79
-4 24 -1 272.37 10.59
4 24 1 314.87 13.32
-4 24 -1 271.83 11.1
4 24 2 0.82 1.04
4 24 2 1.17 1.02
-4 -24 -2 2.71 0.91
4 24 2 1.48 1.21
-4 24 -2 1.37 0.88
-4 24 -2 2.8 1.03
-4 24 -3 32.3 2.65
4 24 3 29.74 3.23
-4 -24 -3 29.26 2.5
4 24 4 20.11 2.08
4 24 4 19.52 2.03
-4 24 -4 23.04 1.97
-4 -25 3 -0.12 0.52
-4 -25 3 0.2 0.52
4 25 -3 0.86 0.74
-4 25 3 -0.23 0.49
-4 25 3 0.12 0.55
-4 25 3 0.34 0.76
-4 25 2 -0.19 0.8
-4 -25 2 0.44 0.56
4 25 -2 0.53 0.8
-4 25 2 1.29 0.8
-4 25 2 1.43 0.81
-4 25 2 0.31 0.66
-4 25 1 11.7 1.95
4 25 -1 13.47 2.17
4 25 -1 15.47 2.13
-4 25 1 16.1 1.95
-4 25 1 14.89 1.9
-4 25 1 11.83 1.81
4 25 0 86.02 5.57
4 25 0 87.76 5.09
-4 25 0 78.56 4.53
-4 25 0 76.25 4.46
-4 25 0 79.24 4.8
4 25 1 0.88 1.02
-4 25 -1 0.17 0.76
4 25 1 0.36 0.78
4 25 1 -0.18 0.8
-4 25 -1 0.15 0.73
-4 25 -2 57.44 3.65
-4 25 -2 57.16 3.61
4 25 2 65.25 4.35
4 25 3 0.14 0.71
-4 25 -3 0.12 0.59
4 25 3 1.27 0.77
4 25 3 0.9 0.82
-4 26 2 15.91 1.96
4 26 -2 19.32 2.03
-4 -26 2 13.87 1.45
-4 26 2 18.37 1.8
-4 26 2 18.44 1.8
-4 26 2 17.43 1.81
4 26 -1 62.68 4.28
4 26 -1 71.32 4.18
-4 26 1 69.59 3.84
-4 26 1 66.38 3.75
-4 26 1 68.31 3.98
4 26 0 24.48 2.69
4 26 0 26.43 2.43
-4 26 0 21.62 2.06
-4 26 0 23.63 2.26
-4 26 0 24.55 2.16
-4 26 -1 110.84 5.36
4 26 1 124.92 6.14
4 26 1 124.39 5.72
-4 26 -1 110.76 5.15
4 26 1 117.91 5.6
-5 0 9 1.07 1.1
-5 0 9 0.26 0.95
5 0 -9 -0.43 0.65
-5 0 9 0.14 0.58
5 0 -9 0.37 0.67
-5 0 9 -0.46 0.91
-5 0 8 64.91 5.91
-5 0 8 71.44 6.01
-5 0 8 80.24 4.81
-5 0 8 93.72 6.38
5 0 -8 89.06 5.89
-5 0 7 -0.16 0.71
-5 0 7 -0.16 0.71
-5 0 7 -0.31 1.35
5 0 -6 35.97 3.86
-5 0 6 49.06 4.45
-5 0 6 38.46 4.16
-5 0 6 43.1 4.41
-5 0 6 42.25 3.07
-5 0 6 43.66 3.15
-5 0 5 0.18 0.56
-5 0 5 0.18 0.56
-5 0 5 0.13 0.52
-5 0 5 0.91 0.7
-5 0 5 1.05 0.66
5 0 -5 0.51 0.79
-5 0 5 -0.27 0.87
-5 0 5 -0.26 0.9
-5 0 5 -0.23 1.13
-5 0 4 4.5 1.06
-5 0 4 1.99 0.77
-5 0 4 2.39 0.71
-5 0 4 3.84 0.84
-5 0 4 4.08 0.88
-5 0 4 2.61 1.14
5 0 -4 1.98 0.94
-5 0 4 2.79 1.1
-5 0 4 2.9 1.17
-5 0 4 3.27 1.12
-5 0 4 2.64 1.19
-5 0 3 0.19 0.75
-5 0 3 0.93 0.84
-5 0 3 0.18 0.75
-5 0 3 0.37 0.7
-5 0 3 0.17 0.74
5 0 -3 -0.19 0.54
-5 0 3 1.38 0.62
5 0 -2 2400.77 70.86
-5 0 2 2497.5 70.54
-5 0 2 2467.27 70.89
-5 0 2 2646.88 71.31
-5 0 2 2532.28 71.05
-5 0 2 2447.38 70.95
5 0 -2 2700.98 70.79
-5 0 2 2611.09 69.91
5 0 -1 1.89 0.9
-5 0 1 0.51 0.44
-5 0 1 0.11 0.46
-5 0 1 0.71 0.62
-5 0 1 0.14 0.57
-5 0 1 0.42 0.63
-5 0 1 -0.14 0.64
-5 0 0 1200.22 36.64
-5 0 0 1212.71 36.83
-5 0 0 1272.55 36.72
-5 0 0 1247.83 36.81
-5 0 -1 0.68 0.41
-5 0 -1 -0.1 0.35
-5 0 -1 0.16 0.56
-5 0 -1 -0.14 0.5
-5 0 -1 -0.15 0.61
-5 0 -1 -0.14 0.53
-5 0 -2 3604.73 95.46
-5 0 -2 3337.02 97.19
-5 0 -2 3398.79 97.1
-5 0 -2 3639.44 96.1
-5 0 -3 0.26 0.44
-5 0 -3 0.13 0.51
-5 0 -3 0.26 0.45
-5 0 -3 0.51 0.54
-5 0 -3 0.32 0.58
5 0 3 1.12 0.73
-5 0 -3 -0.14 0.52
-5 0 -3 -0.2 0.7
-5 0 -3 0.41 0.75
-5 0 -3 -0.35 0.47
-5 0 -3 0.2 0.37
-5 0 -4 125.4 5.9
-5 0 -4 106.07 5.1
-5 0 -4 129.35 5.72
-5 0 -4 117.55 5.79
5 0 4 121.88 6.86
-5 0 -4 122.44 6.36
-5 0 -4 114.24 6.97
-5 0 -4 127.54 7.27
-5 0 -4 121.53 5.94
-5 0 -5 0.15 0.48
-5 0 -5 -0.19 0.69
-5 0 -5 -0.19 0.62
-5 0 -5 0.57 0.78
-5 0 -5 0.24 0.63
5 0 5 0.59 0.92
-5 0 -6 299.62 11.71
-5 0 -6 287.86 11.56
-5 0 -6 266.83 11.24
-5 0 -7 0.41 0.75
-5 0 -7 0.21 0.73
-5 0 -7 0.44 0.84
5 0 8 27.95 3.65
-5 0 -8 33.29 3.04
-5 0 -8 29.27 2.85
-5 0 -8 31.11 2.89
5 0 9 -0.13 0.52
-5 0 -9 0.23 0.56
-5 0 -9 0.36 0.59
-5 0 -9 -0.27 0.67
-5 0 -9 0.26 0.66
-5 1 9 2.13 1.24
-5 -1 9 1.6 1.2
-5 1 9 2.6 1.37
-5 -1 9 2.35 1.31
5 -1 -9 3.01 1.13
-5 -1 9 1.83 1.03
-5 1 9 1.37 1.03
5 -1 -9 3.36 0.93
5 1 -9 3.2 0.94
-5 -1 9 2.12 0.88
-5 -1 8 28.77 3.51
-5 1 8 21.6 3.13
5 -1 -8 24.18 3.06
5 1 -8 24.15 3.09
-5 1 8 19.88 2.4
-5 -1 8 22.38 2.42
-5 -1 8 24.2 3.55
-5 1 8 20.06 3.22
-5 -1 8 20.33 3.26
-5 1 8 25.26 3.54
-5 -1 8 27.54 2.46
-5 -1 8 29.14 2.51
-5 1 7 0.46 0.76
-5 -1 7 0.16 0.7
-5 -1 7 0.32 0.81
-5 1 7 0.31 0.65
-5 -1 7 -0.31 1.22
-5 1 7 0.31 1.39
-5 1 6 177.5 7.17
-5 -1 6 165.13 7.09
-5 -1 6 162.15 7.06
-5 1 6 163.11 7
5 -1 -6 143.95 8.32
5 1 -6 141.44 8.43
-5 -1 6 163.64 8.83
-5 1 6 171.14 8.95
-5 -1 6 177.04 9.36
-5 1 6 171.26 9.23
-5 -1 6 172.83 9.34
-5 1 6 171.98 9.27
-5 -1 6 153.65 7.59
-5 1 5 232.04 9.45
-5 -1 5 229.75 9.41
-5 -1 5 221.38 9.39
-5 -1 5 227.42 8.58
-5 1 5 230.22 8.59
-5 1 5 228.41 8.54
-5 1 5 234.8 8.61
-5 -1 5 225.78 8.59
-5 -1 5 230.89 8.6
5 1 -5 215.26 10.38
5 -1 -5 193.23 9.81
-5 -1 5 240.75 10.55
-5 1 5 231.56 10.43
-5 1 5 219.29 10.56
-5 -1 5 216.29 10.37
-5 1 5 235.01 10.65
-5 -1 5 252.81 10.94
-5 1 5 249.72 10.88
-5 1 5 199.29 9.77
-5 -1 5 206.19 9.76
-5 1 4 228.83 9.02
-5 -1 4 230.72 9.03
-5 1 4 215.97 8.88
-5 -1 4 229.07 8.99
-5 1 4 234.34 8.38
-5 -1 4 241.34 8.42
-5 -1 4 219.72 8.21
-5 1 4 225.22 8.28
-5 -1 4 229.09 8.32
-5 1 4 223.48 8.23
5 -1 -4 221.94 9.85
5 1 -4 233.74 10.14
-5 -1 4 245.77 9.96
-5 1 4 252.47 10.03
-5 -1 4 221.26 9.83
-5 1 4 234.89 10.04
-5 1 4 225.52 10.05
-5 -1 4 224.21 9.91
-5 1 4 240.88 10.13
-5 -1 4 210.16 9.39
-5 1 4 221.3 9.55
-5 -1 3 309.87 11.35
-5 1 3 287.68 11.1
-5 1 3 287.84 11.37
-5 -1 3 280.59 11.28
-5 -1 3 296.27 11.37
-5 -1 3 282.88 11.04
-5 1 3 309.34 11.3
-5 1 3 263 10.74
-5 1 3 270.45 11.12
5 -1 -3 264.86 10.75
5 1 -3 274.49 11.14
-5 -1 3 291.61 10.79
-5 1 3 270.85 10.67
-5 1 3 299.05 10.17
-5 -1 3 263.77 9.88
-5 -1 2 1992.19 53.23
5 -1 -2 1857.44 53.16
5 1 -2 1839.02 53.39
-5 -1 2 1762.2 52.58
-5 1 2 1808.9 52.75
-5 1 2 1957.6 52.04
-5 -1 2 1963.82 52.16
-5 -1 2 1703.62 52.93
-5 1 2 1927.69 53.42
-5 -1 2 1927.42 53.3
-5 1 2 1935.46 53.36
-5 -1 2 1745.16 52.94
-5 1 2 1748.14 53
-5 1 2 1735.64 52.99
-5 1 2 1854.99 53.34
-5 -1 2 1988.87 53.47
5 -1 -2 2024.63 52.82
5 -1 -1 1781.86 50.67
5 1 -1 1873.7 51.14
-5 -1 1 1797.73 50.6
-5 1 1 1933.56 49.79
-5 -1 1 1873.74 49.89
-5 1 1 1710.83 50.87
-5 1 1 1872.86 51.03
-5 1 1 1652.86 50.82
-5 -1 1 1710.11 50.84
-5 1 1 1765.65 50.81
-5 -1 1 1732.68 50.76
-5 -1 1 1694.5 50.86
-5 -1 1 1926.7 51.1
-5 -1 1 1766.88 50.21
-5 1 1 1831.99 50.27
5 1 0 201.93 7.76
-5 -1 0 180.37 7.38
-5 1 0 168.33 7.3
-5 -1 0 189.45 7.63
-5 1 0 192.3 7.69
-5 -1 0 178.44 7.43
-5 1 0 180.8 7.5
-5 1 0 182.91 7.44
-5 -1 0 185.15 7.45
-5 -1 0 200.28 6.95
-5 1 0 206.74 7.02
-5 -1 0 184.84 7.18
-5 -1 -1 123.32 4.72
-5 -1 -1 125.42 4.96
-5 1 -1 119.3 4.91
-5 1 -1 109.68 5.37
-5 1 -1 116.26 5.53
-5 -1 -1 114.9 5.7
-5 1 -1 116.1 5.74
-5 1 -1 124.53 5.74
-5 -1 -1 113.04 5.52
-5 -1 -1 111.33 5.42
-5 -1 -1 114.78 5.42
-5 -1 -2 1314.81 38.05
-5 1 -2 1367.17 39.77
-5 1 -2 1374.15 39.87
-5 -1 -2 1323.11 39.68
-5 -1 -2 1362.32 39.67
-5 -1 -2 1437.75 38.71
-5 1 -2 1361.41 38.58
-5 1 -3 1169.61 34.37
-5 -1 -3 1159.26 34.32
-5 1 -3 1226.48 34.6
-5 -1 -3 1235.85 34.63
-5 1 -3 1194.6 34.41
-5 1 -3 1170.37 34.43
-5 -1 -3 1186.73 34.31
-5 -1 -3 1172.57 34.31
-5 1 -3 1203.61 34.18
-5 -1 -3 1198.93 33.85
5 1 3 1168.17 35.49
5 -1 3 1209.4 35.8
-5 -1 -3 1169.85 34.93
-5 1 -3 1109.08 35.02
-5 -1 -3 1168.63 34.43
-5 1 -3 1206.06 36.2
-5 -1 -3 1218.87 36.06
-5 1 -3 1217.44 36.15
-5 -1 -3 1253.05 36.11
-5 1 -3 1167.24 34.57
-5 -1 -3 1175.83 34.56
-5 1 -4 415.53 13.99
-5 -1 -4 389.61 13.81
-5 -1 -4 403.9 13.92
-5 1 -4 402.35 13.89
-5 -1 -4 394.09 13.65
5 1 4 396.64 15.07
5 -1 4 386.34 15.18
-5 -1 -4 392.05 14.42
-5 1 -4 379 14.4
-5 -1 -4 400.83 13.84
-5 1 -4 402.84 13.96
-5 -1 -4 392.08 13.92
-5 -1 -4 430.65 15.82
-5 1 -4 451.04 16.18
-5 -1 -4 410.78 15.69
-5 1 -4 418.95 15.91
-5 -1 -4 383.23 13.16
-5 1 -4 416.75 13.62
-5 -1 -5 20.01 2.08
-5 1 -5 21.32 2.23
-5 1 -5 25.41 2.94
5 -1 5 27.99 3.46
5 1 5 18.8 2.84
-5 -1 -5 23.56 2.48
-5 -1 -5 23.35 2.51
-5 1 -5 28.28 2.77
-5 -1 -5 23.12 2.5
-5 1 -5 22.96 2.47
-5 -1 -5 21.64 2.48
-5 1 -5 21.99 2.46
-5 -1 -6 161.74 7.56
-5 -1 -6 171.35 8.28
-5 1 -6 184.07 8.47
-5 1 -6 173.74 9.13
5 -1 6 190.76 10.38
-5 -1 -6 190.71 8.4
-5 -1 -6 173.68 8.3
-5 1 -6 175.57 8.32
-5 -1 -6 173.01 8.24
-5 1 -6 184.74 8.39
-5 1 -7 328.22 12.65
-5 -1 -7 313.86 12.36
-5 1 -7 302.46 12.29
-5 -1 -7 318.68 12.35
-5 -1 -7 327.31 12.75
-5 1 -7 328.59 12.74
5 -1 8 89.08 6.5
5 1 8 94.36 6.64
-5 1 -8 83.25 5.64
-5 1 -8 102.58 5.53
-5 -1 -8 98.82 5.47
-5 -1 -8 91.75 5.17
-5 1 -8 84.15 5.05
-5 -1 -8 90.91 5.14
-5 1 -8 85.5 5.15
5 1 9 27.49 2.36
5 -1 9 20.55 2.03
-5 1 -9 22.93 2.07
-5 1 -9 29.16 2.28
-5 -1 -9 27.92 2.36
-5 1 -9 33.64 2.55
-5 1 -9 21.32 2.08
-5 -1 -9 19.95 2.03
-5 -2 9 120.1 6.86
-5 2 9 125.31 6.94
5 -2 -9 134.44 6.56
-5 2 9 149.5 6.04
-5 2 9 140.2 5.96
-5 2 9 99.47 6.65
-5 2 9 94.44 6.63
-5 -2 9 98.47 6.7
-5 -2 9 93.92 6.56
5 -2 -9 137.7 5.88
5 2 -9 129.14 5.91
-5 -2 9 139.51 5.97
5 -2 -8 11.31 1.8
-5 2 8 11.51 1.79
-5 -2 8 12.54 1.83
5 -2 -8 10.66 2.17
5 2 -8 11.41 2.11
-5 -2 8 17.75 2.79
-5 2 8 11.8 2.31
-5 2 8 11.43 2.59
-5 -2 8 9.12 2.39
-5 2 8 13.79 2.73
-5 -2 8 6.93 2.06
-5 -2 8 13.87 1.83
-5 -2 8 13.34 1.76
-5 -2 7 109.7 7.3
-5 2 7 103.62 7.15
5 -2 -7 108.76 7.04
-5 -2 7 116.11 5.72
-5 -2 7 115.71 5.72
-5 2 7 109.07 5.92
-5 2 6 2.75 0.89
-5 -2 6 1.39 0.78
-5 2 6 4.36 1.1
-5 -2 6 -0.16 0.66
-5 -2 6 2.57 1.4
-5 2 6 1.13 1.24
5 2 -6 0.6 0.87
-5 -2 6 2.19 1.32
-5 2 6 1.86 1.27
-5 2 6 0.61 1
-5 -2 6 1.23 1.01
-5 2 6 1.94 1.23
-5 -2 6 1.77 0.96
-5 2 5 153.63 7.28
-5 -2 5 156.21 7.31
-5 -2 5 158.56 6.67
-5 2 5 159.21 6.65
-5 2 5 163.65 6.64
-5 2 5 167.47 6.7
-5 -2 5 150.59 6.57
-5 -2 5 170.05 6.75
-5 -2 5 149.92 7.22
5 2 -5 155.43 8.39
5 -2 -5 138.8 7.72
-5 -2 5 166.17 8.33
-5 2 5 153.56 8.15
-5 -2 5 173.18 8.68
-5 2 5 155.05 8.31
-5 2 5 147.79 8.34
-5 -2 5 169.16 8.61
-5 2 5 162.18 8.48
-5 -2 5 145.76 7.73
-5 2 5 152.57 7.96
-5 -2 4 187.33 7.69
-5 2 4 171.05 7.47
-5 2 4 174.7 6.8
-5 2 4 171.08 6.85
-5 -2 4 174.69 6.88
-5 2 4 170.41 6.75
-5 -2 4 158.22 6.71
-5 -2 4 168.66 6.78
-5 2 4 190.44 6.91
5 -2 -4 163.35 8
5 2 -4 184.8 8.72
-5 -2 4 179.67 8.27
-5 2 4 195.57 8.5
-5 2 4 178.45 8.12
-5 -2 4 174.8 8.01
-5 -2 4 193.91 8.69
-5 2 4 175.79 8.45
-5 2 4 175.69 8.51
-5 -2 4 189.23 8.66
-5 2 4 183.58 8.57
-5 2 4 181.11 7.57
-5 -2 4 182.12 7.53
-5 -2 3 180.66 8.03
-5 2 3 177.24 8
-5 2 3 170.11 8.04
-5 -2 3 175.2 7.92
-5 2 3 169.5 7.83
-5 2 3 163.75 7.71
-5 2 3 177.08 8.04
-5 -2 3 168.17 8.01
-5 -2 3 176.84 8.1
5 -2 -3 177.66 7.8
5 2 -3 172.4 8.05
-5 -2 3 167.26 7.53
-5 2 3 175.12 7.61
-5 2 3 182.11 7.1
-5 -2 3 186.71 7.19
-5 -2 2 2686.74 75.1
-5 2 2 2627.6 75.07
-5 -2 2 2787.18 75.2
-5 -2 2 2659.98 75.11
-5 -2 2 2615.34 74.99
-5 2 2 2569.32 74.9
-5 2 2 2546.86 75.04
-5 2 2 2644.99 75.24
-5 2 2 2662.9 75.09
-5 -2 2 2812.65 75.11
5 -2 -2 2690.63 74.8
5 2 -2 2732.59 75.36
-5 -2 2 2799.96 74.69
-5 2 2 2719.8 74.63
-5 2 2 2739.25 73.73
-5 -2 2 2700.9 73.95
5 -2 -1 1167.96 34.03
5 2 -1 1266.72 34.93
-5 -2 1 1206.66 34.32
-5 -2 1 1233.59 33.53
-5 2 1 1141.16 34.53
-5 2 1 1181.42 34.54
-5 -2 1 1151.92 34.39
-5 -2 1 1192.7 34.44
-5 -2 1 1057.43 34.24
-5 2 1 1156.34 34.4
-5 2 1 1162.81 34.51
-5 2 1 1161.66 34.98
-5 -2 1 1165.14 34.48
-5 -2 1 1252.44 33.94
-5 2 1 1195.47 33.8
5 2 0 95.57 4.8
-5 -2 0 94.14 3.82
-5 -2 0 75.52 4.24
-5 2 0 74.16 4.26
-5 -2 0 80.53 4.41
-5 2 0 82.37 4.48
-5 2 0 76.48 4.61
-5 2 0 86.18 4.49
-5 -2 0 86.88 4.47
-5 2 0 79.81 4.32
-5 -2 0 72.96 4.19
-5 -2 0 93.27 4.03
-5 2 0 95.52 4.05
-5 -2 0 81.55 4.19
-5 -2 -1 490.2 15.24
-5 -2 -1 515.46 15.46
-5 2 -1 529.95 15.52
-5 -2 -1 465.41 16.12
-5 2 -1 482.77 16.31
-5 2 -1 518.25 16.61
-5 -2 -1 502.17 16.62
-5 2 -1 507.1 16.69
-5 2 -1 512.87 16.39
-5 -2 -1 516.77 16.49
-5 -2 -1 492.29 16.17
-5 -2 -2 63.95 3.24
-5 2 -2 67.39 4.16
-5 -2 -2 60.85 3.95
-5 2 -2 65.93 4.16
-5 -2 -2 66.9 4.08
-5 -2 -2 68.52 3.52
-5 2 -2 61.81 3.41
-5 2 -3 678.28 21.43
-5 -2 -3 720.31 21.76
-5 2 -3 722.09 21.81
-5 2 -3 733.37 21.95
-5 -2 -3 749.1 22.01
-5 2 -3 697.63 21.65
-5 -2 -3 705.63 21.63
-5 -2 -3 721.33 21.66
-5 2 -3 725.84 21.9
-5 2 -3 730.38 21.87
-5 2 -3 710.35 21.8
-5 2 -3 743.43 21.61
-5 -2 -3 677.48 21.2
5 2 3 701.63 22.68
5 -2 3 667.09 22.92
-5 2 -3 675.68 22.53
-5 -2 -3 733.24 22
-5 -2 -3 716.04 23.18
-5 2 -3 778.01 23.73
-5 -2 -3 728.22 23.18
-5 2 -3 764.08 23.63
-5 2 -3 707.11 22.02
-5 -2 -3 688.27 21.86
-5 -2 -4 608.39 19.51
-5 2 -4 616.95 19.52
-5 2 -4 584.66 19.1
-5 -2 -4 599.64 19.51
-5 2 -4 614.41 19.59
-5 2 -4 595.55 19.32
-5 -2 -4 613.32 19.38
-5 -2 -4 602.59 19.27
5 2 4 616.69 20.83
5 -2 4 612.57 21.29
-5 2 -4 583.36 20.32
-5 -2 -4 595.4 19.49
-5 2 -4 605.25 19.66
-5 -2 -4 592.98 19.6
-5 -2 -4 620.83 21.39
-5 2 -4 684.96 22.16
-5 -2 -4 618.24 21.36
-5 2 -4 631.01 21.81
-5 -2 -4 597.85 18.89
-5 2 -4 638.1 19.33
-5 2 -5 453.28 15.22
-5 -2 -5 413.15 14.8
-5 -2 -5 460.35 15.74
-5 2 -5 463.7 15.78
-5 2 -5 436.35 15.35
-5 2 -5 415.95 16.45
5 -2 5 451.89 17.74
-5 -2 -5 458.85 15.71
-5 2 -5 453.82 15.67
-5 -2 -5 473.93 15.85
-5 -2 -5 441.87 15.67
-5 2 -5 433.46 15.54
-5 2 -6 21.82 2.38
-5 -2 -6 22.33 2.39
-5 -2 -6 19.09 2.49
-5 2 -6 22.05 2.59
-5 2 -6 17.07 2.23
-5 2 -6 20.33 2.84
5 -2 6 21.05 3.36
-5 -2 -6 23.71 2.65
-5 -2 -6 17.17 2.29
-5 -2 -6 23.14 2.56
-5 2 -6 15.67 2.23
-5 -2 -6 19.87 2.44
-5 2 -6 18.58 2.37
-5 -2 -7 134.41 6.93
-5 -2 -7 143.61 7.21
-5 2 -7 135.72 7.06
-5 2 -7 125.33 6.82
-5 -2 -7 124.56 6.6
-5 2 -7 132.42 6.89
-5 -2 -7 132.2 6.82
-5 2 -8 25.94 3.04
5 -2 8 21.96 3.22
5 2 8 22.07 3.19
-5 2 -8 24.26 2.61
-5 -2 -8 23.63 2.57
5 2 8 16.36 2.24
-5 2 -8 24.31 2.54
-5 2 -8 21.03 2.36
5 2 9 74.6 4.16
5 -2 9 68.35 3.9
-5 2 -9 92.01 4.29
-5 2 -9 71.55 3.96
-5 -2 -9 89.76 4.39
-5 2 -9 99.32 4.55
-5 2 -9 69.11 3.93
-5 -2 -9 58.33 3.67
5 -3 -9 0.26 0.55
5 3 -9 -0.15 0.62
-5 -3 9 0.55 0.58
-5 3 9 0.82 0.68
-5 3 9 1.63 0.79
-5 3 9 0.25 0.88
-5 -3 9 1.02 0.97
-5 3 9 0.25 0.81
-5 -3 9 0.25 0.9
-5 -3 9 0.56 0.63
-5 -3 9 0.44 0.56
5 -3 -9 1.12 0.84
-5 -3 9 0.66 0.9
-5 3 9 0.43 0.82
5 -3 -8 18.71 2.19
-5 -3 8 15.28 2
-5 -3 8 16.32 2.67
-5 3 8 17.46 2.7
5 -3 -8 20.12 2.85
-5 3 8 11.58 2.47
-5 3 8 16.14 2.91
-5 -3 8 14.27 2.84
-5 -3 8 11.99 2.57
-5 -3 8 19.31 2.09
-5 -3 8 15.93 1.95
-5 -3 7 290.37 11.23
-5 -3 7 277.48 12.9
-5 3 7 280.62 12.95
5 -3 -7 244.46 12.29
-5 -3 7 303.66 10.97
-5 -3 7 296.36 10.94
-5 3 7 279.22 13.56
-5 3 7 293.27 11.32
-5 -3 6 74.41 4.87
-5 -3 6 68.98 4.19
-5 -3 6 78.4 4.42
-5 -3 6 77.06 4.27
5 3 -6 68.64 5.54
-5 -3 6 67.68 5.37
-5 3 6 71.55 5.52
-5 -3 6 69.86 5.7
-5 3 6 70.46 5.67
-5 3 6 77.26 6.03
-5 -3 6 76.2 5.87
-5 3 6 75.84 5.87
-5 -3 6 65.02 4.47
-5 -3 5 153.56 7.1
-5 3 5 154.06 6.34
-5 -3 5 145.35 6.41
-5 3 5 152.96 6.44
-5 3 5 157.5 6.4
-5 -3 5 138.24 6.32
-5 -3 5 146.56 6.36
-5 -3 5 145.19 7.04
5 3 -5 134.63 7.9
-5 -3 5 133.73 7.57
-5 3 5 145.09 7.8
-5 -3 5 154.46 8.19
-5 3 5 151 8.08
-5 3 5 144.44 8.14
-5 -3 5 161.33 8.37
-5 3 5 158.05 8.28
-5 -3 5 139.23 7.43
-5 3 5 149.1 7.82
-5 -3 4 711.98 22.12
-5 3 4 666.7 21.99
-5 3 4 709.11 21.08
-5 3 4 716.03 21.35
-5 -3 4 633.17 20.99
-5 3 4 723.53 21.15
-5 -3 4 641.99 21.05
-5 -3 4 692.83 21.24
-5 3 4 744.02 21.2
-5 -3 4 678.01 21.95
-5 -3 4 803.81 24.21
-5 3 4 794.47 24.08
-5 -3 4 681.17 23.17
-5 3 4 725.27 23.38
-5 3 4 690.22 23.36
-5 -3 4 765.35 23.81
-5 3 4 745.33 23.71
-5 -3 4 649.51 22.99
-5 3 4 709.76 23.32
-5 -3 4 704.3 22.68
-5 3 4 724.02 22.64
-5 3 4 733.42 22.7
-5 3 4 704.54 22.83
5 3 -4 715.65 23.77
-5 -3 4 684.47 22.84
-5 3 4 695.93 22.87
5 -3 -3 636.22 21.31
5 3 -3 628.74 21.91
-5 -3 3 677.73 21.47
-5 3 3 648.25 21.32
-5 3 3 678.51 20.74
-5 -3 3 678.16 20.72
-5 3 3 670.38 21.87
-5 -3 3 711.7 22.02
-5 -3 3 694.47 21.97
-5 -3 3 613.19 21.48
-5 3 3 638.65 21.69
-5 3 3 712.63 22.12
-5 -3 3 730.43 22.27
-5 3 3 692.26 21.84
-5 3 3 699.98 22.01
-5 -3 2 1202.34 34.04
5 -3 -2 1076.32 33.34
5 3 -2 1149.85 34.33
-5 -3 2 1092.04 33.33
-5 3 2 1104.44 33.37
-5 3 2 1119.41 33.91
-5 -3 2 1186.01 34.03
-5 -3 2 1117.3 33.77
-5 3 2 1128.49 33.87
-5 3 2 1116.62 33.8
-5 -3 2 1202.61 33.96
-5 3 2 1081.5 34.09
-5 3 2 1118.87 33.89
-5 -3 2 1168.28 33.96
-5 3 2 1226.76 32.78
-5 -3 2 1170.73 32.94
5 3 -1 3009.37 79.88
-5 3 1 3044.74 78.22
-5 -3 1 2980.5 78.39
-5 -3 1 2846.37 79.13
-5 3 1 2769.57 79.18
-5 -3 1 2804.61 79.25
-5 3 1 2884.4 79.45
-5 -3 1 2680.79 79.11
-5 3 1 2755.9 79.8
-5 3 1 2710.07 79.21
-5 -3 1 2873.58 79.27
-5 3 1 2918.49 79.38
-5 -3 1 2800.49 79.18
-5 3 1 2870.99 78.58
-5 -3 1 2918.56 78.63
5 3 0 700.69 21.15
-5 3 0 720.01 19.92
-5 -3 0 622.85 20.25
-5 -3 0 626.14 20.41
-5 3 0 655 20.63
-5 -3 0 656.14 20.64
-5 3 0 635.57 20.66
-5 3 0 626.9 21.17
-5 3 0 683.04 20.73
-5 3 0 660.79 20.56
-5 -3 0 641.16 20.42
-5 -3 0 639.09 20.47
-5 3 0 698.05 19.88
-5 -3 0 700.46 19.88
-5 -3 0 679.27 19.66
5 3 1 1659.28 48.25
-5 -3 -1 1647.42 46.98
-5 -3 -1 1746.64 47.1
-5 3 -1 1778.4 47.17
-5 -3 -1 1694.49 48.44
-5 3 -1 1787.62 48.71
-5 -3 -1 1643.46 47.83
-5 -3 -1 1757.93 48.26
-5 3 -1 1813.29 48.56
-5 3 -1 1669.05 48.05
-5 3 -1 1684.62 48.16
-5 -3 -2 16.49 1.54
-5 -3 -2 15.31 1.94
-5 3 -2 17.64 2.14
-5 3 -2 17.48 2.05
-5 -3 -2 19.65 2.13
-5 -3 -2 20.24 1.76
-5 3 -2 18.38 1.71
-5 -3 -3 22.97 2.09
-5 3 -3 24.63 2.15
-5 3 -3 21.54 1.99
-5 -3 -3 27.42 2.33
-5 3 -3 25.67 2.24
-5 3 -3 23.35 2.1
-5 3 -3 24.13 2.21
-5 3 -3 26.11 2.26
5 3 3 24.28 2.46
5 -3 3 20.35 2.52
-5 -3 -3 22.51 2.13
-5 -3 -3 20.62 2.09
-5 3 -3 27.02 2.38
-5 -3 -3 21.17 2.5
-5 3 -3 26.53 2.88
-5 -3 -3 28.27 2.82
-5 3 -3 25.21 2.77
-5 3 -3 26.62 2.27
-5 -3 -3 25.08 2.02
-5 3 -3 23.89 2.05
-5 -3 -4 170.23 7.42
-5 3 -4 180.71 7.57
-5 3 -4 160.48 7.16
-5 3 -4 172.92 7.48
-5 3 -4 177.57 7.29
-5 -3 -4 173.38 7.13
-5 -3 -4 177.74 7.53
-5 3 -4 176.84 7.56
-5 3 -4 170.16 7.38
5 -3 4 169.81 8.75
-5 3 -4 159.57 8.09
-5 -3 -4 187.64 7.77
-5 -3 -4 194.8 9.09
-5 3 -4 205.73 9.65
-5 -3 -4 169.89 8.76
-5 3 -4 181 9.22
-5 -3 -4 159.66 7.45
-5 3 -4 170.17 7.57
-5 3 -5 68.48 4.16
-5 -3 -5 63.09 3.97
-5 3 -5 57.77 4.68
5 -3 5 63.12 5.36
-5 -3 -5 69.21 4.46
-5 -3 -5 74.46 4.61
-5 3 -5 64.88 4.35
-5 3 -5 58.84 4.07
-5 -3 -5 65.51 4.29
-5 3 -5 67 4.35
-5 3 -5 53.96 3.85
-5 -3 -5 63.35 4.34
-5 3 -5 63.08 4.26
-5 -3 -6 163.02 7.58
-5 3 -6 169.95 7.65
-5 3 -6 167.83 7.9
-5 -3 -6 167.6 8.06
-5 3 -6 178.28 8.23
-5 3 -6 171.12 9.12
5 -3 6 163.86 9.84
-5 -3 -6 169.26 8.12
-5 -3 -6 193.16 8.45
-5 3 -6 161.4 7.94
-5 3 -6 161.71 7.65
-5 3 -6 167.36 8
-5 -3 -7 16.37 2.3
-5 3 -7 16.3 2.61
-5 3 -7 15.58 2.26
-5 -3 -7 18.17 2.48
-5 3 -7 17.96 2.26
-5 3 -7 14.95 2.25
-5 3 -7 14.47 2.18
5 -3 8 172.2 9.65
5 3 8 192.86 10.01
-5 -3 -8 207.86 8.56
-5 3 -8 180.67 8.99
-5 -3 -8 206.7 8.62
-5 3 -8 218.55 8.79
5 3 8 174.01 8.36
-5 3 -8 191.08 8.46
-5 3 -8 191.13 8.36
5 3 9 15.91 1.86
-5 3 -9 16.23 1.74
-5 3 -9 16.27 1.76
-5 3 -9 23.04 2.06
-5 -3 -9 19.51 1.93
-5 -3 -9 13.11 1.58
-5 3 -9 10.37 1.44
5 -4 -9 51.1 3.15
5 4 -9 50.91 3.33
-5 -4 9 44.57 3.06
-5 4 9 58.23 3.42
-5 4 9 51.87 3.27
-5 -4 9 34.48 3.69
-5 4 9 30.18 3.39
-5 -4 9 36.56 3.68
-5 4 9 36.71 3.72
-5 -4 9 51.27 3
-5 -4 9 50.62 3.01
5 -4 -9 41.57 3.31
5 4 -9 47.98 3.67
-5 -4 9 48.27 4.19
-5 -4 9 44.27 3.85
-5 4 9 51.49 4.03
5 -4 -9 45.35 3.51
5 -4 -8 60.7 3.96
-5 -4 8 57.73 3.95
-5 -4 8 54.96 4.84
-5 4 8 68.38 5.22
5 -4 -8 64.22 4.9
-5 4 8 55.05 5.16
-5 -4 8 50.7 4.91
-5 -4 8 50.46 4.89
-5 4 8 50.03 4.88
-5 -4 8 66.32 3.93
-5 -4 8 69.87 4.04
-5 -4 7 12.39 1.95
5 -4 -7 11.51 2.25
-5 -4 7 14.22 2.71
-5 4 7 12.16 2.48
-5 -4 7 17.22 2.05
-5 -4 7 13.77 1.86
-5 4 7 15.06 2.81
-5 4 7 11.87 1.92
-5 -4 6 4.3 1.27
-5 4 6 4.85 1.26
-5 -4 6 5.14 1.2
-5 -4 6 4.85 1.16
-5 -4 6 4.23 1.06
-5 -4 6 4.8 1.61
-5 4 6 4.47 1.47
5 4 -6 4.71 1.54
-5 -4 6 4.02 1.59
-5 4 6 3.97 1.5
-5 4 6 3.95 1.61
-5 -4 6 3.96 1.57
-5 4 6 6.02 1.75
-5 -4 6 3.3 1.13
-5 -4 5 47.54 3.57
-5 -4 5 42.9 3.02
-5 -4 5 44.16 3.1
-5 -4 5 44.63 3.12
-5 -4 5 49.64 3.64
5 4 -5 38.55 3.98
-5 -4 5 37.2 3.69
-5 4 5 44.85 3.96
-5 -4 5 46.23 4.16
-5 4 5 47.13 4.18
-5 4 5 38.93 4.04
-5 -4 5 49.33 4.34
-5 4 5 41.27 4.01
-5 -4 5 43.03 3.88
-5 4 5 40.08 3.9
-5 4 4 226.41 9.42
-5 -4 4 244.5 9.53
-5 4 4 254.88 8.77
-5 -4 4 226.75 8.74
-5 -4 4 232.85 8.72
-5 4 4 241.63 8.67
-5 4 4 236.02 8.88
-5 -4 4 234.9 8.76
-5 4 4 245.58 9.15
5 4 -4 229.37 10.7
-5 -4 4 241.87 10.17
-5 4 4 236.03 10.07
-5 -4 4 227.93 9.3
-5 -4 4 239.06 10.39
-5 4 4 252.1 10.57
-5 4 4 263.7 10.85
-5 -4 4 246.67 10.47
-5 4 4 259.15 10.63
-5 4 4 241.59 10.56
-5 -4 4 264.19 10.82
-5 4 4 261.84 10.78
-5 -4 4 249.02 10.69
-5 4 4 253.48 10.25
-5 -4 4 236.22 9.9
-5 4 4 264.13 10.27
-5 4 4 260.69 10.26
-5 4 3 47.26 3.05
-5 -4 3 46.94 3.1
-5 -4 3 47.4 3.64
-5 4 3 39.54 3.37
-5 -4 3 53.36 3.9
-5 -4 3 50.82 3.79
-5 4 3 39.31 3.48
-5 4 3 48.25 3.66
-5 -4 3 47.46 3.58
-5 4 3 42.87 3.44
-5 4 3 44.23 3.57
-5 -4 3 44.98 2.75
5 4 -3 49.14 3.89
-5 -4 3 44.71 3.37
-5 4 3 48.01 3.48
5 4 -2 50.61 3.69
-5 -4 2 46.95 3.43
-5 -4 2 37.51 2.95
-5 4 2 40.92 3.06
-5 -4 2 47.32 3.39
-5 -4 2 53.17 3.26
-5 -4 2 40.05 3.17
-5 -4 2 46.39 3.34
-5 4 2 47.14 3.38
-5 4 2 48.32 3.44
-5 4 2 44.91 3.3
-5 -4 2 48.72 3.42
-5 4 2 43.44 3.28
-5 4 2 45.77 3.57
-5 -4 2 48.92 2.99
-5 4 2 49.75 2.85
5 4 -1 459 14.71
-5 4 1 427.05 13.02
-5 -4 1 428.53 13.16
-5 -4 1 417.58 13.83
-5 -4 1 373.41 13.59
-5 4 1 402.25 13.91
-5 -4 1 375.55 13.59
-5 -4 1 395.43 13.62
-5 -4 1 449 13.34
-5 -4 1 359.73 13.46
-5 4 1 408.14 13.86
-5 4 1 408.32 13.84
-5 4 1 399.03 13.74
-5 4 1 407 14.44
-5 4 1 412.82 13.27
5 4 0 136.72 6.29
-5 4 0 134.12 5.29
-5 -4 0 112.36 5.44
-5 4 0 115.68 5.69
-5 -4 0 119.84 5.55
-5 4 0 127.08 5.78
-5 -4 0 117.01 5.62
-5 -4 0 131.12 5.73
-5 4 0 120.16 5.62
-5 -4 0 127.9 5.21
-5 4 0 123.49 5.72
-5 -4 0 119.93 5.5
-5 4 0 112.93 5.97
-5 -4 0 125.65 5.1
-5 4 0 130.08 5.15
-5 -4 0 120.38 5.01
5 4 1 396.83 13.45
-5 -4 -1 362.49 12.89
-5 4 -1 386.19 13.09
-5 -4 -1 338.57 12.7
-5 4 -1 359.82 12.99
-5 -4 -1 385.38 13.18
-5 4 -1 335.96 13.1
-5 -4 -1 368.04 12.79
-5 -4 -1 400.78 12.55
-5 4 -1 397.33 12.18
-5 -4 -1 402.1 12.21
-5 -4 -1 384.2 12.25
5 4 2 5.58 1.29
-5 -4 -2 7.04 1.04
-5 -4 -2 4.8 1.15
-5 4 -2 6.16 1.4
-5 -4 -2 5.06 1.19
-5 4 -2 5.38 1.37
-5 4 -2 7.23 1.11
-5 -4 -2 6.42 1.01
-5 -4 -3 474.8 14.82
-5 4 -3 445 14.68
-5 4 -3 422.63 14.54
-5 -4 -3 458.22 14.84
-5 4 -3 473 14.93
-5 4 -3 427.7 14.69
-5 4 -3 437.66 14.74
-5 4 -3 452.66 14.88
-5 4 -3 450.93 14.88
-5 -4 -3 427.99 14.39
-5 4 -3 462.47 14.65
5 4 3 474.16 15.65
5 -4 3 452.36 16.19
-5 -4 -3 447.4 14.99
-5 -4 -3 434.99 15.87
-5 4 -3 500.97 16.75
-5 -4 -3 467.81 16.04
-5 4 -3 485.15 16.57
-5 -4 -3 431.65 14.91
-5 4 -3 433.89 14.99
-5 4 -4 299.24 11.25
-5 4 -4 316.95 11.09
-5 -4 -4 295.42 10.83
-5 4 -4 286.69 11.08
-5 4 -4 301.23 11.26
5 -4 4 305.16 12.9
-5 4 -4 288.28 12.07
-5 -4 -4 328.47 11.59
-5 -4 -4 315.1 11.39
-5 4 -4 313.63 11.31
-5 4 -4 286.93 11.09
-5 4 -4 308.48 11.21
-5 4 -4 281.5 10.93
-5 -4 -4 309.74 11.18
-5 4 -4 326.68 11.62
-5 -4 -4 309.22 11.5
-5 -4 -5 234.12 9.44
-5 4 -5 253.72 9.71
-5 -4 -5 263.05 10.17
-5 4 -5 246.5 9.95
-5 4 -5 244.21 9.88
-5 4 -5 223.9 10.7
5 -4 5 258.64 12.15
-5 -4 -5 235.6 9.96
-5 -4 -5 244.03 9.89
-5 4 -5 226.14 9.53
-5 4 -5 227.16 9.71
-5 4 -5 235.48 9.86
-5 -4 -6 265.73 10.72
-5 4 -6 259.35 10.6
-5 4 -6 261.11 10.54
-5 4 -6 246.23 10.51
-5 4 -6 234.33 10.41
-5 4 -6 248.24 11.66
5 -4 6 248.92 12.78
-5 -4 -6 255.05 10.7
-5 4 -6 245.64 10.48
-5 4 -6 238.16 10.1
-5 -4 -6 268.96 10.72
-5 -4 -6 239.22 9.99
-5 4 -6 251.03 10.06
5 4 7 89.59 5.76
-5 4 -7 96.94 5.77
-5 4 -7 90.69 5.66
5 4 7 110.52 7.55
-5 -4 -7 107.39 6.02
-5 4 -7 94.96 6.36
-5 4 -7 84.45 5.19
-5 -4 -7 99.34 5.78
-5 4 -7 106.68 5.93
-5 4 -7 93.3 5.54
5 -4 8 118.12 7.44
5 4 8 122.93 7.47
-5 -4 -8 115.26 5.99
-5 4 -8 95.77 6.19
-5 -4 -8 120.62 6.07
-5 4 -8 122.85 6.12
-5 4 -8 113.9 5.76
5 4 8 105.35 6.01
-5 4 -8 119.54 6.09
-5 4 -8 120.92 6.15
5 4 9 27 2.33
-5 4 -9 29.71 2.29
-5 4 -9 22.35 2.06
-5 -4 -9 31.71 2.34
-5 4 -9 25.92 2.17
-5 4 -9 15.33 1.77
-5 -4 -9 17.04 1.76
5 -5 -9 101.28 4.68
-5 -5 9 90.95 4.7
-5 -5 9 94.63 6.03
5 -5 -9 100.56 5.42
-5 -5 9 88.32 5.56
-5 -5 9 109.94 4.71
-5 -5 9 112.59 4.76
5 5 -9 88.76 5.17
5 -5 -9 78.56 4.83
-5 5 9 107.84 5.02
-5 5 9 105.01 4.97
-5 -5 8 45.24 3.18
-5 -5 8 43.18 3.12
5 -5 -8 38 3.01
-5 -5 8 35.44 3.03
-5 5 8 37.96 3.23
-5 -5 8 47.07 4.28
-5 5 8 38.5 3.92
5 -5 -8 38.33 3.65
-5 5 8 36.34 4.11
-5 -5 8 36.07 4.07
-5 5 8 30.69 3.85
-5 -5 8 33.4 3.99
-5 5 8 40.7 3.25
-5 5 8 39.23 3.23
-5 -5 7 20.02 2.26
-5 -5 7 21.67 2.35
-5 -5 7 21.4 2.38
-5 -5 7 16.28 2.87
-5 5 7 20.83 3.04
5 -5 -7 21.84 2.98
-5 5 7 19.64 2.43
-5 5 7 14.49 2.99
-5 -5 7 19.79 3.29
-5 5 7 18.24 3.08
-5 5 7 17.13 3.14
-5 -5 7 14 2.84
-5 5 7 16.32 2.27
5 5 -6 19.81 3.02
-5 -5 6 27.24 3.33
-5 5 6 23.94 3.17
-5 -5 6 26.64 2.54
-5 -5 6 28.07 2.51
-5 -5 6 26.79 2.55
-5 -5 6 24.35 3.33
-5 5 6 24.05 3.25
-5 5 6 24.25 3.51
-5 -5 6 29.29 3.64
-5 5 6 25.86 3.42
-5 -5 6 25.43 2.74
-5 5 6 21.71 2.51
-5 -5 5 206.64 8.9
-5 -5 5 200.28 8.19
-5 -5 5 209.17 8.28
-5 -5 5 205.96 8.27
-5 -5 5 219.33 9.09
-5 5 5 205.15 8.68
5 5 -5 228.71 10.71
-5 -5 5 210.93 9.82
-5 5 5 219.94 9.92
-5 -5 5 205.19 10.07
-5 5 5 223.32 10.29
-5 5 5 222.83 10.58
-5 -5 5 200.26 10
-5 5 5 215.46 10.18
-5 5 5 204.11 9.54
-5 5 5 213.53 9.7
-5 -5 4 412.95 14.1
-5 -5 4 353.43 12.76
-5 5 4 401.85 13.23
-5 -5 4 360.01 12.8
-5 -5 4 376.3 12.96
-5 5 4 381.23 13.32
-5 -5 4 401.98 13.8
-5 5 4 373.41 13.29
5 5 -4 345.3 14.85
-5 -5 4 396.64 14.5
-5 5 4 375.01 14.29
-5 -5 4 407.05 14.9
-5 5 4 403.26 14.86
-5 -5 4 444.18 15.42
-5 5 4 425.77 15.26
-5 -5 4 409.31 14.86
-5 5 4 432.51 15.06
-5 5 4 398.67 15.08
-5 -5 4 412.05 15.03
-5 5 4 426.21 15.17
[truncated: 1,112,095 more chars]
